# Supplementary material for: RelA Mutant Enterococcus faecium with Multiantibiotic Tolerance Arising in an Immunocompromised Host
Source: mBio. 2017 Jan 3;8(1):e02124-16. doi: 10.1128/mBio.02124-16 (PMC5210501; doi:10.1128/mBio.02124-16)
Supplement: Table S1 [file mbo006163120st1.xls]

## Sheet: Sheet1
feature_id	location	start	stop	strand	function	aliases	figfam	evidence_codes
fig|81852.3.peg.1	unitig_0|quiver_81_269	81	269	+	Zn-dependent hydrolase (beta-lactamase superfamily)		FIG00052300	ff
fig|81852.3.peg.2	unitig_0|quiver_849_370	849	370	-	Rrf2-linked NADH-flavin reductase		FIG01308892	ff
fig|81852.3.peg.3	unitig_0|quiver_998_846	998	846	-	Rrf2-linked NADH-flavin reductase		FIG01308892	ff
fig|81852.3.peg.4	unitig_0|quiver_1167_1472	1167	1472	+	PTS system, cellobiose-specific IIC component (EC 2.7.1.69)		FIG00029916	icw(2);Beta-Glucoside_Metabolism
fig|81852.3.peg.5	unitig_0|quiver_1740_2153	1740	2153	+	PTS system, cellobiose-specific IIC component (EC 2.7.1.69)		FIG00029916	icw(2);Beta-Glucoside_Metabolism
fig|81852.3.peg.6	unitig_0|quiver_2165_2449	2165	2449	+	PTS system, cellobiose-specific IIC component (EC 2.7.1.69)		FIG00029916	icw(2);Beta-Glucoside_Metabolism
fig|81852.3.peg.7	unitig_0|quiver_2810_2646	2810	2646	-	YdiL		FIG00629043	ff
fig|81852.3.peg.8	unitig_0|quiver_3541_3684	3541	3684	+	hypothetical protein
fig|81852.3.peg.9	unitig_0|quiver_3739_3891	3739	3891	+	Heat shock protein 60 family chaperone GroEL		FIG00000056	icw(2);Staphylococcal_pathogenicity_islands_SaPI icw(2);GroEL_GroES
fig|81852.3.peg.10	unitig_0|quiver_3878_4072	3878	4072	+	Heat shock protein 60 family chaperone GroEL		FIG00000056	icw(2);Staphylococcal_pathogenicity_islands_SaPI icw(2);GroEL_GroES
fig|81852.3.peg.11	unitig_0|quiver_4126_5364	4126	5364	+	Heat shock protein 60 family chaperone GroEL		FIG00000056	icw(2);Staphylococcal_pathogenicity_islands_SaPI icw(2);GroEL_GroES
fig|81852.3.peg.12	unitig_0|quiver_5834_6076	5834	6076	+	FIG00628264: hypothetical protein		FIG00628263	ff
fig|81852.3.peg.13	unitig_0|quiver_6120_7043	6120	7043	+	Predicted transcriptional regulators		FIG00555656	ff
fig|81852.3.peg.14	unitig_0|quiver_7935_7183	7935	7183	-	Transcriptional activator tipA		FIG00628089	ff
fig|81852.3.peg.15	unitig_0|quiver_8158_8520	8158	8520	+	FIG00629408: hypothetical protein		FIG00629407	ff
fig|81852.3.peg.16	unitig_0|quiver_9157_10629	9157	10629	+	Nicotinate phosphoribosyltransferase (EC 2.4.2.11)		FIG00000387	idu(1);NAD_and_NADP_cofactor_biosynthesis_global idu(1);Redox-dependent_regulation_of_nucleus_processes
fig|81852.3.peg.17	unitig_0|quiver_10641_11465	10641	11465	+	NAD synthetase (EC 6.3.1.5)		FIG00000590	icw(1);NAD_and_NADP_cofactor_biosynthesis_global
fig|81852.3.peg.18	unitig_0|quiver_12428_11538	12428	11538	-	Transcriptional regulator, ArsR family		FIG00003845	ff
fig|81852.3.peg.19	unitig_0|quiver_12626_14143	12626	14143	+	Alpha-N-arabinofuranosidase (EC 3.2.1.55)		FIG00007157	idu(1);L-Arabinose_utilization
fig|81852.3.peg.20	unitig_0|quiver_14133_15404	14133	15404	+	probable extracellular solute-binding protein		FIG01396766	ff
fig|81852.3.peg.21	unitig_0|quiver_15579_16475	15579	16475	+	N-Acetyl-D-glucosamine ABC transport system, permease protein 1			isu;Chitin_and_N-acetylglucosamine_utilization
fig|81852.3.peg.22	unitig_0|quiver_16489_17352	16489	17352	+	Maltose/maltodextrin ABC transporter, permease protein MalG		FIG00007714	idu(1);Maltose_and_Maltodextrin_Utilization
fig|81852.3.peg.23	unitig_0|quiver_17358_17921	17358	17921	+	FIG00628620: hypothetical protein		FIG00628619	ff
fig|81852.3.peg.24	unitig_0|quiver_17931_19454	17931	19454	+	Alpha-N-arabinofuranosidase (EC 3.2.1.55)		FIG00007157	idu(1);L-Arabinose_utilization
fig|81852.3.peg.25	unitig_0|quiver_19466_20425	19466	20425	+	Alpha-L-arabinofuranosidase II precursor (EC 3.2.1.55)		FIG00017518	icw(2);L-Arabinose_utilization
fig|81852.3.peg.26	unitig_0|quiver_20511_21590	20511	21590	+	Transcriptional repressor of arabinoside utilization operon, GntR family		FIG00011814	icw(5);L-Arabinose_utilization
fig|81852.3.peg.27	unitig_0|quiver_23242_21842	23242	21842	-	Arabinose-proton symporter		FIG00002070	icw(2);L-Arabinose_utilization
fig|81852.3.peg.28	unitig_0|quiver_23460_25121	23460	25121	+	Ribulokinase (EC 2.7.1.16)		FIG00002300	icw(4);L-Arabinose_utilization
fig|81852.3.peg.29	unitig_0|quiver_25078_25776	25078	25776	+	L-ribulose-5-phosphate 4-epimerase (EC 5.1.3.4)		FIG00000986	idu(2);L-ascorbate_utilization_(and_related_gene_clusters) icw(2);L-Arabinose_utilization
fig|81852.3.peg.30	unitig_0|quiver_25792_27216	25792	27216	+	L-arabinose isomerase (EC 5.3.1.4)		FIG00002117	isu;L-Arabinose_utilization
fig|81852.3.peg.31	unitig_0|quiver_27523_28683	27523	28683	+	D-3-phosphoglycerate dehydrogenase (EC 1.1.1.95)		FIG00031250	idu(1);Glycine_and_Serine_Utilization idu(1);Serine_Biosynthesis idu(1);Pyridoxin_(Vitamin_B6)_Biosynthesis
fig|81852.3.peg.32	unitig_0|quiver_28801_30660	28801	30660	+	Cyclic beta-1,2-glucan modification transmembrane protein		FIG01308794	ff
fig|81852.3.peg.33	unitig_0|quiver_30770_31204	30770	31204	+	FIG00627278: hypothetical protein		FIG00627277	ff
fig|81852.3.peg.34	unitig_0|quiver_31624_31463	31624	31463	-	FIG00627980: hypothetical protein		FIG00627979	ff
fig|81852.3.peg.35	unitig_0|quiver_32665_31643	32665	31643	-	6-phosphogluconolactonase (EC 3.1.1.31)			isu;Entner-Doudoroff_Pathway isu;Pentose_phosphate_pathway
fig|81852.3.peg.36	unitig_0|quiver_32793_33146	32793	33146	+	PTS system, glucitol/sorbitol-specific IIA component		FIG01962380	ff
fig|81852.3.peg.37	unitig_0|quiver_33158_34324	33158	34324	+	FIG00906412: hypothetical protein		FIG00742251	ff
fig|81852.3.peg.38	unitig_0|quiver_35036_34416	35036	34416	-	FMN-dependent NADH-azoreductase		FIG00553659	ff
fig|81852.3.peg.39	unitig_0|quiver_35504_35208	35504	35208	-	Rhodanese-like		FIG00629208	ff
fig|81852.3.peg.40	unitig_0|quiver_35708_36358	35708	36358	+	Transcriptional regulator, TetR family
fig|81852.3.peg.41	unitig_0|quiver_36374_38101	36374	38101	+	ABC-type multidrug/protein/lipid transport system, ATPase component		FIG00513457	ff
fig|81852.3.peg.42	unitig_0|quiver_38098_39990	38098	39990	+	ABC-type multidrug/protein/lipid transport system, ATPase component		FIG00513457	ff
fig|81852.3.peg.43	unitig_0|quiver_40251_40394	40251	40394	+	hypothetical protein
fig|81852.3.peg.44	unitig_0|quiver_40449_41318	40449	41318	+	Glyoxalase family protein		FIG00007915	ff
fig|81852.3.peg.45	unitig_0|quiver_41527_42552	41527	42552	+	Beta-lactamase class C and other penicillin binding proteins		FIG00000681	idu(1);Beta-lactamase
fig|81852.3.peg.46	unitig_0|quiver_42591_43541	42591	43541	+	Mannose-6-phosphate isomerase (EC 5.3.1.8)		FIG00598409	idu(1);Mannose_Metabolism
fig|81852.3.peg.47	unitig_0|quiver_43578_45338	43578	45338	+	PTS system, mannitol-specific IIB component (EC 2.7.1.69) / PTS system, mannitol-specific IIC component (EC 2.7.1.69)		FIG00001885	icw(1);Mannitol_Utilization icw(1);Mannitol_Utilization
fig|81852.3.peg.48	unitig_0|quiver_45340_47373	45340	47373	+	Mannitol operon activator, BglG family		FIG00003678	isu;Mannitol_Utilization
fig|81852.3.peg.49	unitig_0|quiver_47384_47824	47384	47824	+	PTS system, mannitol-specific IIA component		FIG00001811	ff
fig|81852.3.peg.50	unitig_0|quiver_47828_47956	47828	47956	+	hypothetical protein
fig|81852.3.peg.51	unitig_0|quiver_49151_48024	49151	48024	-	FIG00628152: hypothetical protein		FIG00628151	ff
fig|81852.3.peg.52	unitig_0|quiver_49831_49154	49831	49154	-	ABC transporter, ATP-binding protein		FIG00744535	ff
fig|81852.3.peg.53	unitig_0|quiver_50095_51861	50095	51861	+	PTS system, mannitol-specific IIB component (EC 2.7.1.69) / PTS system, mannitol-specific IIC component (EC 2.7.1.69)		FIG00001885	icw(1);Mannitol_Utilization icw(2);Mannitol_Utilization
fig|81852.3.peg.54	unitig_0|quiver_51876_52313	51876	52313	+	PTS system, mannitol-specific IIA component		FIG00001811	ff
fig|81852.3.peg.55	unitig_0|quiver_52326_53477	52326	53477	+	Mannitol-1-phosphate 5-dehydrogenase (EC 1.1.1.17)		FIG00001427	icw(1);Mannitol_Utilization
fig|81852.3.peg.56	unitig_0|quiver_53653_54948	53653	54948	+	Mobile element protein		FIG01306568	ff
fig|81852.3.peg.57	unitig_0|quiver_55759_55061	55759	55061	-	Putative amidotransferase similar to cobyric acid synthase		FIG00628704	ff
fig|81852.3.peg.58	unitig_0|quiver_57104_55752	57104	55752	-	proposed amino acid ligase found clustered with an amidotransferase		FIG00629105	ff
fig|81852.3.peg.59	unitig_0|quiver_58727_57327	58727	57327	-	Potassium uptake protein, integral membrane component, KtrB		FIG00615415	ff
fig|81852.3.peg.60	unitig_0|quiver_58888_59625	58888	59625	+	FIG053235: Diacylglucosamine hydrolase like		FIG00013339	ff
fig|81852.3.peg.61	unitig_0|quiver_59750_60229	59750	60229	+	High-affinity choline uptake protein BetT		FIG00001690	idu(1);Choline_and_Betaine_Uptake_and_Betaine_Biosynthesis idu(1);Niacin-Choline_transport_and_metabolism
fig|81852.3.peg.62	unitig_0|quiver_60226_60993	60226	60993	+	FIG00628995: hypothetical protein		FIG00628994	ff
fig|81852.3.peg.63	unitig_0|quiver_61223_61792	61223	61792	+	Signal peptidase I (EC 3.4.21.89)		FIG00000015	idu(1);Signal_peptidase idu(1);CBSS-176299.4.peg.1292
fig|81852.3.peg.64	unitig_0|quiver_62498_61896	62498	61896	-	S-adenosylmethionine-dependent methyltransferase		FIG01311978	ff
fig|81852.3.peg.65	unitig_0|quiver_62604_62834	62604	62834	+	acetyltransferase, GNAT family		FIG01315364	ff
fig|81852.3.peg.66	unitig_0|quiver_62825_63073	62825	63073	+	acetyltransferase, GNAT family			ff
fig|81852.3.peg.67	unitig_0|quiver_63179_63763	63179	63763	+	Thymidine kinase (EC 2.7.1.21)		FIG00000655	isu;pyrimidine_conversions
fig|81852.3.peg.68	unitig_0|quiver_63766_64839	63766	64839	+	Peptide chain release factor 1		FIG00000188	icw(1);A_Gammaproteobacteria_Cluster_Relating_to_Translation icw(1);Translation_termination_factors_bacterial icw(1);CBSS-216600.3.peg.802
fig|81852.3.peg.69	unitig_0|quiver_64832_65671	64832	65671	+	Protein-N(5)-glutamine methyltransferase PrmC, methylates polypeptide chain release factors RF1 and RF2		FIG00003217	isu;A_Gammaproteobacteria_Cluster_Relating_to_Translation isu;Translation_termination_factors_bacterial isu;CBSS-216600.3.peg.802
fig|81852.3.peg.70	unitig_0|quiver_65664_65843	65664	65843	+	hypothetical protein
fig|81852.3.peg.71	unitig_0|quiver_65865_66890	65865	66890	+	TsaC protein (YrdC-Sua5 domains) required for threonylcarbamoyladenosine t(6)A37 modification in tRNA
fig|81852.3.peg.72	unitig_0|quiver_67065_68309	67065	68309	+	Serine hydroxymethyltransferase (EC 2.1.2.1)		FIG00000040	isu;Serine-glyoxylate_cycle isu;Glycine_and_Serine_Utilization isu;Serine_Biosynthesis isu;Glycine_Biosynthesis isu;5-FCL-like_protein
fig|81852.3.peg.73	unitig_0|quiver_68462_69409	68462	69409	+	Lipase		FIG01228631	ff
fig|81852.3.peg.74	unitig_0|quiver_69543_70172	69543	70172	+	Uracil phosphoribosyltransferase (EC 2.4.2.9)		FIG00000396	idu(1);De_Novo_Pyrimidine_Synthesis idu(1);pyrimidine_conversions
fig|81852.3.peg.75	unitig_0|quiver_70553_70311	70553	70311	-	FIG00627783: hypothetical protein		FIG00627782	ff
fig|81852.3.rna.1	unitig_0|quiver_70674_70746	70674	70746	+	tRNA-Thr-CGT
fig|81852.3.peg.76	unitig_0|quiver_71503_70865	71503	70865	-	hypothetical protein
fig|81852.3.peg.77	unitig_0|quiver_72258_71626	72258	71626	-	FIG00628582: hypothetical protein		FIG00628580	ff
fig|81852.3.peg.78	unitig_0|quiver_72609_72908	72609	72908	+	FIG00627359: hypothetical protein		FIG00627358	ff
fig|81852.3.peg.79	unitig_0|quiver_73403_75568	73403	75568	+	Collagen binding protein Cna		FIG00053199	ff
fig|81852.3.peg.80	unitig_0|quiver_76325_75840	76325	75840	-	YbaK/prolyl-tRNA synthetase associated region		FIG00630159	ff
fig|81852.3.peg.81	unitig_0|quiver_76764_76636	76764	76636	-	hypothetical protein
fig|81852.3.peg.82	unitig_0|quiver_76805_77446	76805	77446	+	ABC transporter membrane-spanning permease - glutamine transport		FIG00774298	ff
fig|81852.3.peg.83	unitig_0|quiver_77465_78100	77465	78100	+	amino acid ABC transporter, ATP-binding protein
fig|81852.3.peg.84	unitig_0|quiver_78118_78933	78118	78933	+	Amino acid ABC transporter, amino acid-binding protein		FIG00774607	ff
fig|81852.3.peg.85	unitig_0|quiver_79252_80688	79252	80688	+	Beta-glucosidase (EC 3.2.1.21); 6-phospho-beta-glucosidase (EC 3.2.1.86)			idu(3);Fructooligosaccharides(FOS)_and_Raffinose_Utilization idu(3);Beta-Glucoside_Metabolism idu(3);Beta-Glucoside_Metabolism
fig|81852.3.peg.86	unitig_0|quiver_80877_83324	80877	83324	+	Cell division protein FtsK		FIG00000287	isu;Bacterial_RNA-metabolizing_Zn-dependent_hydrolases isu;Bacterial_Cell_Division isu;Bacterial_Cytoskeleton
fig|81852.3.peg.87	unitig_0|quiver_83554_84621	83554	84621	+	Ribosomal RNA large subunit methyltransferase N (EC 2.1.1.-)		FIG00000293	isu;Conserved_gene_cluster_associated_with_Met-tRNA_formyltransferase isu;RNA_methylation
fig|81852.3.peg.88	unitig_0|quiver_85917_84814	85917	84814	-	Glycerol dehydrogenase (EC 1.1.1.6)		FIG00132994	idu(2);Respiratory_dehydrogenases_1
fig|81852.3.peg.89	unitig_0|quiver_86470_87018	86470	87018	+	GCN5-related N-acetyltransferase		FIG01272034	ff
fig|81852.3.peg.90	unitig_0|quiver_87385_87266	87385	87266	-	hypothetical protein
fig|81852.3.peg.91	unitig_0|quiver_87367_87501	87367	87501	+	hypothetical protein
fig|81852.3.peg.92	unitig_0|quiver_87564_89225	87564	89225	+	Oligopeptide ABC transporter, periplasmic oligopeptide-binding protein OppA (TC 3.A.1.5.1)		FIG00432360	icw(4);ABC_transporter_oligopeptide_(TC_3.A.1.5.1) idu(1);Sex_pheromones_in_Enterococcus_faecalis_and_other_Firmicutes
fig|81852.3.peg.93	unitig_0|quiver_89642_89295	89642	89295	-	FIG00627409: hypothetical protein		FIG00627408	ff
fig|81852.3.peg.94	unitig_0|quiver_89726_90667	89726	90667	+	Oligopeptide transport system permease protein OppB (TC 3.A.1.5.1)		FIG00945384	icw(1);ABC_transporter_oligopeptide_(TC_3.A.1.5.1)
fig|81852.3.peg.95	unitig_0|quiver_90668_91711	90668	91711	+	Oligopeptide transport system permease protein OppC (TC 3.A.1.5.1)		FIG00455853	idu(1);ABC_transporter_oligopeptide_(TC_3.A.1.5.1)
fig|81852.3.peg.96	unitig_0|quiver_91717_92787	91717	92787	+	Oligopeptide transport ATP-binding protein OppD (TC 3.A.1.5.1)			icw(3);ABC_transporter_oligopeptide_(TC_3.A.1.5.1)
fig|81852.3.peg.97	unitig_0|quiver_92777_93730	92777	93730	+	Oligopeptide transport ATP-binding protein OppF (TC 3.A.1.5.1)		FIG00018865	icw(2);ABC_transporter_oligopeptide_(TC_3.A.1.5.1)
fig|81852.3.peg.98	unitig_0|quiver_93742_94752	93742	94752	+	transposase		FIG01316038	ff
fig|81852.3.peg.99	unitig_0|quiver_95858_95037	95858	95037	-	Nudix-related transcriptional regulator NrtR		FIG00017495	isu;NAD_and_NADP_cofactor_biosynthesis_global
fig|81852.3.peg.100	unitig_0|quiver_96107_95955	96107	95955	-	hypothetical protein
fig|81852.3.peg.101	unitig_0|quiver_96501_98510	96501	98510	+	Methionyl-tRNA synthetase (EC 6.1.1.10)		FIG01265301	isu;tRNA_aminoacylation,_Met
fig|81852.3.peg.102	unitig_0|quiver_99576_98989	99576	98989	-	FIG00627807: hypothetical protein		FIG00627805	ff
fig|81852.3.peg.103	unitig_0|quiver_99751_101073	99751	101073	+	Amino acid permease		FIG01345058	ff
fig|81852.3.peg.104	unitig_0|quiver_101228_102004	101228	102004	+	Putative deoxyribonuclease YcfH		FIG00000184	idu(1);YcfH
fig|81852.3.peg.105	unitig_0|quiver_101997_102566	101997	102566	+	Ribonuclease M5 (EC 3.1.26.8)		FIG00001477	icw(1);Ribosome_biogenesis_bacterial
fig|81852.3.peg.106	unitig_0|quiver_102559_103443	102559	103443	+	SSU rRNA (adenine(1518)-N(6)/adenine(1519)-N(6))-dimethyltransferase (EC 2.1.1.182)		FIG00000225	isu;RNA_methylation isu;Ribosome_biogenesis_bacterial
fig|81852.3.peg.107	unitig_0|quiver_103678_103806	103678	103806	+	hypothetical protein
fig|81852.3.peg.108	unitig_0|quiver_103894_104523	103894	104523	+	Substrate-specific component NiaX of predicted niacin ECF transporter		FIG00035226	isu;NAD_and_NADP_cofactor_biosynthesis_global isu;ECF_class_transporters
fig|81852.3.peg.109	unitig_0|quiver_105756_104647	105756	104647	-	Multiple sugar ABC transporter, ATP-binding protein		FIG00007025	isu;Fructooligosaccharides(FOS)_and_Raffinose_Utilization isu;Maltose_and_Maltodextrin_Utilization
fig|81852.3.peg.110	unitig_0|quiver_105965_106387	105965	106387	+	Methylglyoxal synthase (EC 4.2.3.3)		FIG00000967	isu;Methylglyoxal_Metabolism
fig|81852.3.peg.111	unitig_0|quiver_106710_107246	106710	107246	+	Substrate-specific component FolT of folate ECF transporter		FIG00051957	icw(1);ECF_class_transporters idu(1);Folate_Biosynthesis
fig|81852.3.peg.112	unitig_0|quiver_109049_107286	109049	107286	-	Lipid A export ATP-binding/permease protein MsbA		FIG00017059	ff
fig|81852.3.peg.113	unitig_0|quiver_110767_109052	110767	109052	-	Lipid A export ATP-binding/permease protein MsbA		FIG00017059	ff
fig|81852.3.peg.114	unitig_0|quiver_111008_110895	111008	110895	-	hypothetical protein
fig|81852.3.peg.115	unitig_0|quiver_111770_111546	111770	111546	-	FIG00629303: hypothetical protein		FIG00629302	ff
fig|81852.3.peg.116	unitig_0|quiver_111970_114738	111970	114738	+	Transcriptional regulatory protein levR		FIG00628234	ff
fig|81852.3.peg.117	unitig_0|quiver_114819_115238	114819	115238	+	PTS system, mannose-specific IIA component			ff
fig|81852.3.peg.118	unitig_0|quiver_115250_115720	115250	115720	+	PTS system, mannose-specific IIB component (EC 2.7.1.69)		FIG00001968	idu(6);Mannose_Metabolism idu(6);Sialic_Acid_Metabolism
fig|81852.3.peg.119	unitig_0|quiver_115737_116516	115737	116516	+	PTS system, mannose-specific IIC component		FIG00011554	ff
fig|81852.3.peg.120	unitig_0|quiver_116503_117324	116503	117324	+	PTS system, mannose-specific IID component		FIG00000924	ff
fig|81852.3.peg.121	unitig_0|quiver_117341_118390	117341	118390	+	Glucosamine--fructose-6-phosphate aminotransferase [isomerizing] (EC 2.6.1.16)		FIG00000038	icw(1);Inteins icw(2);Sialic_Acid_Metabolism icw(1);UDP-N-acetylmuramate_from_Fructose-6-phosphate_Biosynthesis
fig|81852.3.peg.122	unitig_0|quiver_118403_119407	118403	119407	+	Glucosamine--fructose-6-phosphate aminotransferase [isomerizing] (EC 2.6.1.16)		FIG00000038	icw(1);Inteins icw(2);Sialic_Acid_Metabolism icw(1);UDP-N-acetylmuramate_from_Fructose-6-phosphate_Biosynthesis
fig|81852.3.peg.123	unitig_0|quiver_120040_121059	120040	121059	+	Glycerol-3-phosphate dehydrogenase [NAD(P)+] (EC 1.1.1.94)		FIG00000309	idu(1);Glycerol_and_Glycerol-3-phosphate_Uptake_and_Utilization idu(1);Glycerolipid_and_Glycerophospholipid_Metabolism_in_Bacteria
fig|81852.3.peg.124	unitig_0|quiver_122559_121225	122559	121225	-	Mobile element protein		FIG01306568	ff
fig|81852.3.peg.125	unitig_0|quiver_122885_123766	122885	123766	+	UTP--glucose-1-phosphate uridylyltransferase (EC 2.7.7.9)		FIG00000108	idu(1);Ribosome_post-transcriptional_modification_and_chromosomal_segregation_cluster
fig|81852.3.peg.126	unitig_0|quiver_123791_123916	123791	123916	+	hypothetical protein
fig|81852.3.peg.127	unitig_0|quiver_124066_124443	124066	124443	+	FIG00632308: hypothetical protein		FIG00632306	ff
fig|81852.3.peg.128	unitig_0|quiver_125049_125663	125049	125663	+	FIG00630721: hypothetical protein		FIG00630720	ff
fig|81852.3.peg.129	unitig_0|quiver_126379_128175	126379	128175	+	Short-chain fatty acids transporter		FIG00627802	ff
fig|81852.3.peg.130	unitig_0|quiver_128332_129516	128332	129516	+	Isoaspartyl dipeptidase (EC 3.4.19.5) @ Asp-X dipeptidase		FIG00002756	isu;Protein_degradation isu;Protein_degradation
fig|81852.3.peg.131	unitig_0|quiver_129627_129830	129627	129830	+	CsbD-like		FIG00630763	ff
fig|81852.3.peg.132	unitig_0|quiver_130593_129931	130593	129931	-	Methionine ABC transporter ATP-binding protein		FIG00006151	idu(5);Methionine_Degradation idu(5);Methionine_Biosynthesis
fig|81852.3.peg.133	unitig_0|quiver_132108_130606	132108	130606	-	ABC transporter, permease protein
fig|81852.3.peg.134	unitig_0|quiver_132656_134335	132656	134335	+	Ribonuclease J2 (endoribonuclease in RNA processing)		FIG00001316	isu;Ribonucleases_in_Bacillus isu;Bacterial_RNA-metabolizing_Zn-dependent_hydrolases
fig|81852.3.peg.135	unitig_0|quiver_134462_134941	134462	134941	+	Transcriptional regulator
fig|81852.3.peg.136	unitig_0|quiver_135160_135840	135160	135840	+	FIG002379: metal-dependent hydrolase		FIG00002379	isu;CBSS-269801.1.peg.809
fig|81852.3.peg.137	unitig_0|quiver_135848_137179	135848	137179	+	FIG009439: Cytosolic protein containing multiple CBS domains		FIG00009439	icw(2);CBSS-269801.1.peg.809
fig|81852.3.peg.138	unitig_0|quiver_137194_138156	137194	138156	+	FIG146085: 3'-to-5' oligoribonuclease A, Bacillus type			isu;CBSS-138119.3.peg.2719 isu;RNA_processing_and_degradation,_bacterial icw(1);CBSS-269801.1.peg.809
fig|81852.3.peg.139	unitig_0|quiver_138267_138605	138267	138605	+	Alkylphosphonate utilization operon protein PhnA		FIG00000968	isu;Alkylphosphonate_utilization
fig|81852.3.peg.140	unitig_0|quiver_138684_139391	138684	139391	+	probable metal-dependent peptidase		FIG01330402	ff
fig|81852.3.peg.141	unitig_0|quiver_140851_139556	140851	139556	-	Mobile element protein		FIG01306568	ff
fig|81852.3.peg.142	unitig_0|quiver_142497_141016	142497	141016	-	FIG00628032: hypothetical protein		FIG00628028	ff
fig|81852.3.peg.143	unitig_0|quiver_142806_143342	142806	143342	+	FIG00629895: hypothetical protein		FIG00629892	ff
fig|81852.3.peg.144	unitig_0|quiver_143420_144790	143420	144790	+	tRNA and rRNA cytosine-C5-methylases		FIG00193265	ff
fig|81852.3.peg.145	unitig_0|quiver_144857_145192	144857	145192	+	hypothetical protein
fig|81852.3.peg.146	unitig_0|quiver_146130_145273	146130	145273	-	leucine-rich protein		FIG00629019	ff
fig|81852.3.peg.147	unitig_0|quiver_146237_146752	146237	146752	+	tRNA-specific adenosine-34 deaminase (EC 3.5.4.-)		FIG00000291	isu;tRNA_processing isu;tRNA_modification_Bacteria
fig|81852.3.peg.148	unitig_0|quiver_147069_148454	147069	148454	+	5'-nucleotidase family protein in cluster with NagD-like phosphatase		FIG00078083	isu;Purine_conversions
fig|81852.3.peg.149	unitig_0|quiver_148491_149168	148491	149168	+	Hypothetical DUF1027 domain protein		FIG01328967	ff
fig|81852.3.peg.150	unitig_0|quiver_149176_149940	149176	149940	+	Hypothetical NagD-like phosphatase		FIG01969867	isu;Pyridoxin(Vitamin_B6)_Degradation_Pathway
fig|81852.3.peg.151	unitig_0|quiver_149966_150601	149966	150601	+	COG4478, integral membrane protein		FIG01307928	ff
fig|81852.3.peg.152	unitig_0|quiver_151140_150631	151140	150631	-	Low temperature requirement C protein		FIG01350066	ff
fig|81852.3.peg.153	unitig_0|quiver_152250_151252	152250	151252	-	Thioredoxin reductase (EC 1.8.1.9)			idu(1);pyrimidine_conversions idu(1);Thioredoxin-disulfide_reductase idu(1);Glycine_reductase,_sarcosine_reductase_and_betaine_reductase
fig|81852.3.peg.154	unitig_0|quiver_153909_152575	153909	152575	-	Mobile element protein		FIG01306568	ff
fig|81852.3.peg.155	unitig_0|quiver_154234_154818	154234	154818	+	Peptidyl-prolyl cis-trans isomerase (EC 5.2.1.8)		FIG01955868	idu(1);Queuosine-Archaeosine_Biosynthesis
fig|81852.3.peg.156	unitig_0|quiver_156070_154895	156070	154895	-	Aspartate aminotransferase (EC 2.6.1.1)			idu(4);Coenzyme_M_biosynthesis_--_gjo idu(4);Glutamine,_Glutamate,_Aspartate_and_Asparagine_Biosynthesis idu(4);Threonine_and_Homoserine_Biosynthesis
fig|81852.3.peg.157	unitig_0|quiver_156152_156532	156152	156532	+	SSU ribosomal protein S1p		FIG00000210	idu(1);Ribosome_SSU_bacterial idu(1);Cell_division-ribosomal_stress_proteins_cluster
fig|81852.3.peg.158	unitig_0|quiver_156606_156968	156606	156968	+	FIG00628113: hypothetical protein		FIG00628111	ff
fig|81852.3.peg.159	unitig_0|quiver_158424_157129	158424	157129	-	Mobile element protein		FIG01306568	ff
fig|81852.3.rna.2	unitig_0|quiver_159184_160704	159184	160704	+	Small Subunit Ribosomal RNA; ssuRNA; SSU rRNA
fig|81852.3.rna.3	unitig_0|quiver_161081_163991	161081	163991	+	Large Subunit Ribosomal RNA; lsuRNA; LSU rRNA
fig|81852.3.rna.4	unitig_0|quiver_164090_164205	164090	164205	+	5S RNA
fig|81852.3.rna.5	unitig_0|quiver_164215_164288	164215	164288	+	tRNA-Asn-GTT
fig|81852.3.peg.160	unitig_0|quiver_165489_164653	165489	164653	-	Mobile element protein		FIG01306568	ff
fig|81852.3.peg.161	unitig_0|quiver_165815_165525	165815	165525	-	Mobile element protein		FIG01306568	ff
fig|81852.3.peg.162	unitig_0|quiver_166024_166398	166024	166398	+	conserved hypothetical protein		FIG00629156	ff
fig|81852.3.peg.163	unitig_0|quiver_167141_166512	167141	166512	-	FIG00629261: hypothetical protein		FIG00629258	ff
fig|81852.3.rna.6	unitig_0|quiver_167347_167275	167347	167275	-	tRNA-Thr-GGT
fig|81852.3.rna.7	unitig_0|quiver_167561_167634	167561	167634	+	tRNA-Asn-GTT
fig|81852.3.peg.164	unitig_0|quiver_167936_167772	167936	167772	-	FIG00629206: hypothetical protein		FIG00629205	ff
fig|81852.3.peg.165	unitig_0|quiver_168231_169559	168231	169559	+	Aminopeptidase C (EC 3.4.22.40)		FIG00001732	isu;Protein_degradation
fig|81852.3.peg.166	unitig_0|quiver_169761_170594	169761	170594	+	phosphatidylserine decarboxylase( EC:4.1.1.65 )		FIG00628574	ff
fig|81852.3.peg.167	unitig_0|quiver_170610_171347	170610	171347	+	Acyl-ACP thioesterase		FIG01319281	ff
fig|81852.3.peg.168	unitig_0|quiver_172470_171502	172470	171502	-	L-asparaginase (EC 3.5.1.1)		FIG00000376	isu;Glutamine,_Glutamate,_Aspartate_and_Asparagine_Biosynthesis
fig|81852.3.peg.169	unitig_0|quiver_172702_173535	172702	173535	+	FIG003003: hypothetical protein		FIG00634249	ff
fig|81852.3.peg.170	unitig_0|quiver_173569_174408	173569	174408	+	Predicted hydrolase of the HAD superfamily		FIG00629467	ff
fig|81852.3.peg.171	unitig_0|quiver_174434_174994	174434	174994	+	HMP-PP hydrolase (pyridoxal phosphatase) Cof, detected in genetic screen for thiamin metabolic genes (PMID:15292217)		FIG00002113	ff
fig|81852.3.peg.172	unitig_0|quiver_175193_176914	175193	176914	+	Septation ring formation regulator EzrA		FIG00002311	icw(1);CBSS-393130.3.peg.794 isu;Control_of_cell_elongation_-_division_cycle_in_Bacilli
fig|81852.3.peg.173	unitig_0|quiver_177079_178221	177079	178221	+	Putative cysteine desulfurase, associated with tRNA 4-thiouridine synthase			icw(1);Thiamin_biosynthesis icw(2);CBSS-393130.3.peg.794 icw(1);tRNA_modification_Bacteria isu;mnm5U34_biosynthesis_bacteria isu;Alanine_biosynthesis
fig|81852.3.peg.174	unitig_0|quiver_178237_179448	178237	179448	+	tRNA S(4)U 4-thiouridine synthase (former ThiI)		FIG00142893	isu;Thiamin_biosynthesis isu;CBSS-393130.3.peg.794 isu;tRNA_modification_Bacteria
fig|81852.3.peg.175	unitig_0|quiver_180021_180668	180021	180668	+	Redox-sensitive transcriptional regulator (AT-rich DNA-binding protein)		FIG00001237	idu(1);Oxidative_stress
fig|81852.3.peg.176	unitig_0|quiver_181061_183706	181061	183706	+	Valyl-tRNA synthetase (EC 6.1.1.9)		FIG00000129	isu;tRNA_aminoacylation,_Val
fig|81852.3.peg.177	unitig_0|quiver_183882_184016	183882	184016	+	hypothetical protein
fig|81852.3.peg.178	unitig_0|quiver_184016_185329	184016	185329	+	Dihydrofolate synthase (EC 6.3.2.12) @ Folylpolyglutamate synthase (EC 6.3.2.17)			isu;Colicin_V_and_Bacteriocin_Production_Cluster isu;Colicin_V_and_Bacteriocin_Production_Cluster isu;Folate_Biosynthesis isu;Folate_Biosynthesis
fig|81852.3.peg.179	unitig_0|quiver_185319_185972	185319	185972	+	Beta-phosphoglucomutase (EC 5.4.2.6)			idu(5);N-Acetyl-Galactosamine_and_Galactosamine_Utilization idu(5);Trehalose_Uptake_and_Utilization idu(5);Maltose_and_Maltodextrin_Utilization
fig|81852.3.peg.180	unitig_0|quiver_187945_186593	187945	186593	-	phage site-specific recombinase		FIG00631586	ff
fig|81852.3.peg.181	unitig_0|quiver_189300_188011	189300	188011	-	UPF0325 protein YaeH		FIG00949053	ff
fig|81852.3.peg.182	unitig_0|quiver_190091_189387	190091	189387	-	putative repressor - phage associated		FIG01435296	ff
fig|81852.3.peg.183	unitig_0|quiver_190291_190557	190291	190557	+	Phage protein
fig|81852.3.peg.184	unitig_0|quiver_190570_190728	190570	190728	+	hypothetical protein
fig|81852.3.peg.185	unitig_0|quiver_190955_190725	190955	190725	-	FIG00630981: hypothetical protein		FIG00630980	ff
fig|81852.3.peg.186	unitig_0|quiver_191027_191182	191027	191182	+	hypothetical protein
fig|81852.3.peg.187	unitig_0|quiver_191339_191494	191339	191494	+	FIG00628537: hypothetical protein		FIG00628536	ff
fig|81852.3.peg.188	unitig_0|quiver_191715_191491	191715	191491	-	FIG00631899: hypothetical protein		FIG01566648	ff
fig|81852.3.peg.189	unitig_0|quiver_191793_191921	191793	191921	+	hypothetical protein
fig|81852.3.peg.190	unitig_0|quiver_191982_192317	191982	192317	+	FIG00629294: hypothetical protein		FIG00629291	ff
fig|81852.3.peg.191	unitig_0|quiver_192314_192481	192314	192481	+	hypothetical protein
fig|81852.3.peg.192	unitig_0|quiver_192550_193491	192550	193491	+	phage-related protein		FIG01217605	ff
fig|81852.3.peg.193	unitig_0|quiver_193493_194383	193493	194383	+	Recombinational DNA repair protein RecT (prophage associated)		FIG00002410	isu;DNA_repair,_bacterial
fig|81852.3.peg.194	unitig_0|quiver_194426_195226	194426	195226	+	Phage replication protein		FIG00455241	idu(1);Phage_replication
fig|81852.3.peg.195	unitig_0|quiver_195241_196092	195241	196092	+	Helicase loader DnaI		FIG00001402	idu(2);DNA-replication
fig|81852.3.peg.196	unitig_0|quiver_196089_196406	196089	196406	+	hypothetical protein
fig|81852.3.peg.197	unitig_0|quiver_196399_196581	196399	196581	+	hypothetical protein
fig|81852.3.peg.198	unitig_0|quiver_196583_197053	196583	197053	+	FIG00631830: hypothetical protein		FIG00631825	ff
fig|81852.3.peg.199	unitig_0|quiver_197050_197592	197050	197592	+	Phage protein
fig|81852.3.peg.200	unitig_0|quiver_197589_197972	197589	197972	+	hypothetical protein
fig|81852.3.peg.201	unitig_0|quiver_197969_198199	197969	198199	+	hypothetical protein
fig|81852.3.peg.202	unitig_0|quiver_198206_198409	198206	198409	+	FIG00630572: hypothetical protein		FIG01824941	ff
fig|81852.3.peg.203	unitig_0|quiver_198406_198702	198406	198702	+	FIG00631129: hypothetical protein		FIG00631128	ff
fig|81852.3.peg.204	unitig_0|quiver_198779_199192	198779	199192	+	Phage transcriptional activator ArpU		FIG01538732	ff
fig|81852.3.peg.205	unitig_0|quiver_199205_199591	199205	199591	+	FIG00630329: hypothetical protein		FIG00630328	ff
fig|81852.3.rna.8	unitig_0|quiver_200083_200155	200083	200155	+	tRNA-Lys-TTT
fig|81852.3.peg.206	unitig_0|quiver_200541_200801	200541	200801	+	Phage protein
fig|81852.3.peg.207	unitig_0|quiver_200844_201017	200844	201017	+	hypothetical protein
fig|81852.3.peg.208	unitig_0|quiver_201123_201239	201123	201239	+	hypothetical protein
fig|81852.3.peg.209	unitig_0|quiver_201406_202239	201406	202239	+	Similar to terminase small subunit, yqaS homolog		FIG00774062	ff
fig|81852.3.peg.210	unitig_0|quiver_202232_203647	202232	203647	+	terminase B protein, putative		FIG00966704	ff
fig|81852.3.peg.211	unitig_0|quiver_203659_205188	203659	205188	+	Portal protein, phage associated		FIG01289538	ff
fig|81852.3.peg.212	unitig_0|quiver_205280_206158	205280	206158	+	Phage protein		FIG01319482	ff
fig|81852.3.peg.213	unitig_0|quiver_206160_206477	206160	206477	+	FIG00629723: hypothetical protein		FIG00629722	ff
fig|81852.3.peg.214	unitig_0|quiver_206437_206607	206437	206607	+	FIG00628469: hypothetical protein		FIG01479280	ff
fig|81852.3.peg.215	unitig_0|quiver_206610_207227	206610	207227	+	FIG00628635: hypothetical protein		FIG00628634	ff
fig|81852.3.peg.216	unitig_0|quiver_207242_208132	207242	208132	+	FIG00628654: hypothetical protein		FIG00628653	ff
fig|81852.3.peg.217	unitig_0|quiver_208173_208370	208173	208370	+	FIG00627854: hypothetical protein		FIG00627853	ff
fig|81852.3.peg.218	unitig_0|quiver_208382_208723	208382	208723	+	FIG00628729: hypothetical protein		FIG00628728	ff
fig|81852.3.peg.219	unitig_0|quiver_208723_209094	208723	209094	+	ribosomal protein L23, putative		FIG00628769	ff
fig|81852.3.peg.220	unitig_0|quiver_209087_209482	209087	209482	+	FIG00627575: hypothetical protein		FIG00627573	ff
fig|81852.3.peg.221	unitig_0|quiver_209484_209861	209484	209861	+	FIG00629550: hypothetical protein		FIG00629548	ff
fig|81852.3.peg.222	unitig_0|quiver_209862_210470	209862	210470	+	FIG00628322: hypothetical protein		FIG00628320	ff
fig|81852.3.peg.223	unitig_0|quiver_210470_210811	210470	210811	+	FIG00630435: hypothetical protein		FIG00630434	ff
fig|81852.3.peg.224	unitig_0|quiver_211026_213842	211026	213842	+	Phage tail length tape-measure protein		FIG00011468	idu(1);Phage_tail_proteins idu(1);Phage_tail_proteins_2
fig|81852.3.peg.225	unitig_0|quiver_213832_214572	213832	214572	+	Phage-related protein		FIG01226522	ff
fig|81852.3.peg.226	unitig_0|quiver_214569_217331	214569	217331	+	Membrane proteins related to metalloendopeptidases		FIG00011382	ff
fig|81852.3.peg.227	unitig_0|quiver_217344_218252	217344	218252	+	Phage upper baseplate protein (TP901-1-like ORF48)		FIG00627602	ff
fig|81852.3.peg.228	unitig_0|quiver_218252_218872	218252	218872	+	FIG00629512: hypothetical protein		FIG00629511	ff
fig|81852.3.peg.229	unitig_0|quiver_218876_219325	218876	219325	+	FIG00629912: hypothetical protein		FIG00629911	ff
fig|81852.3.peg.230	unitig_0|quiver_219325_219819	219325	219819	+	FIG00631247: hypothetical protein		FIG00631246	ff
fig|81852.3.peg.231	unitig_0|quiver_219833_220180	219833	220180	+	hypothetical protein
fig|81852.3.peg.232	unitig_0|quiver_220173_220313	220173	220313	+	hypothetical protein
fig|81852.3.peg.233	unitig_0|quiver_220383_220802	220383	220802	+	Holin, toxin secretion/phage lysis
fig|81852.3.peg.234	unitig_0|quiver_220799_221809	220799	221809	+	FIG00631339: hypothetical protein		FIG00631338	ff
fig|81852.3.peg.235	unitig_0|quiver_221924_223132	221924	223132	+	FIG00633555: hypothetical protein		FIG00633554	ff
fig|81852.3.rna.9	unitig_0|quiver_223541_223614	223541	223614	+	tRNA-Met-CAT
fig|81852.3.peg.236	unitig_0|quiver_224249_224127	224249	224127	-	FIG00631571: hypothetical protein		FIG00631566	ff
fig|81852.3.peg.237	unitig_0|quiver_224802_225254	224802	225254	+	hypothetical protein
fig|81852.3.peg.238	unitig_0|quiver_225247_225645	225247	225645	+	hypothetical protein
fig|81852.3.rna.10	unitig_0|quiver_225957_226030	225957	226030	+	tRNA-Met-CAT
fig|81852.3.peg.239	unitig_0|quiver_226446_226571	226446	226571	+	DNA repair protein RadC		FIG00037431	isu;DNA_repair,_bacterial
fig|81852.3.peg.240	unitig_0|quiver_226721_226921	226721	226921	+	Cold shock protein CspA			idu(3);Cold_shock,_CspA_family_of_proteins
fig|81852.3.peg.241	unitig_0|quiver_228854_227175	228854	227175	-	Ribonuclease J1 (endonuclease and 5' exonuclease)		FIG00060571	isu;Ribonucleases_in_Bacillus isu;Bacterial_RNA-metabolizing_Zn-dependent_hydrolases
fig|81852.3.peg.242	unitig_0|quiver_229068_228856	229068	228856	-	Protein of unknown function DUF1447		FIG00001611	icw(1);Bacterial_RNA-metabolizing_Zn-dependent_hydrolases isu;Conserved_gene_cluster_associated_with_Met-tRNA_formyltransferase
fig|81852.3.peg.243	unitig_0|quiver_229461_231191	229461	231191	+	Lipid A export ATP-binding/permease protein MsbA		FIG00017059	ff
fig|81852.3.peg.244	unitig_0|quiver_231188_232948	231188	232948	+	Lipid A export ATP-binding/permease protein MsbA		FIG00017059	ff
fig|81852.3.peg.245	unitig_0|quiver_233043_233240	233043	233240	+	FIG00629921: hypothetical protein		FIG00629917	ff
fig|81852.3.peg.246	unitig_0|quiver_233393_233878	233393	233878	+	carbonic anhydrase, family 3		FIG00553719	ff
fig|81852.3.peg.247	unitig_0|quiver_234575_233982	234575	233982	-	ATP-dependent Clp protease proteolytic subunit (EC 3.4.21.92)		FIG00000028	isu;Proteolysis_in_bacteria,_ATP-dependent isu;cAMP_signaling_in_bacteria isu;Proteasome_bacterial
fig|81852.3.peg.248	unitig_0|quiver_234755_235282	234755	235282	+	FIG00628183: hypothetical protein		FIG00628182	ff
fig|81852.3.peg.249	unitig_0|quiver_235373_236110	235373	236110	+	Glycerophosphoryl diester phosphodiesterase (EC 3.1.4.46)		FIG00002239	idu(1);Glycerol_and_Glycerol-3-phosphate_Uptake_and_Utilization
fig|81852.3.peg.250	unitig_0|quiver_236114_237031	236114	237031	+	tRNA dimethylallyltransferase (EC 2.5.1.75)		FIG00000196	isu;tRNA_processing isu;tRNA_modification_Bacteria
fig|81852.3.peg.251	unitig_0|quiver_237033_238262	237033	238262	+	GTP-binding protein HflX		FIG00000304	isu;Hfl_operon isu;Universal_GTPases
fig|81852.3.peg.252	unitig_0|quiver_239249_238296	239249	238296	-	Integrase/recombinase, core domain family		FIG01534490	ff
fig|81852.3.peg.253	unitig_0|quiver_241513_239900	241513	239900	-	CoA-disulfide reductase (EC 1.8.1.14) / Disulfide bond regulator		FIG01280654	idu(1);CoA_disulfide_thiol-disulfide_redox_system
fig|81852.3.peg.254	unitig_0|quiver_242562_241654	242562	241654	-	probable transcriptional regulator (AraC/XylS family)		FIG00627297	ff
fig|81852.3.peg.255	unitig_0|quiver_242745_243869	242745	243869	+	ABC-type sugar transport system, periplasmic binding protein YcjN		FIG00007812	idu(1);Maltose_and_Maltodextrin_Utilization
fig|81852.3.peg.256	unitig_0|quiver_243894_244073	243894	244073	+	hypothetical protein
fig|81852.3.peg.257	unitig_0|quiver_244096_245013	244096	245013	+	FIG00630840: hypothetical protein		FIG01521262	ff
fig|81852.3.peg.258	unitig_0|quiver_245006_245839	245006	245839	+	binding-protein-dependent transport systems inner membrane component		FIG01956044	ff
fig|81852.3.peg.259	unitig_0|quiver_245922_247040	245922	247040	+	Unsaturated glucuronyl hydrolase		FIG01648736	ff
fig|81852.3.peg.260	unitig_0|quiver_247061_248932	247061	248932	+	MISCELLANEOUS; Hypothetical/Partial homology		FIG00627341	ff
fig|81852.3.peg.261	unitig_0|quiver_248947_250149	248947	250149	+	Unsaturated glucuronyl hydrolase (EC 3.2.1.-)		FIG00006534	ff
fig|81852.3.peg.262	unitig_0|quiver_250245_250111	250245	250111	-	hypothetical protein
fig|81852.3.peg.263	unitig_0|quiver_252169_250235	252169	250235	-	ABC transporter ATP-binding protein uup		FIG00007941	ff
fig|81852.3.peg.264	unitig_0|quiver_252395_253051	252395	253051	+	Redox-sensitive transcriptional regulator (AT-rich DNA-binding protein)		FIG00001237	idu(1);Oxidative_stress
fig|81852.3.peg.265	unitig_0|quiver_253478_253125	253478	253125	-	similar to thioredoxin		FIG00628122	ff
fig|81852.3.peg.266	unitig_0|quiver_253670_254599	253670	254599	+	possible permease		FIG01114374	ff
fig|81852.3.peg.267	unitig_0|quiver_254610_255446	254610	255446	+	ABC transporter, substrate-binding protein		FIG01315481	ff
fig|81852.3.peg.268	unitig_0|quiver_255694_256470	255694	256470	+	Response regulator receiver		FIG00667027	ff
fig|81852.3.peg.269	unitig_0|quiver_256646_257389	256646	257389	+	ABC transporter, ATP-binding protein		FIG00744535	ff
fig|81852.3.peg.270	unitig_0|quiver_257382_258962	257382	258962	+	FIG00628631: hypothetical protein		FIG00628630	ff
fig|81852.3.peg.271	unitig_0|quiver_259692_259213	259692	259213	-	Integral membrane protein		FIG01956050	ff
fig|81852.3.peg.272	unitig_0|quiver_260460_259708	260460	259708	-	Integral membrane protein		FIG01956050	ff
fig|81852.3.rna.11	unitig_0|quiver_260577_260647	260577	260647	+	tRNA-Gly-CCC			isu;tRNAs
fig|81852.3.peg.273	unitig_0|quiver_261013_261738	261013	261738	+	DNA-entry nuclease (Competence-specific nuclease) (EC 3.1.30.-)		FIG00013609	isu;Gram_Positive_Competence
fig|81852.3.peg.274	unitig_0|quiver_261820_261936	261820	261936	+	hypothetical protein
fig|81852.3.peg.275	unitig_0|quiver_261992_262258	261992	262258	+	FIG01055109: hypothetical protein		FIG00001565	ff
fig|81852.3.peg.276	unitig_0|quiver_262255_262686	262255	262686	+	Putative Holliday junction resolvase YggF			isu;Cluster_containing_Alanyl-tRNA_synthetase isu;Cluster_containing_Glutathione_synthetase
fig|81852.3.peg.277	unitig_0|quiver_262712_263014	262712	263014	+	Ortholog of S. aureus MRSA252 (BX571856) SAR1694		FIG00002555	ff
fig|81852.3.peg.278	unitig_0|quiver_263204_264040	263204	264040	+	FIG00627600: hypothetical protein		FIG00627599	ff
fig|81852.3.peg.279	unitig_0|quiver_264104_264535	264104	264535	+	conserved hypothetical protein		FIG00629156	ff
fig|81852.3.peg.280	unitig_0|quiver_265919_264597	265919	264597	-	Malate Na(+) symporter		FIG01304383	icw(1);Pyruvate_metabolism_I:_anaplerotic_reactions,_PEP
fig|81852.3.peg.281	unitig_0|quiver_267713_266073	267713	266073	-	Malolactic enzyme (EC 1.-.-.-)		FIG00006756	isu;Pyruvate_metabolism_I:_anaplerotic_reactions,_PEP
fig|81852.3.peg.282	unitig_0|quiver_269473_268154	269473	268154	-	Transposase		FIG01372619	ff
fig|81852.3.peg.283	unitig_0|quiver_269730_270200	269730	270200	+	FIG00628741: hypothetical protein		FIG00628740	ff
fig|81852.3.peg.284	unitig_0|quiver_270422_271525	270422	271525	+	Lactate 2-monooxygenase (EC 1.13.12.4)		FIG00007876	idu(1);Pyruvate_metabolism_II:_acetyl-CoA,_acetogenesis_from_pyruvate
fig|81852.3.peg.285	unitig_0|quiver_271746_272705	271746	272705	+	Mobile element protein		FIG01306568	ff
fig|81852.3.peg.286	unitig_0|quiver_272875_273555	272875	273555	+	putative secreted protein		FIG00905474	ff
fig|81852.3.peg.287	unitig_0|quiver_273645_274679	273645	274679	+	cell surface protein precursor		FIG01311447	ff
fig|81852.3.peg.288	unitig_0|quiver_274693_275028	274693	275028	+	FIG00630644: hypothetical protein		FIG00630643	ff
fig|81852.3.peg.289	unitig_0|quiver_275012_277492	275012	277492	+	FIG00630711: hypothetical protein		FIG00630710	ff
fig|81852.3.peg.290	unitig_0|quiver_277599_279107	277599	279107	+	FIG00629386: hypothetical protein		FIG00629384	ff
fig|81852.3.peg.291	unitig_0|quiver_279104_280468	279104	280468	+	FAD-dependent pyridine nucleotide-disulphide oxidoreductase		FIG00603381	ff
fig|81852.3.peg.292	unitig_0|quiver_280639_281709	280639	281709	+	ABC transporter permease protein		FIG00482249	ff
fig|81852.3.peg.293	unitig_0|quiver_281724_282392	281724	282392	+	ABC transporter ATP-binding protein		FIG00450796	ff
fig|81852.3.peg.294	unitig_0|quiver_282412_282990	282412	282990	+	transcriptional regulator, TetR family		FIG00628138	ff
fig|81852.3.peg.295	unitig_0|quiver_283192_283338	283192	283338	+	hypothetical protein
fig|81852.3.peg.296	unitig_0|quiver_283391_284302	283391	284302	+	N-acetylmuramoyl-L-alanine amidase (EC 3.5.1.28)		FIG00001385	idu(1);Murein_Hydrolases idu(1);Recycling_of_Peptidoglycan_Amino_Acids
fig|81852.3.peg.297	unitig_0|quiver_285597_284680	285597	284680	-	Ribonuclease HIII (EC 3.1.26.4)		FIG00001474	isu;Ribonucleases_in_Bacillus isu;Ribonuclease_H
fig|81852.3.peg.298	unitig_0|quiver_285799_286236	285799	286236	+	FIG00629133: hypothetical protein		FIG00628461	ff
fig|81852.3.peg.299	unitig_0|quiver_286294_286842	286294	286842	+	Colicin V production protein		FIG00001121	isu;Colicin_V_and_Bacteriocin_Production_Cluster
fig|81852.3.peg.300	unitig_0|quiver_286957_289317	286957	289317	+	Recombination inhibitory protein MutS2		FIG00000990	isu;DNA_repair,_bacterial_MutL-MutS_system
fig|81852.3.peg.301	unitig_0|quiver_289404_289718	289404	289718	+	Thioredoxin		FIG01318274	isu;CBSS-315749.4.peg.3658 isu;Glycine_reductase,_sarcosine_reductase_and_betaine_reductase
fig|81852.3.peg.302	unitig_0|quiver_291143_289806	291143	289806	-	Mobile element protein		FIG01306568	ff
fig|81852.3.peg.303	unitig_0|quiver_291401_293179	291401	293179	+	Excinuclease ABC subunit C		FIG00000185	idu(1);DNA_repair,_UvrABC_system
fig|81852.3.peg.304	unitig_0|quiver_293324_294223	293324	294223	+	ABC transporter, ATP-binding protein		FIG00744535	ff
fig|81852.3.peg.305	unitig_0|quiver_294216_295478	294216	295478	+	ABC transporter, permease protein		FIG01288623	ff
fig|81852.3.peg.306	unitig_0|quiver_295639_297537	295639	297537	+	Fructose-1,6-bisphosphatase, Bacillus type (EC 3.1.3.11)		FIG00008941	isu;Calvin-Benson_cycle isu;Glycolysis_and_Gluconeogenesis
fig|81852.3.peg.307	unitig_0|quiver_298586_297867	298586	297867	-	Para-aminobenzoate synthase, amidotransferase component (EC 2.6.1.85)		FIG00673062	isu;Chorismate:_Intermediate_for_synthesis_of_Tryptophan,_PAPA_antibiotics,_PABA,_3-hydroxyanthranilate_and_more. isu;Folate_Biosynthesis
fig|81852.3.peg.308	unitig_0|quiver_298932_299255	298932	299255	+	V-type ATP synthase subunit G (EC 3.6.3.14)		FIG00066280	icw(3);V-Type_ATP_synthase
fig|81852.3.peg.309	unitig_0|quiver_299242_301245	299242	301245	+	V-type ATP synthase subunit I (EC 3.6.3.14)		FIG00140555	isu;V-Type_ATP_synthase
fig|81852.3.peg.310	unitig_0|quiver_301264_301734	301264	301734	+	V-type ATP synthase subunit K (EC 3.6.3.14)		FIG00003998	icw(6);V-Type_ATP_synthase
fig|81852.3.peg.311	unitig_0|quiver_301755_302339	301755	302339	+	V-type ATP synthase subunit E (EC 3.6.3.14)		FIG00067562	icw(7);V-Type_ATP_synthase
fig|81852.3.peg.312	unitig_0|quiver_302354_303340	302354	303340	+	V-type ATP synthase subunit C (EC 3.6.3.14)		FIG00002560	icw(5);V-Type_ATP_synthase
fig|81852.3.peg.313	unitig_0|quiver_303330_303641	303330	303641	+	V-type ATP synthase subunit F (EC 3.6.3.14)		FIG00005329	icw(1);V-Type_ATP_synthase
fig|81852.3.peg.314	unitig_0|quiver_303663_305444	303663	305444	+	V-type ATP synthase subunit A (EC 3.6.3.14)		FIG00001902	icw(2);V-Type_ATP_synthase
fig|81852.3.peg.315	unitig_0|quiver_305437_306813	305437	306813	+	V-type ATP synthase subunit B (EC 3.6.3.14)		FIG00134167	icw(2);V-Type_ATP_synthase
fig|81852.3.peg.316	unitig_0|quiver_306820_307455	306820	307455	+	V-type ATP synthase subunit D (EC 3.6.3.14)		FIG00002460	icw(3);V-Type_ATP_synthase
fig|81852.3.peg.317	unitig_0|quiver_307485_308840	307485	308840	+	Potassium uptake protein, integral membrane component, KtrB		FIG00615415	ff
fig|81852.3.peg.318	unitig_0|quiver_310426_309032	310426	309032	-	Transcriptional regulator, GntR family domain / Aspartate aminotransferase (EC 2.6.1.1)		FIG00005520	idu(4);Coenzyme_M_biosynthesis_--_gjo idu(4);Glutamine,_Glutamate,_Aspartate_and_Asparagine_Biosynthesis idu(4);Threonine_and_Homoserine_Biosynthesis
fig|81852.3.peg.319	unitig_0|quiver_310518_311489	310518	311489	+	Ornithine cyclodeaminase (EC 4.3.1.12)		FIG00000614	isu;Arginine_and_Ornithine_Degradation
fig|81852.3.peg.320	unitig_0|quiver_311486_312268	311486	312268	+	Phenazine biosynthesis protein PhzF like		FIG01247796	ff
fig|81852.3.peg.321	unitig_0|quiver_312808_312437	312808	312437	-	Lactoylglutathione lyase (EC 4.4.1.5)		FIG00004743	isu;Glutathione:_Non-redox_reactions isu;Methylglyoxal_Metabolism
fig|81852.3.peg.322	unitig_0|quiver_312942_313385	312942	313385	+	Mutator mutT protein (7,8-dihydro-8-oxoguanine-triphosphatase) (EC 3.6.1.-)		FIG00000892	isu;Nudix_proteins_(nucleoside_triphosphate_hydrolases)
fig|81852.3.peg.323	unitig_0|quiver_314237_313428	314237	313428	-	Promiscuous sugar phosphatase YidA, haloacid dehalogenase-like phosphatase family		FIG00743184	ff
fig|81852.3.peg.324	unitig_0|quiver_315623_314256	315623	314256	-	Deoxyguanosinetriphosphate triphosphohydrolase (EC 3.1.5.1)			ff
fig|81852.3.peg.325	unitig_0|quiver_316437_315607	316437	315607	-	Lipoate-protein ligase A		FIG00000465	idu(1);Lipoic_acid_metabolism
fig|81852.3.peg.326	unitig_0|quiver_316600_317037	316600	317037	+	DUF1934 domain-containing protein
fig|81852.3.peg.327	unitig_0|quiver_317113_317733	317113	317733	+	DNA-directed RNA polymerase delta subunit (EC 2.7.7.6)		FIG00001543	isu;RNA_polymerase_bacterial
fig|81852.3.peg.328	unitig_0|quiver_319180_317888	319180	317888	-	Mobile element protein		FIG01306568	ff
fig|81852.3.peg.329	unitig_0|quiver_319429_319935	319429	319935	+	RNA polymerase sigma factor SigV		FIG00099318	icw(1);Transcription_initiation,_bacterial_sigma_factors
fig|81852.3.peg.330	unitig_0|quiver_319952_320851	319952	320851	+	FIG00628064: hypothetical protein		FIG00628061	ff
fig|81852.3.peg.331	unitig_0|quiver_320938_321822	320938	321822	+	Peptidoglycan N-acetylglucosamine deacetylase (EC 3.5.1.-)			isu;Polysaccharide_deacetylases
fig|81852.3.peg.332	unitig_0|quiver_321887_322000	321887	322000	+	hypothetical protein
fig|81852.3.rna.12	unitig_0|quiver_322085_322014	322085	322014	-	tRNA-Arg-CCG			isu;tRNAs
fig|81852.3.peg.333	unitig_0|quiver_322145_323479	322145	323479	+	RNA polymerase sigma-54 factor RpoN		FIG00006092	isu;Flagellar_motility isu;Flagellum isu;Transcription_initiation,_bacterial_sigma_factors
fig|81852.3.peg.334	unitig_0|quiver_323682_324719	323682	324719	+	Central glycolytic genes regulator		FIG00630356	ff
fig|81852.3.peg.335	unitig_0|quiver_324760_325761	324760	325761	+	NAD-dependent glyceraldehyde-3-phosphate dehydrogenase (EC 1.2.1.12)		FIG00132586	icw(1);Entner-Doudoroff_Pathway icw(1);Calvin-Benson_cycle idu(1);Redox-dependent_regulation_of_nucleus_processes idu(1);Pyridoxin_(Vitamin_B6)_Biosynthesis icw(2);Glycolysis_and_Gluconeogenesis
fig|81852.3.peg.336	unitig_0|quiver_325871_327061	325871	327061	+	Phosphoglycerate kinase (EC 2.7.2.3)		FIG00054459	isu;Entner-Doudoroff_Pathway icw(2);Calvin-Benson_cycle icw(1);Glycolysis_and_Gluconeogenesis,_including_Archaeal_enzymes icw(3);Glycolysis_and_Gluconeogenesis
fig|81852.3.peg.337	unitig_0|quiver_327165_327920	327165	327920	+	Triosephosphate isomerase (EC 5.3.1.1)		FIG00000076	isu;Calvin-Benson_cycle isu;Glycolysis_and_Gluconeogenesis,_including_Archaeal_enzymes isu;Glycolysis_and_Gluconeogenesis isu;CBSS-331978.3.peg.2915
fig|81852.3.peg.338	unitig_0|quiver_328036_329334	328036	329334	+	Enolase (EC 4.2.1.11)		FIG00000118	isu;Serine-glyoxylate_cycle icw(2);Entner-Doudoroff_Pathway icw(2);Glycolysis_and_Gluconeogenesis,_including_Archaeal_enzymes icw(1);Glycolysis_and_Gluconeogenesis
fig|81852.3.peg.339	unitig_0|quiver_330825_329530	330825	329530	-	Mobile element protein		FIG01306568	ff
fig|81852.3.peg.340	unitig_0|quiver_331255_332394	331255	332394	+	Acetylornithine deacetylase (EC 3.5.1.16)		FIG00020897	isu;Arginine_Biosynthesis_--_gjo isu;Arginine_Biosynthesis_extended
fig|81852.3.peg.341	unitig_0|quiver_333036_332461	333036	332461	-	Substrate-specific component STY3230 of queuosine-regulated ECF transporter		FIG00076285	isu;ECF_class_transporters icw(1);Queuosine-Archaeosine_Biosynthesis
fig|81852.3.peg.342	unitig_0|quiver_334015_333041	334015	333041	-	preQ1-regulated inosine-uridine nucleoside hydrolase (EC 3.2.2.1)		FIG00043476	isu;Purine_conversions isu;Queuosine-Archaeosine_Biosynthesis
fig|81852.3.peg.343	unitig_0|quiver_334298_335266	334298	335266	+	conserved hypothetical protein		FIG00629156	ff
fig|81852.3.peg.344	unitig_0|quiver_335379_335657	335379	335657	+	acetyltransferase, GNAT family		FIG01315364	ff
fig|81852.3.peg.345	unitig_0|quiver_335775_336011	335775	336011	+	Preprotein translocase subunit SecG (TC 3.A.5.1.1)		FIG00001563	isu;Murein_hydrolase_regulation_and_cell_death isu;CBSS-331978.3.peg.2915
fig|81852.3.peg.346	unitig_0|quiver_336114_336869	336114	336869	+	Carboxylesterase (EC 3.1.1.1)		FIG01225679	ff
fig|81852.3.peg.347	unitig_0|quiver_336872_339229	336872	339229	+	3'-to-5' exoribonuclease RNase R		FIG00000308	isu;RNA_processing_and_degradation,_bacterial
fig|81852.3.peg.348	unitig_0|quiver_339251_339715	339251	339715	+	tmRNA-binding protein SmpB		FIG00000194	isu;Staphylococcal_pathogenicity_islands_SaPI isu;Heat_shock_dnaK_gene_cluster_extended isu;Translation_termination_factors_bacterial
fig|81852.3.peg.349	unitig_0|quiver_340017_340736	340017	340736	+	ATP synthase F0 sector subunit a			ff
fig|81852.3.peg.350	unitig_0|quiver_340789_341004	340789	341004	+	ATP synthase F0 sector subunit c		FIG00017607	ff
fig|81852.3.peg.351	unitig_0|quiver_341095_341619	341095	341619	+	ATP synthase F0 sector subunit b		FIG00000186	ff
fig|81852.3.peg.352	unitig_0|quiver_341606_342148	341606	342148	+	ATP synthase delta chain (EC 3.6.3.14)		FIG00000262	ff
fig|81852.3.peg.353	unitig_0|quiver_342171_343727	342171	343727	+	ATP synthase alpha chain (EC 3.6.3.14)			ff
fig|81852.3.peg.354	unitig_0|quiver_343741_344643	343741	344643	+	ATP synthase gamma chain (EC 3.6.3.14)		FIG00023994	ff
fig|81852.3.peg.355	unitig_0|quiver_344666_346072	344666	346072	+	ATP synthase beta chain (EC 3.6.3.14)		FIG00040241	ff
fig|81852.3.peg.356	unitig_0|quiver_346086_346508	346086	346508	+	ATP synthase epsilon chain (EC 3.6.3.14)		FIG00000249	ff
fig|81852.3.peg.357	unitig_0|quiver_347304_348605	347304	348605	+	UDP-N-acetylglucosamine 1-carboxyvinyltransferase (EC 2.5.1.7)		FIG00034392	idu(1);UDP-N-acetylmuramate_from_Fructose-6-phosphate_Biosynthesis idu(1);Peptidoglycan_Biosynthesis
fig|81852.3.peg.358	unitig_0|quiver_348618_348794	348618	348794	+	FIG00627463: hypothetical protein		FIG00627462	ff
fig|81852.3.peg.359	unitig_0|quiver_348791_348925	348791	348925	+	hypothetical protein
fig|81852.3.peg.360	unitig_0|quiver_349073_349225	349073	349225	+	Protein YidD		FIG00004843	isu;RNA_modification_cluster isu;Mycobacterium_virulence_operon_involved_in_an_unknown_function_with_a_Jag_Protein_and_YidC_and_YidD isu;Cell_Division_Subsystem_including_YidCD
fig|81852.3.peg.361	unitig_0|quiver_349289_349672	349289	349672	+	GCN5-related N-acetyltransferase		FIG01272034	ff
fig|81852.3.peg.362	unitig_0|quiver_349841_350725	349841	350725	+	N-acetylmannosamine kinase (EC 2.7.1.60)		FIG00081563	isu;Sialic_Acid_Metabolism
fig|81852.3.peg.363	unitig_0|quiver_350842_351075	350842	351075	+	FIG00628040: hypothetical protein		FIG00629438	ff
fig|81852.3.rna.13	unitig_0|quiver_351163_351243	351163	351243	+	tRNA-Tyr-GTA
fig|81852.3.rna.14	unitig_0|quiver_351250_351321	351250	351321	+	tRNA-Gln-TTG
fig|81852.3.peg.364	unitig_0|quiver_352705_351410	352705	351410	-	Mobile element protein		FIG01306568	ff
fig|81852.3.peg.365	unitig_0|quiver_352946_353116	352946	353116	+	conserved hypothetical protein		FIG00629156	ff
fig|81852.3.peg.366	unitig_0|quiver_353336_354043	353336	354043	+	Predicted transcriptional regulator of N-Acetylglucosamine utilization, GntR family		FIG00008348	idu(1);Chitin_and_N-acetylglucosamine_utilization
fig|81852.3.peg.367	unitig_0|quiver_354746_354102	354746	354102	-	FIG000605: protein co-occurring with transport systems (COG1739)		FIG00000605	ff
fig|81852.3.peg.368	unitig_0|quiver_354873_355160	354873	355160	+	FIG00627768: hypothetical protein		FIG00627767	ff
fig|81852.3.peg.369	unitig_0|quiver_355268_355588	355268	355588	+	PTS system, cellobiose-specific IIB component (EC 2.7.1.69)		FIG00000704	idu(3);Beta-Glucoside_Metabolism
fig|81852.3.peg.370	unitig_0|quiver_355669_356982	355669	356982	+	ComF operon protein A, DNA transporter ATPase		FIG00010414	isu;Late_competence isu;Gram_Positive_Competence
fig|81852.3.peg.371	unitig_0|quiver_357099_357698	357099	357698	+	ComF operon protein C		FIG00008752	icw(1);Late_competence icw(1);Gram_Positive_Competence
fig|81852.3.peg.372	unitig_0|quiver_357826_358377	357826	358377	+	Ribosomal subunit interface protein		FIG00001306	isu;Ribosome_activity_modulation
fig|81852.3.peg.373	unitig_0|quiver_358599_361133	358599	361133	+	Protein export cytoplasm protein SecA ATPase RNA helicase (TC 3.A.5.1.1)		FIG00034293	ff
fig|81852.3.peg.374	unitig_0|quiver_361377_362360	361377	362360	+	Peptide chain release factor 2; programmed frameshift-containing		FIG00624891	isu;Programmed_frameshift isu;Programmed_frameshift isu;Translation_termination_factors_bacterial
fig|81852.3.peg.375	unitig_0|quiver_362465_363151	362465	363151	+	Cell division transporter, ATP-binding protein FtsE (TC 3.A.5.1.1)		FIG00002914	idu(1);Bacterial_Cell_Division
fig|81852.3.peg.376	unitig_0|quiver_363144_364028	363144	364028	+	Cell division protein FtsX		FIG00000552	icw(1);Bacterial_Cell_Division
fig|81852.3.peg.377	unitig_0|quiver_364180_365628	364180	365628	+	Cardiolipin synthetase (EC 2.7.8.-)		FIG00052605	idu(1);Glycerolipid_and_Glycerophospholipid_Metabolism_in_Bacteria idu(1);Cardiolipin_synthesis
fig|81852.3.peg.378	unitig_0|quiver_365770_367107	365770	367107	+	Mobile element protein		FIG01306568	ff
fig|81852.3.peg.379	unitig_0|quiver_367466_368323	367466	368323	+	Phosphate ABC transporter, periplasmic phosphate-binding protein PstS (TC 3.A.1.7.1)		FIG00010508	icw(5);High_affinity_phosphate_transporter_and_control_of_PHO_regulon icw(5);Phosphate_metabolism idu(1);PhoR-PhoB_two-component_regulatory_system
fig|81852.3.peg.380	unitig_0|quiver_368438_369358	368438	369358	+	Phosphate transport system permease protein PstC (TC 3.A.1.7.1)		FIG00018561	isu;High_affinity_phosphate_transporter_and_control_of_PHO_regulon isu;Phosphate_metabolism
fig|81852.3.peg.381	unitig_0|quiver_369358_370242	369358	370242	+	Phosphate transport system permease protein PstA (TC 3.A.1.7.1)		FIG00083946	icw(3);High_affinity_phosphate_transporter_and_control_of_PHO_regulon icw(3);Phosphate_metabolism
fig|81852.3.peg.382	unitig_0|quiver_370257_371063	370257	371063	+	Phosphate transport ATP-binding protein PstB (TC 3.A.1.7.1)		FIG00011114	icw(2);High_affinity_phosphate_transporter_and_control_of_PHO_regulon icw(2);Phosphate_metabolism
fig|81852.3.peg.383	unitig_0|quiver_371079_371837	371079	371837	+	Phosphate transport ATP-binding protein PstB (TC 3.A.1.7.1)		FIG00011114	icw(2);High_affinity_phosphate_transporter_and_control_of_PHO_regulon icw(2);Phosphate_metabolism
fig|81852.3.peg.384	unitig_0|quiver_371850_372527	371850	372527	+	Phosphate transport system regulatory protein PhoU		FIG00104848	icw(4);High_affinity_phosphate_transporter_and_control_of_PHO_regulon icw(4);Phosphate_metabolism
fig|81852.3.peg.385	unitig_0|quiver_372556_372672	372556	372672	+	hypothetical protein
fig|81852.3.peg.386	unitig_0|quiver_372750_373781	372750	373781	+	FIG00628776: hypothetical protein		FIG00628775	ff
fig|81852.3.peg.387	unitig_0|quiver_373778_374545	373778	374545	+	conserved hypothetical protein		FIG00629156	ff
fig|81852.3.peg.388	unitig_0|quiver_374645_376213	374645	376213	+	Hypothetical protein, homolog of fig|393130.3.peg.2627		FIG00695810	ff
fig|81852.3.peg.389	unitig_0|quiver_376389_376697	376389	376697	+	conserved hypothetical protein		FIG00629156	ff
fig|81852.3.peg.390	unitig_0|quiver_376745_377047	376745	377047	+	FIG00628043: hypothetical protein		FIG00628042	ff
fig|81852.3.peg.391	unitig_0|quiver_377185_378144	377185	378144	+	Integrase/recombinase, core domain family		FIG01534490	ff
fig|81852.3.peg.392	unitig_0|quiver_378281_379219	378281	379219	+	HPr kinase/phosphorylase (EC 2.7.1.-) (EC 2.7.4.-)		FIG00004170	isu;HPr_catabolite_repression_system isu;Mannitol_Utilization
fig|81852.3.peg.393	unitig_0|quiver_379234_380064	379234	380064	+	Prolipoprotein diacylglyceryl transferase (EC 2.4.99.-)		FIG00000985	isu;Lipoprotein_Biosynthesis
fig|81852.3.peg.394	unitig_0|quiver_380108_381133	380108	381133	+	Glycerol-3-phosphate dehydrogenase [NAD(P)+] (EC 1.1.1.94)		FIG00000309	idu(1);Glycerol_and_Glycerol-3-phosphate_Uptake_and_Utilization idu(1);Glycerolipid_and_Glycerophospholipid_Metabolism_in_Bacteria
fig|81852.3.peg.395	unitig_0|quiver_381148_382086	381148	382086	+	UTP--glucose-1-phosphate uridylyltransferase (EC 2.7.7.9)		FIG00000108	idu(1);Ribosome_post-transcriptional_modification_and_chromosomal_segregation_cluster
fig|81852.3.peg.396	unitig_0|quiver_382212_382652	382212	382652	+	Pyridoxamine 5'-phosphate oxidase (EC 1.4.3.5)		FIG00133002	isu;Pyridoxin_(Vitamin_B6)_Biosynthesis
fig|81852.3.peg.397	unitig_0|quiver_382655_383257	382655	383257	+	FIG00628731: hypothetical protein		FIG00628730	ff
fig|81852.3.peg.398	unitig_0|quiver_384422_383319	384422	383319	-	Proline dipeptidase (EC 3.4.13.9)		FIG00003427	isu;CBSS-269801.1.peg.809
fig|81852.3.peg.399	unitig_0|quiver_384632_385633	384632	385633	+	Catabolite control protein A		FIG00048507	isu;HPr_catabolite_repression_system
fig|81852.3.peg.400	unitig_0|quiver_385987_386382	385987	386382	+	FIG00627745: hypothetical protein		FIG00627744	ff
fig|81852.3.peg.401	unitig_0|quiver_386379_386633	386379	386633	+	FIG00628955: hypothetical protein		FIG00628954	ff
fig|81852.3.peg.402	unitig_0|quiver_386676_387071	386676	387071	+	FIG00627745: hypothetical protein		FIG00627744	ff
fig|81852.3.peg.403	unitig_0|quiver_387071_388126	387071	388126	+	FIG00628573: hypothetical protein		FIG00628572	ff
fig|81852.3.peg.404	unitig_0|quiver_388093_388329	388093	388329	+	FIG00628573: hypothetical protein		FIG00628572	ff
fig|81852.3.peg.405	unitig_0|quiver_388341_388493	388341	388493	+	FIG00629164: hypothetical protein		FIG00629163	ff
fig|81852.3.peg.406	unitig_0|quiver_388459_388659	388459	388659	+	FIG00629164: hypothetical protein		FIG00629163	ff
fig|81852.3.peg.407	unitig_0|quiver_388652_388918	388652	388918	+	FIG00629674: hypothetical protein		FIG00629673	ff
fig|81852.3.peg.408	unitig_0|quiver_391648_389081	391648	389081	-	Multimodular transpeptidase-transglycosylase (EC 2.4.1.129) (EC 3.4.-.-)		FIG00000011	idu(2);Peptidoglycan_Biosynthesis
fig|81852.3.peg.409	unitig_0|quiver_391705_392607	391705	392607	+	Endonuclease IV (EC 3.1.21.2)		FIG00000899	isu;DNA_repair,_bacterial
fig|81852.3.peg.410	unitig_0|quiver_392818_394593	392818	394593	+	FIG00629395: hypothetical protein		FIG00629394	ff
fig|81852.3.peg.411	unitig_0|quiver_396489_394903	396489	394903	-	Manganese transport protein MntH		FIG00554286	ff
fig|81852.3.peg.412	unitig_0|quiver_396740_396964	396740	396964	+	FIG00627214: hypothetical protein		FIG00627212	ff
fig|81852.3.peg.413	unitig_0|quiver_397106_398857	397106	398857	+	Lipid A export ATP-binding/permease protein MsbA		FIG00017059	ff
fig|81852.3.peg.414	unitig_0|quiver_398857_400641	398857	400641	+	Lipid A export ATP-binding/permease protein MsbA		FIG00017059	ff
fig|81852.3.peg.415	unitig_0|quiver_401098_401949	401098	401949	+	Beta-glucoside bgl operon antiterminator, BglG family		FIG00001011	icw(2);Beta-Glucoside_Metabolism
fig|81852.3.peg.416	unitig_0|quiver_402045_403931	402045	403931	+	PTS system, beta-glucoside-specific IIB component (EC 2.7.1.69) / PTS system, beta-glucoside-specific IIC component (EC 2.7.1.69) / PTS system, beta-glucoside-specific IIA component (EC 2.7.1.69)			idu(2);Beta-Glucoside_Metabolism idu(2);Beta-Glucoside_Metabolism idu(2);Beta-Glucoside_Metabolism
fig|81852.3.peg.417	unitig_0|quiver_404874_403972	404874	403972	-	Sugar isomerase (SIS)		FIG00630200	ff
fig|81852.3.peg.418	unitig_0|quiver_405104_406507	405104	406507	+	6-phospho-beta-glucosidase (EC 3.2.1.86)		FIG00001882	icw(2);Beta-Glucoside_Metabolism
fig|81852.3.peg.419	unitig_0|quiver_406507_407940	406507	407940	+	6-phospho-beta-glucosidase (EC 3.2.1.86)		FIG00001882	icw(2);Beta-Glucoside_Metabolism
fig|81852.3.peg.420	unitig_0|quiver_408085_409011	408085	409011	+	Thioredoxin reductase (EC 1.8.1.9)			idu(1);pyrimidine_conversions idu(1);Thioredoxin-disulfide_reductase idu(1);Glycine_reductase,_sarcosine_reductase_and_betaine_reductase
fig|81852.3.peg.421	unitig_0|quiver_409225_410952	409225	410952	+	Phosphoglucomutase (EC 5.4.2.2)		FIG00000901	ff
fig|81852.3.peg.422	unitig_0|quiver_411025_411318	411025	411318	+	transcriptional regulator (ArsR family)		FIG00628782	ff
fig|81852.3.peg.423	unitig_0|quiver_412273_411413	412273	411413	-	ATP/GTP-binding protein, SA1392 homolog		FIG00073539	ff
fig|81852.3.peg.424	unitig_0|quiver_412365_412793	412365	412793	+	Zinc uptake regulation protein ZUR		FIG00000479	isu;Oxidative_stress isu;Glycyl-tRNA_synthetase_containing_cluster
fig|81852.3.peg.425	unitig_0|quiver_412955_413131	412955	413131	+	SSU ribosomal protein S21p		FIG00000178	icw(1);Macromolecular_synthesis_operon isu;Ribosome_SSU_bacterial
fig|81852.3.peg.426	unitig_0|quiver_413188_413604	413188	413604	+	Transamidase GatB domain protein		FIG00012764	isu;Macromolecular_synthesis_operon
fig|81852.3.peg.427	unitig_0|quiver_415139_413760	415139	413760	-	FIG00628558: hypothetical protein		FIG00628556	ff
fig|81852.3.peg.428	unitig_0|quiver_415845_416816	415845	416816	+	Phosphate starvation-inducible protein PhoH, predicted ATPase		FIG00045341	isu;Inteins icw(3);Glycyl-tRNA_synthetase_containing_cluster icw(1);CBSS-56780.10.peg.1536 isu;Phosphate_metabolism
fig|81852.3.peg.429	unitig_0|quiver_416840_419032	416840	419032	+	Membrane protein containing HD superfamily hydrolase domain, YQFF ortholog		FIG00002508	isu;CBSS-56780.10.peg.1536
fig|81852.3.peg.430	unitig_0|quiver_419061_419537	419061	419537	+	Metal-dependent hydrolase YbeY, involved in rRNA and/or ribosome maturation and assembly			icw(2);Glycyl-tRNA_synthetase_containing_cluster icw(2);CBSS-56780.10.peg.1536
fig|81852.3.peg.431	unitig_0|quiver_419515_419916	419515	419916	+	Diacylglycerol kinase (EC 2.7.1.107)		FIG00229216	isu;Glycerolipid_and_Glycerophospholipid_Metabolism_in_Bacteria
fig|81852.3.peg.432	unitig_0|quiver_419931_420830	419931	420830	+	GTP-binding protein Era		FIG01304818	isu;Universal_GTPases icw(1);Glycyl-tRNA_synthetase_containing_cluster isu;Bacterial_Cell_Division isu;CBSS-176299.4.peg.1292
fig|81852.3.peg.433	unitig_0|quiver_420973_421785	420973	421785	+	DNA recombination and repair protein RecO		FIG00000315	icw(4);Glycyl-tRNA_synthetase_containing_cluster isu;DNA_repair,_bacterial_RecFOR_pathway icw(1);CBSS-176299.4.peg.1292
fig|81852.3.peg.434	unitig_0|quiver_422171_423088	422171	423088	+	Glycyl-tRNA synthetase alpha chain (EC 6.1.1.14)		FIG00000458	isu;tRNA_aminoacylation,_Gly isu;Glycyl-tRNA_synthetase_containing_cluster isu;Glycyl-tRNA_synthetase
fig|81852.3.peg.435	unitig_0|quiver_423090_425165	423090	425165	+	Glycyl-tRNA synthetase beta chain (EC 6.1.1.14)		FIG00000448	icw(1);tRNA_aminoacylation,_Gly icw(3);Glycyl-tRNA_synthetase_containing_cluster icw(1);Glycyl-tRNA_synthetase
fig|81852.3.peg.436	unitig_0|quiver_425550_426338	425550	426338	+	FIG00627942: hypothetical protein		FIG00627941	ff
fig|81852.3.peg.437	unitig_0|quiver_426384_427328	426384	427328	+	Cell envelope-associated transcriptional attenuator LytR-CpsA-Psr, subfamily F2 (as in PMID19099556)		FIG00003844	idu(1);Cell_envelope-associated_LytR-CpsA-Psr_transcriptional_attenuators
fig|81852.3.peg.438	unitig_0|quiver_427344_428123	427344	428123	+	Tyrosine-protein kinase transmembrane modulator EpsC		FIG00002620	icw(1);Exopolysaccharide_Biosynthesis
fig|81852.3.peg.439	unitig_0|quiver_428135_428833	428135	428833	+	Tyrosine-protein kinase EpsD (EC 2.7.10.2)		FIG00035701	icw(2);Exopolysaccharide_Biosynthesis
fig|81852.3.peg.440	unitig_0|quiver_428861_429625	428861	429625	+	Manganese-dependent protein-tyrosine phosphatase (EC 3.1.3.48)		FIG00002449	isu;Exopolysaccharide_Biosynthesis
fig|81852.3.peg.441	unitig_0|quiver_429670_430377	429670	430377	+	Undecaprenyl-phosphate galactosephosphotransferase (EC 2.7.8.6)		FIG00002968	icw(3);Exopolysaccharide_Biosynthesis
fig|81852.3.peg.442	unitig_0|quiver_431836_431354	431836	431354	-	Mobile element protein		FIG01306568	ff
fig|81852.3.peg.443	unitig_0|quiver_432784_434034	432784	434034	+	UDP-glucose dehydrogenase (EC 1.1.1.22)		FIG00000532	ff
fig|81852.3.peg.444	unitig_0|quiver_434053_435063	434053	435063	+	D,D-heptose 7-phosphate kinase		FIG00009038	icw(1);Capsular_heptose_biosynthesis
fig|81852.3.peg.445	unitig_0|quiver_435073_435726	435073	435726	+	Phosphoheptose isomerase (EC 5.3.1.-)		FIG00000620	isu;Capsular_heptose_biosynthesis
fig|81852.3.peg.446	unitig_0|quiver_435745_436743	435745	436743	+	UDP-glucose 4-epimerase (EC 5.1.3.2)		FIG00763453	idu(2);Rhamnose_containing_glycans idu(2);CBSS-296591.1.peg.2330 idu(2);Lactose_and_Galactose_Uptake_and_Utilization idu(2);N-linked_Glycosylation_in_Bacteria idu(2);Lacto-N-Biose_I_and_Galacto-N-Biose_Metabolic_Pathway
fig|81852.3.peg.447	unitig_0|quiver_436819_437580	436819	437580	+	N-acetylmannosaminyltransferase (EC 2.4.1.187)		FIG00001834	isu;Teichoic_and_lipoteichoic_acids_biosynthesis
fig|81852.3.peg.448	unitig_0|quiver_437598_438704	437598	438704	+	381aa long hypothetical protein		FIG01143735	ff
fig|81852.3.peg.449	unitig_0|quiver_439378_439581	439378	439581	+	Serine acetyltransferase (EC 2.3.1.30)		FIG00000128	idu(1);Cysteine_Biosynthesis idu(1);Conserved_gene_cluster_possibly_involved_in_RNA_metabolism idu(1);Methionine_Biosynthesis
fig|81852.3.peg.450	unitig_0|quiver_439595_440368	439595	440368	+	putative galactosyl transferase PssJ
fig|81852.3.peg.451	unitig_0|quiver_440379_441485	440379	441485	+	Glycosyl transferase, group 1		FIG00018328	ff
fig|81852.3.peg.452	unitig_0|quiver_441516_442751	441516	442751	+	Eps10K		FIG00631336	ff
fig|81852.3.peg.453	unitig_0|quiver_442776_443885	442776	443885	+	FIG00630107: hypothetical protein		FIG00630106	ff
fig|81852.3.peg.454	unitig_0|quiver_443927_445261	443927	445261	+	D-glycero-D-manno-heptose 1,7-bisphosphate phosphatase (EC 3.1.1.-)		FIG00001235	isu;Capsular_heptose_biosynthesis
fig|81852.3.peg.455	unitig_0|quiver_445296_446933	445296	446933	+	capsular polysaccharide biosynthesis protein		FIG00031969	isu;Rhamnose_containing_glycans
fig|81852.3.peg.456	unitig_0|quiver_447227_447430	447227	447430	+	capsular polysaccharide biosynthesis protein, putative		FIG01305766	ff
fig|81852.3.peg.457	unitig_0|quiver_447448_448179	447448	448179	+	Nucleoside-diphosphate-sugar pyrophosphorylase involved in lipopolysaccharide biosynthesis/translation initiation factor 2B, gamma/epsilon subunits (eIF-2Bgamma/eIF-2Bepsilon)		FIG01336391	ff
fig|81852.3.peg.458	unitig_0|quiver_448203_449654	448203	449654	+	repeat unit transporter		FIG01197084	ff
fig|81852.3.peg.459	unitig_0|quiver_449680_450291	449680	450291	+	FIG00628449: hypothetical protein		FIG00628448	ff
fig|81852.3.peg.460	unitig_0|quiver_450485_450988	450485	450988	+	dTDP-4-dehydrorhamnose 3,5-epimerase (EC 5.1.3.13)		FIG00000408	idu(1);dTDP-rhamnose_synthesis icw(1);Rhamnose_containing_glycans icw(1);Capsular_heptose_biosynthesis
fig|81852.3.peg.461	unitig_0|quiver_451209_451403	451209	451403	+	hypothetical protein
fig|81852.3.peg.462	unitig_0|quiver_451393_451746	451393	451746	+	Mobile element protein		FIG01306568	ff
fig|81852.3.peg.463	unitig_0|quiver_451848_453395	451848	453395	+	Mobile element protein		FIG01306568	ff
fig|81852.3.peg.464	unitig_0|quiver_453660_454955	453660	454955	+	Mobile element protein		FIG01306568	ff
fig|81852.3.peg.465	unitig_0|quiver_455123_456169	455123	456169	+	GDP-mannose 4,6-dehydratase (EC 4.2.1.47)		FIG00053728	isu;Capsular_heptose_biosynthesis isu;Colanic_acid_biosynthesis
fig|81852.3.peg.466	unitig_0|quiver_456177_457262	456177	457262	+	Galactokinase (EC 2.7.1.6)			idu(1);Lactose_and_Galactose_Uptake_and_Utilization
fig|81852.3.peg.467	unitig_0|quiver_457299_458243	457299	458243	+	GDP-L-fucose synthetase (EC 1.1.1.271)		FIG00027222	icw(1);Capsular_heptose_biosynthesis icw(1);Colanic_acid_biosynthesis
fig|81852.3.peg.468	unitig_0|quiver_459405_458323	459405	458323	-	hypothetical protein
fig|81852.3.peg.469	unitig_0|quiver_459358_459624	459358	459624	+	Mannose-1-phosphate guanylyltransferase (GDP) (EC 2.7.7.22)		FIG01956356	icw(2);Mannose_Metabolism
fig|81852.3.peg.470	unitig_0|quiver_459822_460610	459822	460610	+	Mannose-6-phosphate isomerase (EC 5.3.1.8)		FIG00598409	icw(1);Mannose_Metabolism
fig|81852.3.peg.471	unitig_0|quiver_460812_460567	460812	460567	-	FIG00630589: hypothetical protein		FIG00630588	ff
fig|81852.3.peg.472	unitig_0|quiver_460780_462267	460780	462267	+	Phosphomannomutase (EC 5.4.2.8)		FIG00001022	isu;Mannose_Metabolism
fig|81852.3.peg.473	unitig_0|quiver_462426_462307	462426	462307	-	hypothetical protein
fig|81852.3.peg.474	unitig_0|quiver_462531_463157	462531	463157	+	Transcriptional regulator of rhamnose utilization, AraC family		FIG00005587	idu(3);L-rhamnose_utilization
fig|81852.3.peg.475	unitig_0|quiver_463390_463199	463390	463199	-	hypothetical protein
fig|81852.3.peg.476	unitig_0|quiver_463420_463932	463420	463932	+	FIG00633366: hypothetical protein		FIG00633365	ff
fig|81852.3.peg.477	unitig_0|quiver_465300_463963	465300	463963	-	Mobile element protein		FIG01306568	ff
fig|81852.3.peg.478	unitig_0|quiver_465588_465941	465588	465941	+	hypothetical protein
fig|81852.3.peg.479	unitig_0|quiver_466151_466276	466151	466276	+	FIG00633365: hypothetical protein		FIG00633360	ff
fig|81852.3.peg.480	unitig_0|quiver_466408_466632	466408	466632	+	phage terminase, small subunit, putative, P27 family		FIG00631947	ff
fig|81852.3.peg.481	unitig_0|quiver_466732_466884	466732	466884	+	Phage terminase small subunit		FIG00433263	isu;Phage_packaging_machinery
fig|81852.3.peg.482	unitig_0|quiver_466884_467078	466884	467078	+	Phage terminase, large subunit		FIG00017949	icw(1);Phage_packaging_machinery
fig|81852.3.peg.483	unitig_0|quiver_467383_467541	467383	467541	+	Predicted PTS system, galactosamine-specific IIA component (EC 2.7.1.69)		FIG00134695	isu;N-Acetyl-Galactosamine_and_Galactosamine_Utilization
fig|81852.3.peg.484	unitig_0|quiver_468749_467796	468749	467796	-	Integrase/recombinase, core domain family		FIG01534490	ff
fig|81852.3.peg.485	unitig_0|quiver_469862_468912	469862	468912	-	Inner membrane protein translocase component YidC, OxaA protein		FIG00229604	icw(2);Divergent_RNA_modification_related_clusters
fig|81852.3.peg.486	unitig_0|quiver_470853_470578	470853	470578	-	Predicted nucleoside phosphatase		FIG00007574	icw(1);Divergent_RNA_modification_related_clusters
fig|81852.3.peg.487	unitig_0|quiver_470960_471724	470960	471724	+	FIG011178: rRNA methylase		FIG01289107	isu;Divergent_RNA_modification_related_clusters isu;RNA_methylation
fig|81852.3.peg.488	unitig_0|quiver_471847_472350	471847	472350	+	FIG005986: HD family hydrolase		FIG00005986	icw(3);Divergent_RNA_modification_related_clusters
fig|81852.3.peg.489	unitig_0|quiver_472758_473405	472758	473405	+	Fibronectin-binding		FIG00628846	ff
fig|81852.3.peg.490	unitig_0|quiver_473568_474836	473568	474836	+	Chloride channel protein		FIG00731882	ff
fig|81852.3.peg.491	unitig_0|quiver_476062_474863	476062	474863	-	FIG00627373: hypothetical protein		FIG00627372	ff
fig|81852.3.peg.492	unitig_0|quiver_477488_476181	477488	476181	-	D-alanyl-D-alanine carboxypeptidase (EC 3.4.16.4)		FIG00561498	idu(2);Murein_Hydrolases idu(2);CBSS-84588.1.peg.1247 idu(2);Metallocarboxypeptidases_(EC_3.4.17.-) idu(2);Peptidoglycan_Biosynthesis
fig|81852.3.peg.493	unitig_0|quiver_477726_477604	477726	477604	-	hypothetical protein
fig|81852.3.peg.494	unitig_0|quiver_477959_479077	477959	479077	+	hypothetical protein
fig|81852.3.peg.495	unitig_0|quiver_479190_479333	479190	479333	+	hypothetical protein		FIG01462929	ff
fig|81852.3.peg.496	unitig_0|quiver_479378_479698	479378	479698	+	FIG00627292: hypothetical protein		FIG00627291	ff
fig|81852.3.peg.497	unitig_0|quiver_479701_479865	479701	479865	+	hypothetical protein
fig|81852.3.peg.498	unitig_0|quiver_480150_480350	480150	480350	+	Cold shock protein CspA		FIG00004100	idu(3);Cold_shock,_CspA_family_of_proteins
fig|81852.3.peg.499	unitig_0|quiver_480497_483286	480497	483286	+	DinG family ATP-dependent helicase YoaA		FIG00000680	isu;DNA_repair,_bacterial_DinG_and_relatives
fig|81852.3.peg.500	unitig_0|quiver_483357_483860	483357	483860	+	hypothetical protein
fig|81852.3.peg.501	unitig_0|quiver_483872_485071	483872	485071	+	Aspartate aminotransferase (EC 2.6.1.1)		FIG00719736	idu(4);Coenzyme_M_biosynthesis_--_gjo idu(4);Glutamine,_Glutamate,_Aspartate_and_Asparagine_Biosynthesis idu(4);Threonine_and_Homoserine_Biosynthesis
fig|81852.3.peg.502	unitig_0|quiver_485111_486409	485111	486409	+	Asparaginyl-tRNA synthetase (EC 6.1.1.22)		FIG00000636	isu;tRNA_aminoacylation,_Asp_and_Asn
fig|81852.3.peg.503	unitig_0|quiver_487204_487878	487204	487878	+	lipase/acylhydrolase family protein		FIG01314356	ff
fig|81852.3.peg.504	unitig_0|quiver_487878_488216	487878	488216	+	FIG00627259: hypothetical protein		FIG00627258	ff
fig|81852.3.peg.505	unitig_0|quiver_488246_488605	488246	488605	+	FIG00628251: hypothetical protein		FIG00628250	ff
fig|81852.3.peg.506	unitig_0|quiver_488865_488987	488865	488987	+	putative cyclase		FIG00628855	ff
fig|81852.3.peg.507	unitig_0|quiver_489129_491213	489129	491213	+	Lead, cadmium, zinc and mercury transporting ATPase (EC 3.6.3.3) (EC 3.6.3.5); Copper-translocating P-type ATPase (EC 3.6.3.4)			idu(3);Copper_Transport_System idu(3);CBSS-196620.1.peg.2477 icw(1);Copper_homeostasis
fig|81852.3.peg.508	unitig_0|quiver_491524_492990	491524	492990	+	Probable transport protein		FIG01323069	ff
fig|81852.3.peg.509	unitig_0|quiver_493275_493409	493275	493409	+	conserved hypothetical protein		FIG00629156	ff
fig|81852.3.peg.510	unitig_0|quiver_493399_493773	493399	493773	+	conserved hypothetical protein		FIG00629156	ff
fig|81852.3.peg.511	unitig_0|quiver_493847_494287	493847	494287	+	Negative transcriptional regulator-copper transport operon		FIG00012358	isu;Copper_homeostasis
fig|81852.3.peg.512	unitig_0|quiver_494300_494509	494300	494509	+	Activator of copYZAB		FIG00628708	ff
fig|81852.3.peg.513	unitig_0|quiver_494509_496695	494509	496695	+	Lead, cadmium, zinc and mercury transporting ATPase (EC 3.6.3.3) (EC 3.6.3.5); Copper-translocating P-type ATPase (EC 3.6.3.4)			icw(1);Copper_Transport_System icw(1);CBSS-196620.1.peg.2477 icw(2);Copper_homeostasis
fig|81852.3.peg.514	unitig_0|quiver_496715_498886	496715	498886	+	Lead, cadmium, zinc and mercury transporting ATPase (EC 3.6.3.3) (EC 3.6.3.5); Copper-translocating P-type ATPase (EC 3.6.3.4)			icw(1);Copper_Transport_System icw(1);CBSS-196620.1.peg.2477 icw(2);Copper_homeostasis
fig|81852.3.peg.515	unitig_0|quiver_501169_498998	501169	498998	-	Cell division protein FtsW		FIG00000025	idu(3);Bacterial_Cell_Division idu(3);cell_division_cluster_containing_FtsQ idu(3);Bacterial_Cytoskeleton
fig|81852.3.peg.516	unitig_0|quiver_502232_501159	502232	501159	-	Protein of unknown function DUF58		FIG00629879	ff
fig|81852.3.peg.517	unitig_0|quiver_503190_502246	503190	502246	-	FIG022979: MoxR-like ATPases		FIG00006676	ff
fig|81852.3.peg.518	unitig_0|quiver_503448_504737	503448	504737	+	FIG00628851: hypothetical protein		FIG00628850	ff
fig|81852.3.peg.519	unitig_0|quiver_504811_505380	504811	505380	+	FIG00628189: hypothetical protein		FIG00628187	ff
fig|81852.3.peg.520	unitig_0|quiver_506590_505754	506590	505754	-	Mobile element protein		FIG01306568	ff
fig|81852.3.peg.521	unitig_0|quiver_506916_506626	506916	506626	-	Mobile element protein		FIG01306568	ff
fig|81852.3.peg.522	unitig_0|quiver_507069_507572	507069	507572	+	FIG00631339: hypothetical protein
fig|81852.3.peg.523	unitig_0|quiver_507642_508178	507642	508178	+	Mobile element protein
fig|81852.3.peg.524	unitig_0|quiver_508175_508981	508175	508981	+	Mobile element protein		FIG01306568	ff
fig|81852.3.peg.525	unitig_0|quiver_509527_509673	509527	509673	+	hypothetical protein
fig|81852.3.peg.526	unitig_0|quiver_510162_509905	510162	509905	-	hypothetical protein
fig|81852.3.peg.527	unitig_0|quiver_511782_510448	511782	510448	-	Mobile element protein		FIG01306568	ff
fig|81852.3.peg.528	unitig_0|quiver_512108_513082	512108	513082	+	Choloylglycine hydrolase (EC 3.5.1.24)		FIG00009563	idu(1);Bile_hydrolysis
fig|81852.3.peg.529	unitig_0|quiver_514220_514080	514220	514080	-	hypothetical protein
fig|81852.3.peg.530	unitig_0|quiver_514906_515388	514906	515388	+	FIG00628456: hypothetical protein		FIG00628453	ff
fig|81852.3.peg.531	unitig_0|quiver_515585_516475	515585	516475	+	Phosphate ABC transporter, periplasmic phosphate-binding protein PstS (TC 3.A.1.7.1)		FIG00010508	icw(1);High_affinity_phosphate_transporter_and_control_of_PHO_regulon idu(1);Phosphate_metabolism icw(1);PhoR-PhoB_two-component_regulatory_system
fig|81852.3.peg.532	unitig_0|quiver_516800_519271	516800	519271	+	Cation-transporting ATPase, E1-E2 family		FIG01322067	ff
fig|81852.3.peg.533	unitig_0|quiver_521110_519374	521110	519374	-	Phosphate regulon sensor protein PhoR (SphS) (EC 2.7.13.3)		FIG00073301	isu;High_affinity_phosphate_transporter_and_control_of_PHO_regulon icw(2);Phosphate_metabolism isu;PhoR-PhoB_two-component_regulatory_system
fig|81852.3.peg.534	unitig_0|quiver_521811_521107	521811	521107	-	Alkaline phosphatase synthesis transcriptional regulatory protein PhoP		FIG00009996	icw(1);High_affinity_phosphate_transporter_and_control_of_PHO_regulon isu;Phosphate_metabolism
fig|81852.3.peg.535	unitig_0|quiver_521942_522445	521942	522445	+	FIG00627883: hypothetical protein		FIG00627882	ff
fig|81852.3.peg.536	unitig_0|quiver_522405_522743	522405	522743	+	Signal recognition particle associated protein		FIG00001470	icw(1);Bacterial_signal_recognition_particle_(SRP)
fig|81852.3.peg.537	unitig_0|quiver_522764_524182	522764	524182	+	Signal recognition particle, subunit Ffh SRP54 (TC 3.A.5.1.1)		FIG00000113	isu;Universal_GTPases isu;Bacterial_signal_recognition_particle_(SRP)
fig|81852.3.peg.538	unitig_0|quiver_524294_524872	524294	524872	+	DNA-3-methyladenine glycosylase (EC 3.2.2.20)		FIG00000673	isu;DNA_Repair_Base_Excision isu;CBSS-326442.4.peg.1852
fig|81852.3.peg.539	unitig_0|quiver_524876_525397	524876	525397	+	Dihydrofolate reductase (EC 1.5.1.3)		FIG00000048	idu(4);Folate_Biosynthesis idu(4);5-FCL-like_protein
fig|81852.3.peg.540	unitig_0|quiver_526030_525476	526030	525476	-	NADPH-dependent FMN reductase domain protein		FIG00628721	ff
fig|81852.3.peg.541	unitig_0|quiver_526283_526558	526283	526558	+	SSU ribosomal protein S16p		FIG00000193	isu;Ribosome_SSU_bacterial icw(2);KH_domain_RNA_binding_protein_YlqC
fig|81852.3.peg.542	unitig_0|quiver_526570_526821	526570	526821	+	KH domain RNA binding protein YlqC		FIG00005628	icw(1);KH_domain_RNA_binding_protein_YlqC
fig|81852.3.peg.543	unitig_0|quiver_526892_527737	526892	527737	+	FIG00627797: hypothetical protein		FIG00627796	ff
fig|81852.3.peg.544	unitig_0|quiver_527907_528428	527907	528428	+	16S rRNA processing protein RimM		FIG00000312	isu;Ribosome_biogenesis_bacterial isu;KH_domain_RNA_binding_protein_YlqC
fig|81852.3.peg.545	unitig_0|quiver_528418_529179	528418	529179	+	tRNA (Guanine37-N1) -methyltransferase (EC 2.1.1.31)		FIG00000230	isu;tRNA_modification_Bacteria isu;RNA_methylation icw(1);Ribosome_biogenesis_bacterial
fig|81852.3.peg.546	unitig_0|quiver_529315_529662	529315	529662	+	LSU ribosomal protein L19p		FIG00000214	isu;Ribosome_LSU_bacterial
fig|81852.3.peg.547	unitig_0|quiver_530035_530697	530035	530697	+	FIG00631176: hypothetical protein		FIG00631175	ff
fig|81852.3.peg.548	unitig_0|quiver_530776_534003	530776	534003	+	FIG00628751: hypothetical protein		FIG00628750	ff
fig|81852.3.peg.549	unitig_0|quiver_534117_534431	534117	534431	+	FIG00629286: hypothetical protein		FIG00629285	ff
fig|81852.3.peg.550	unitig_0|quiver_534444_534818	534444	534818	+	FIG00627694: hypothetical protein		FIG00513238	ff
fig|81852.3.peg.551	unitig_0|quiver_534828_535172	534828	535172	+	DNA-damage-inducible protein J		FIG00002504	icw(1);DNA_repair,_bacterial idu(1);Toxin-antitoxin_replicon_stabilization_systems
fig|81852.3.peg.552	unitig_0|quiver_535282_536595	535282	536595	+	FIG00628088: hypothetical protein		FIG00628086	ff
fig|81852.3.peg.553	unitig_0|quiver_536655_537797	536655	537797	+	DNA-cytosine methyltransferase (EC 2.1.1.37)		FIG00003334	idu(1);DNA_repair,_bacterial
fig|81852.3.peg.554	unitig_0|quiver_537822_538076	537822	538076	+	FIG00630317: hypothetical protein		FIG00630314	ff
fig|81852.3.peg.555	unitig_0|quiver_538332_539516	538332	539516	+	Tn916, transcriptional regulator, putative		FIG00628651	ff
fig|81852.3.peg.556	unitig_0|quiver_539531_539650	539531	539650	+	hypothetical protein
fig|81852.3.peg.557	unitig_0|quiver_540396_542306	540396	542306	+	Retron-type RNA-directed DNA polymerase (EC 2.7.7.49)		FIG00446664	idu(4);Group_II_intron-associated_genes
fig|81852.3.peg.558	unitig_0|quiver_542482_542634	542482	542634	+	FIG086557: Conjugation related protein		FIG00628285	ff
fig|81852.3.peg.559	unitig_0|quiver_542647_543147	542647	543147	+	Antirestriction protein		FIG00514391	ff
fig|81852.3.peg.560	unitig_0|quiver_543244_545091	543244	545091	+	FIG00632131: hypothetical protein		FIG01607194	ff
fig|81852.3.peg.561	unitig_0|quiver_545094_545990	545094	545990	+	SMC domain protein		FIG00629044	ff
fig|81852.3.peg.562	unitig_0|quiver_546040_546429	546040	546429	+	hypothetical protein
fig|81852.3.peg.563	unitig_0|quiver_546416_547966	546416	547966	+	FIG00627334: hypothetical protein		FIG00528495	ff
fig|81852.3.peg.564	unitig_0|quiver_548663_550489	548663	550489	+	Retron-type RNA-directed DNA polymerase (EC 2.7.7.49)		FIG00446664	idu(4);Group_II_intron-associated_genes
fig|81852.3.peg.565	unitig_0|quiver_550623_551441	550623	551441	+	FIG00627334: hypothetical protein		FIG00528495	ff
fig|81852.3.peg.566	unitig_0|quiver_551534_552721	551534	552721	+	DNA polymerase IV (EC 2.7.7.7)		FIG00023943	idu(4);DNA_repair,_bacterial
fig|81852.3.peg.567	unitig_0|quiver_552880_553017	552880	553017	+	FIG00627334: hypothetical protein		FIG00528495	ff
fig|81852.3.peg.568	unitig_0|quiver_553022_555151	553022	555151	+	membrane protein, putative		FIG00439698	ff
fig|81852.3.peg.569	unitig_0|quiver_555148_556155	555148	556155	+	lipoprotein, NLP/P60 family		FIG01226436	ff
fig|81852.3.peg.570	unitig_0|quiver_556172_557083	556172	557083	+	FIG00630284: hypothetical protein		FIG00630283	ff
fig|81852.3.peg.571	unitig_0|quiver_557939_557211	557939	557211	-	Mobile element protein		FIG01306568	ff
fig|81852.3.peg.572	unitig_0|quiver_559354_557936	559354	557936	-	transposase (25)		FIG01668174	ff
fig|81852.3.peg.573	unitig_0|quiver_559673_560794	559673	560794	+	FIG00632019: hypothetical protein		FIG00632018	ff
fig|81852.3.peg.574	unitig_0|quiver_562356_561403	562356	561403	-	Integrase/recombinase, core domain family		FIG01534490	ff
fig|81852.3.peg.575	unitig_0|quiver_562725_563204	562725	563204	+	Transcriptional regulator, MarR family		FIG00554610	ff
fig|81852.3.peg.576	unitig_0|quiver_563297_563587	563297	563587	+	Mobile element protein		FIG01306568	ff
fig|81852.3.peg.577	unitig_0|quiver_563632_564459	563632	564459	+	Mobile element protein		FIG01306568	ff
fig|81852.3.peg.578	unitig_0|quiver_564739_565719	564739	565719	+	Sucrose operon repressor ScrR, LacI family		FIG00003530	idu(1);Sucrose_utilization
fig|81852.3.peg.579	unitig_0|quiver_565841_567259	565841	567259	+	Sucrose-6-phosphate hydrolase (EC 3.2.1.B3)		FIG00010392	ff
fig|81852.3.peg.580	unitig_0|quiver_567330_568799	567330	568799	+	PTS system, sucrose-specific IIB component (EC 2.7.1.69) / PTS system, sucrose-specific IIC component (EC 2.7.1.69)			icw(2);Sucrose_utilization icw(2);Sucrose_utilization
fig|81852.3.peg.581	unitig_0|quiver_568809_569276	568809	569276	+	PTS system, sucrose-specific IIB component (EC 2.7.1.69) / PTS system, sucrose-specific IIC component (EC 2.7.1.69) / PTS system, sucrose-specific IIA component (EC 2.7.1.69)			icw(2);Sucrose_utilization icw(2);Sucrose_utilization icw(2);Sucrose_utilization
fig|81852.3.peg.582	unitig_0|quiver_569312_569587	569312	569587	+	Fructokinase (EC 2.7.1.4)		FIG00001653	icw(1);Fructose_utilization icw(4);Sucrose_utilization icw(1);Mannitol_Utilization
fig|81852.3.peg.583	unitig_0|quiver_569479_570180	569479	570180	+	Fructokinase (EC 2.7.1.4)		FIG00001653	icw(1);Fructose_utilization icw(4);Sucrose_utilization icw(1);Mannitol_Utilization
fig|81852.3.peg.584	unitig_0|quiver_570274_572796	570274	572796	+	NtrC family Transcriptional regulator, ATPase domain		FIG01333098	ff
fig|81852.3.peg.585	unitig_0|quiver_572952_573725	572952	573725	+	Phosphotransferase system for xylose-containing disaccharide, EIIC component		FIG00135165	isu;Xylose_utilization
fig|81852.3.peg.586	unitig_0|quiver_573718_574509	573718	574509	+	PTS system, mannose-specific IID component			ff
fig|81852.3.peg.587	unitig_0|quiver_574519_575010	574519	575010	+	PTS system, mannose-specific IIB component (EC 2.7.1.69)		FIG00001968	icw(1);Mannose_Metabolism icw(1);Sialic_Acid_Metabolism
fig|81852.3.peg.588	unitig_0|quiver_575028_575438	575028	575438	+	PTS system, mannose-specific IIB component (EC 2.7.1.69) / PTS system, mannose-specific IIA component (EC 2.7.1.69)			icw(1);Mannose_Metabolism icw(1);Mannose_Metabolism icw(1);Sialic_Acid_Metabolism icw(1);Sialic_Acid_Metabolism
fig|81852.3.peg.589	unitig_0|quiver_575442_576842	575442	576842	+	Sucrose-6-phosphate hydrolase (EC 3.2.1.26)			isu;Fructooligosaccharides(FOS)_and_Raffinose_Utilization isu;Sucrose_utilization
fig|81852.3.peg.590	unitig_0|quiver_576865_577239	576865	577239	+	Lactoylglutathione lyase and related lyases		FIG01248773	ff
fig|81852.3.peg.591	unitig_0|quiver_577804_578094	577804	578094	+	Mobile element protein		FIG01306568	ff
fig|81852.3.peg.592	unitig_0|quiver_578130_578966	578130	578966	+	Mobile element protein		FIG01306568	ff
fig|81852.3.peg.593	unitig_0|quiver_579097_579291	579097	579291	+	hypothetical protein
fig|81852.3.peg.594	unitig_0|quiver_579281_579634	579281	579634	+	Mobile element protein		FIG01306568	ff
fig|81852.3.peg.595	unitig_0|quiver_579736_581283	579736	581283	+	Mobile element protein		FIG01306568	ff
fig|81852.3.peg.596	unitig_0|quiver_581435_581863	581435	581863	+	conserved hypothetical protein		FIG00629156	ff
fig|81852.3.peg.597	unitig_0|quiver_581928_582092	581928	582092	+	conserved hypothetical protein		FIG00629156	ff
fig|81852.3.peg.598	unitig_0|quiver_582607_582392	582607	582392	-	FIG00627446: hypothetical protein		FIG01358010	ff
fig|81852.3.peg.599	unitig_0|quiver_583132_584310	583132	584310	+	Phage integrase		FIG00780982	ff
fig|81852.3.peg.600	unitig_0|quiver_584713_585006	584713	585006	+	regulatory protein, LuxR		FIG01310722	ff
fig|81852.3.peg.601	unitig_0|quiver_586440_585103	586440	585103	-	Mobile element protein		FIG01306568	ff
fig|81852.3.peg.602	unitig_0|quiver_586708_586595	586708	586595	-	CAAX amino terminal protease family protein		FIG00745068	ff
fig|81852.3.peg.603	unitig_0|quiver_587356_589677	587356	589677	+	FIG00630151: hypothetical protein		FIG00630150	ff
fig|81852.3.peg.604	unitig_0|quiver_589674_590132	589674	590132	+	cell wall surface anchor family protein		FIG01333708	ff
fig|81852.3.peg.605	unitig_0|quiver_590163_591176	590163	591176	+	cell wall surface anchor family protein		FIG01333708	ff
fig|81852.3.peg.606	unitig_0|quiver_591173_591619	591173	591619	+	cell wall surface anchor family protein		FIG01333708	ff
fig|81852.3.peg.607	unitig_0|quiver_591769_592584	591769	592584	+	cell wall surface anchor family protein		FIG01333708	ff
fig|81852.3.peg.608	unitig_0|quiver_592790_593962	592790	593962	+	Sortase A, LPXTG specific		FIG00007328	idu(8);Heme,_hemin_uptake_and_utilization_systems_in_GramPositives idu(8);Sortase
fig|81852.3.peg.609	unitig_0|quiver_593959_594156	593959	594156	+	hypothetical protein
fig|81852.3.peg.610	unitig_0|quiver_594618_594124	594618	594124	-	FIG00631854: hypothetical protein		FIG01397850	ff
fig|81852.3.peg.611	unitig_0|quiver_594791_594615	594791	594615	-	FIG00631854: hypothetical protein		FIG01397850	ff
fig|81852.3.peg.612	unitig_0|quiver_595204_595626	595204	595626	+	Predicted transcriptional regulator (contains HTH domain Mga-type)		FIG00631312	ff
fig|81852.3.peg.613	unitig_0|quiver_596985_595792	596985	595792	-	Transporter, MFS superfamily		FIG00799788	ff
fig|81852.3.peg.614	unitig_0|quiver_597209_597586	597209	597586	+	transcriptional regulator, MerR family		FIG00482799	ff
fig|81852.3.peg.615	unitig_0|quiver_597607_597912	597607	597912	+	Chromosome initiation inhibitor		FIG00002895	icw(1);LysR-family_proteins_in_Escherichia_coli
fig|81852.3.peg.616	unitig_0|quiver_597902_598015	597902	598015	+	Chromosome initiation inhibitor		FIG00002895	icw(1);LysR-family_proteins_in_Escherichia_coli
fig|81852.3.peg.617	unitig_0|quiver_598046_598489	598046	598489	+	Transcriptional regulator, ArsR family		FIG00003845	ff
fig|81852.3.peg.618	unitig_0|quiver_598751_599566	598751	599566	+	N-Acetyl-D-glucosamine ABC transport system, permease protein 2		FIG00501923	isu;Chitin_and_N-acetylglucosamine_utilization
fig|81852.3.peg.619	unitig_0|quiver_599576_600238	599576	600238	+	FIG00627667: hypothetical protein		FIG00627666	ff
fig|81852.3.peg.620	unitig_0|quiver_600443_602107	600443	602107	+	Acetolactate synthase, catabolic (EC 2.2.1.6)		FIG00074916	icw(1);Alpha-acetolactate_operon icw(1);Acetoin,_butanediol_metabolism
fig|81852.3.peg.621	unitig_0|quiver_602120_602830	602120	602830	+	Alpha-acetolactate decarboxylase (EC 4.1.1.5)		FIG00001396	isu;Alpha-acetolactate_operon isu;Acetoin,_butanediol_metabolism
fig|81852.3.peg.622	unitig_0|quiver_602960_603457	602960	603457	+	GAF domain-containing proteins		FIG01340911	ff
fig|81852.3.peg.623	unitig_0|quiver_603642_603902	603642	603902	+	FIG00631026: hypothetical protein		FIG00631025	ff
fig|81852.3.peg.624	unitig_0|quiver_604192_604079	604192	604079	-	hypothetical protein
fig|81852.3.peg.625	unitig_0|quiver_606018_604840	606018	604840	-	Mobile element protein		FIG01306568	ff
fig|81852.3.rna.15	unitig_0|quiver_607004_607077	607004	607077	+	tRNA-Met-CAT
fig|81852.3.peg.626	unitig_0|quiver_607895_607593	607895	607593	-	FIG00631571: hypothetical protein		FIG00631566	ff
fig|81852.3.peg.627	unitig_0|quiver_608214_609509	608214	609509	+	Mobile element protein		FIG01306568	ff
fig|81852.3.peg.628	unitig_0|quiver_610947_610174	610947	610174	-	Hydrolase (HAD superfamily) in cluster with DUF1447		FIG00003535	idu(1);Bacterial_RNA-metabolizing_Zn-dependent_hydrolases idu(1);Conserved_gene_cluster_associated_with_Met-tRNA_formyltransferase idu(1);Queuosine-Archaeosine_Biosynthesis
fig|81852.3.peg.629	unitig_0|quiver_611091_611441	611091	611441	+	FIG00628917: hypothetical protein		FIG00628916	ff
fig|81852.3.peg.630	unitig_0|quiver_611422_612138	611422	612138	+	DNA-binding response regulator, OmpR family		FIG00751934	ff
fig|81852.3.peg.631	unitig_0|quiver_612138_613586	612138	613586	+	sensor histidine kinase		FIG00431356	ff
fig|81852.3.peg.632	unitig_0|quiver_614165_613656	614165	613656	-	FIG00627674: hypothetical protein		FIG00627673	ff
fig|81852.3.peg.633	unitig_0|quiver_614880_614155	614880	614155	-	FIG00628354: hypothetical protein		FIG00628353	ff
fig|81852.3.peg.634	unitig_0|quiver_615108_616403	615108	616403	+	Mobile element protein		FIG01306568	ff
fig|81852.3.peg.635	unitig_0|quiver_618745_616625	618745	616625	-	Lipoteichoic acid synthase LtaS Type IIc		FIG00005797	isu;Polyglycerolphosphate_lipoteichoic_acid_biosynthesis
fig|81852.3.peg.636	unitig_0|quiver_618975_620153	618975	620153	+	LSU m5C1962 methyltransferase RlmI		FIG00004612	isu;RNA_methylation isu;Ribosome_biogenesis_bacterial isu;CBSS-326442.4.peg.1852
fig|81852.3.peg.637	unitig_0|quiver_620169_620927	620169	620927	+	3-dehydroquinate dehydratase I (EC 4.2.1.10)		FIG00001170	isu;Chorismate_Synthesis isu;Common_Pathway_For_Synthesis_of_Aromatic_Compounds_(DAHP_synthase_to_chorismate) isu;Quinate_degradation
fig|81852.3.peg.638	unitig_0|quiver_620950_621435	620950	621435	+	Cys-tRNA(Pro) deacylase YbaK		FIG00003050	idu(1);tRNA_aminoacylation,_Pro
fig|81852.3.peg.639	unitig_0|quiver_622759_621506	622759	621506	-	NAD(FAD)-utilizing dehydrogenases		FIG01045177	ff
fig|81852.3.peg.640	unitig_0|quiver_622876_624225	622876	624225	+	NADP-specific glutamate dehydrogenase (EC 1.4.1.4)		FIG00129130	isu;Arginine_and_Ornithine_Degradation isu;Glutamate_dehydrogenases isu;Glutamine,_Glutamate,_Aspartate_and_Asparagine_Biosynthesis isu;Proline_Synthesis
fig|81852.3.peg.641	unitig_0|quiver_624337_625683	624337	625683	+	Glucose-6-phosphate isomerase (EC 5.3.1.9)		FIG00000245	isu;Glycolysis_and_Gluconeogenesis,_including_Archaeal_enzymes isu;Glycolysis_and_Gluconeogenesis
fig|81852.3.peg.642	unitig_0|quiver_626377_625991	626377	625991	-	FIG00628150: hypothetical protein		FIG00628147	ff
fig|81852.3.peg.643	unitig_0|quiver_627334_626426	627334	626426	-	Mobile element protein		FIG01306568	ff
fig|81852.3.peg.644	unitig_0|quiver_627547_628506	627547	628506	+	Mobile element protein		FIG01306568	ff
fig|81852.3.peg.645	unitig_0|quiver_628908_628759	628908	628759	-	hypothetical protein
fig|81852.3.peg.646	unitig_0|quiver_629225_629368	629225	629368	+	hypothetical protein
fig|81852.3.peg.647	unitig_0|quiver_629370_629582	629370	629582	+	hypothetical protein
fig|81852.3.peg.648	unitig_0|quiver_631659_629860	631659	629860	-	Glycerophosphoryl diester phosphodiesterase (EC 3.1.4.46)		FIG00002239	idu(1);Glycerol_and_Glycerol-3-phosphate_Uptake_and_Utilization
fig|81852.3.peg.649	unitig_0|quiver_632379_631783	632379	631783	-	Immunoreactive protein Se23.5 (Fragment)		FIG01346698	ff
fig|81852.3.peg.650	unitig_0|quiver_633528_632569	633528	632569	-	Mobile element protein		FIG01306568	ff
fig|81852.3.peg.651	unitig_0|quiver_633794_634138	633794	634138	+	4-carboxymuconolactone decarboxylase (EC 4.1.1.44)		FIG01304850	isu;Protocatechuate_branch_of_beta-ketoadipate_pathway isu;Pyrene_degradation
fig|81852.3.peg.652	unitig_0|quiver_634241_634558	634241	634558	+	Transcriptional regulator		FIG01312420	ff
fig|81852.3.peg.653	unitig_0|quiver_635000_634650	635000	634650	-	FIG00631696: hypothetical protein		FIG00631694	ff
fig|81852.3.peg.654	unitig_0|quiver_636297_634966	636297	634966	-	conserved hypothetical protein		FIG00629156	ff
fig|81852.3.peg.655	unitig_0|quiver_636553_637119	636553	637119	+	Transcriptional regulator, TetR family
fig|81852.3.rna.16	unitig_0|quiver_637264_637351	637264	637351	+	tRNA-Ser-CGA			isu;tRNAs
fig|81852.3.peg.656	unitig_0|quiver_637685_638659	637685	638659	+	Choloylglycine hydrolase (EC 3.5.1.24)		FIG00009563	idu(1);Bile_hydrolysis
fig|81852.3.peg.657	unitig_0|quiver_638984_640879	638984	640879	+	Asparagine synthetase [glutamine-hydrolyzing] (EC 6.3.5.4)		FIG00035175	isu;Glutamine,_Glutamate,_Aspartate_and_Asparagine_Biosynthesis isu;Glutamate_and_Aspartate_uptake_in_Bacteria
fig|81852.3.peg.658	unitig_0|quiver_641520_641074	641520	641074	-	FIG00628483: hypothetical protein		FIG00628482	ff
fig|81852.3.peg.659	unitig_0|quiver_641748_641897	641748	641897	+	LSU ribosomal protein L33p @ LSU ribosomal protein L33p, zinc-dependent			isu;Ribosome_LSU_bacterial isu;Ribosome_LSU_bacterial
fig|81852.3.peg.660	unitig_0|quiver_643286_641991	643286	641991	-	Mobile element protein		FIG01306568	ff
fig|81852.3.peg.661	unitig_0|quiver_643496_644014	643496	644014	+	Dihydrofolate reductase (EC 1.5.1.3)		FIG00000048	icw(1);Folate_Biosynthesis icw(1);5-FCL-like_protein
fig|81852.3.peg.662	unitig_0|quiver_645047_644091	645047	644091	-	Ferrichrome-binding periplasmic protein precursor (TC 3.A.1.14.3)		FIG00513154	ff
fig|81852.3.peg.663	unitig_0|quiver_645213_646019	645213	646019	+	Ferrichrome transport ATP-binding protein FhuC (TC 3.A.1.14.3)		FIG01304275	ff
fig|81852.3.peg.664	unitig_0|quiver_646025_647005	646025	647005	+	ABC-type Fe3+-siderophore transport system, permease component		FIG00696717	ff
fig|81852.3.peg.665	unitig_0|quiver_647002_648006	647002	648006	+	FIG00628256: hypothetical protein		FIG00628255	ff
fig|81852.3.peg.666	unitig_0|quiver_648138_648680	648138	648680	+	5-formyltetrahydrofolate cyclo-ligase (EC 6.3.3.2)		FIG00000252	isu;One-carbon_metabolism_by_tetrahydropterines isu;Serine-glyoxylate_cycle isu;Folate_Biosynthesis isu;5-FCL-like_protein
fig|81852.3.peg.667	unitig_0|quiver_648700_649398	648700	649398	+	GlpG protein (membrane protein of glp regulon)		FIG00001436	isu;Glycerol_and_Glycerol-3-phosphate_Uptake_and_Utilization
fig|81852.3.peg.668	unitig_0|quiver_649419_649631	649419	649631	+	FIG00628448: hypothetical protein		FIG00628447	ff
fig|81852.3.peg.669	unitig_0|quiver_649631_650593	649631	650593	+	Glucokinase (EC 2.7.1.2)		FIG00001065	isu;Entner-Doudoroff_Pathway isu;Glycolysis_and_Gluconeogenesis
fig|81852.3.peg.670	unitig_0|quiver_650611_651006	650611	651006	+	Rhodanese-like domain protein		FIG00003495	ff
fig|81852.3.peg.671	unitig_0|quiver_651169_651534	651169	651534	+	probable uroporphyrin-III c-methyltransferase (EC 2.1.1.107)		FIG00627560	ff
fig|81852.3.peg.672	unitig_0|quiver_651531_653342	651531	653342	+	Nitrogen regulatory protein P-II		FIG01959165	idu(1);Ammonia_assimilation
fig|81852.3.peg.673	unitig_0|quiver_653571_653404	653571	653404	-	FIG00629064: hypothetical protein		FIG00629062	ff
fig|81852.3.peg.674	unitig_0|quiver_653819_654808	653819	654808	+	UDP-glucose 4-epimerase (EC 5.1.3.2)		FIG00022300	idu(2);Rhamnose_containing_glycans idu(2);CBSS-296591.1.peg.2330 idu(2);Lactose_and_Galactose_Uptake_and_Utilization idu(2);N-linked_Glycosylation_in_Bacteria idu(2);Lacto-N-Biose_I_and_Galacto-N-Biose_Metabolic_Pathway
fig|81852.3.peg.675	unitig_0|quiver_654820_656304	654820	656304	+	Galactose-1-phosphate uridylyltransferase (EC 2.7.7.10)		FIG00623809	icw(2);Lactose_and_Galactose_Uptake_and_Utilization
fig|81852.3.peg.676	unitig_0|quiver_656328_657308	656328	657308	+	Galactose operon repressor, GalR-LacI family of transcriptional regulators		FIG00003129	icw(1);Lactose_and_Galactose_Uptake_and_Utilization
fig|81852.3.peg.677	unitig_0|quiver_657397_658221	657397	658221	+	TsaB protein, required for threonylcarbamoyladenosine (t(6)A) formation in tRNA		FIG00000247	isu;Bacterial_RNA-metabolizing_Zn-dependent_hydrolases icw(2);Conserved_gene_cluster_associated_with_Met-tRNA_formyltransferase icw(1);YgjD_and_YeaZ isu;Ribosome_biogenesis_bacterial isu;YjeE
fig|81852.3.peg.678	unitig_0|quiver_658205_658747	658205	658747	+	Ribosomal-protein-S18p-alanine acetyltransferase (EC 2.3.1.-)		FIG00122145	icw(3);Bacterial_RNA-metabolizing_Zn-dependent_hydrolases icw(1);Conserved_gene_cluster_associated_with_Met-tRNA_formyltransferase icw(2);Ribosome_biogenesis_bacterial
fig|81852.3.peg.679	unitig_0|quiver_658754_659218	658754	659218	+	Ribosomal-protein-S18p-alanine acetyltransferase (EC 2.3.1.-)		FIG00122145	icw(3);Bacterial_RNA-metabolizing_Zn-dependent_hydrolases icw(1);Conserved_gene_cluster_associated_with_Met-tRNA_formyltransferase icw(2);Ribosome_biogenesis_bacterial
fig|81852.3.peg.680	unitig_0|quiver_659215_660231	659215	660231	+	TsaD/Kae1/Qri7 protein, required for threonylcarbamoyladenosine t(6)A37 formation in tRNA		FIG00134348	icw(1);Bacterial_RNA-metabolizing_Zn-dependent_hydrolases icw(3);Conserved_gene_cluster_associated_with_Met-tRNA_formyltransferase idu(1);YgjD_and_YeaZ idu(1);Macromolecular_synthesis_operon
fig|81852.3.peg.681	unitig_0|quiver_661541_660840	661541	660840	-	Transcriptional regulator ArcR essential for anaerobic expression of the ADI pathway, Crp/Fnr family		FIG00003111	isu;Arginine_and_Ornithine_Degradation isu;Arginine_Deiminase_Pathway
fig|81852.3.peg.682	unitig_0|quiver_663148_661829	663148	661829	-	Transposase		FIG01372619	ff
fig|81852.3.peg.683	unitig_0|quiver_663686_664915	663686	664915	+	Arginine deiminase (EC 3.5.3.6)		FIG00001104	icw(3);Arginine_and_Ornithine_Degradation icw(3);Arginine_Deiminase_Pathway
fig|81852.3.peg.684	unitig_0|quiver_665006_666025	665006	666025	+	Ornithine carbamoyltransferase (EC 2.1.3.3)		FIG00000084	icw(2);Arginine_and_Ornithine_Degradation icw(2);Arginine_Deiminase_Pathway isu;Arginine_Biosynthesis_--_gjo isu;Arginine_Biosynthesis_extended
fig|81852.3.peg.685	unitig_0|quiver_666140_667087	666140	667087	+	Carbamate kinase (EC 2.7.2.2)		FIG00000762	isu;Arginine_and_Ornithine_Degradation isu;Arginine_Deiminase_Pathway isu;Polyamine_Metabolism
fig|81852.3.peg.686	unitig_0|quiver_668575_667238	668575	667238	-	Mobile element protein		FIG01306568	ff
fig|81852.3.peg.687	unitig_0|quiver_669008_670699	669008	670699	+	Arginyl-tRNA synthetase (EC 6.1.1.19)		FIG00000088	isu;tRNA_aminoacylation,_Arg
fig|81852.3.peg.688	unitig_0|quiver_671698_671153	671698	671153	-	Phosphonoacetaldehyde hydrolase (EC 3.11.1.1)		FIG00024546	icw(2);Phosphonate_metabolism
fig|81852.3.peg.689	unitig_0|quiver_671830_671702	671830	671702	-	Phosphonoacetaldehyde hydrolase (EC 3.11.1.1)		FIG00024546	icw(2);Phosphonate_metabolism
fig|81852.3.peg.690	unitig_0|quiver_672947_671823	672947	671823	-	2-aminoethylphosphonate:pyruvate aminotransferase (EC 2.6.1.37)		FIG00002574	isu;Phosphonate_metabolism
fig|81852.3.peg.691	unitig_0|quiver_673610_673131	673610	673131	-	Arginine pathway regulatory protein ArgR, repressor of arg regulon		FIG00003270	idu(2);Arginine_and_Ornithine_Degradation idu(2);Arginine_Deiminase_Pathway idu(2);Arginine_Biosynthesis_--_gjo idu(2);Arginine_Biosynthesis_extended
fig|81852.3.peg.692	unitig_0|quiver_673969_674751	673969	674751	+	SSU ribosomal protein S2p (SAe)		FIG00037273	isu;Ribosome_SSU_bacterial isu;Ribosome_recycling_related_cluster isu;CBSS-312309.3.peg.1965
fig|81852.3.peg.693	unitig_0|quiver_674850_675731	674850	675731	+	Translation elongation factor Ts		FIG00000191	isu;Translation_elongation_factors_bacterial icw(2);Ribosome_recycling_related_cluster icw(1);CBSS-312309.3.peg.1965
fig|81852.3.peg.694	unitig_0|quiver_675867_676589	675867	676589	+	Uridine monophosphate kinase (EC 2.7.4.22)		FIG00001819	icw(3);Ribosome_recycling_related_cluster icw(2);CBSS-312309.3.peg.1965
fig|81852.3.peg.695	unitig_0|quiver_676592_677149	676592	677149	+	Ribosome recycling factor		FIG00000202	icw(1);Ribosome_recycling_related_cluster isu;Translation_termination_factors_bacterial
fig|81852.3.peg.696	unitig_0|quiver_678802_677468	678802	677468	-	Mobile element protein		FIG01306568	ff
fig|81852.3.peg.697	unitig_0|quiver_679127_679939	679127	679939	+	Undecaprenyl diphosphate synthase (EC 2.5.1.31)		FIG00000110	isu;Polyprenyl_Diphosphate_Biosynthesis isu;Isoprenoinds_for_Quinones isu;CBSS-83331.1.peg.3039 isu;Isoprenoid_Biosynthesis
fig|81852.3.peg.698	unitig_0|quiver_679936_680736	679936	680736	+	Phosphatidate cytidylyltransferase (EC 2.7.7.41)		FIG00000097	isu;Glycerolipid_and_Glycerophospholipid_Metabolism_in_Bacteria
fig|81852.3.peg.699	unitig_0|quiver_680897_682165	680897	682165	+	Membrane-associated zinc metalloprotease		FIG00002803	ff
fig|81852.3.peg.700	unitig_0|quiver_682233_683942	682233	683942	+	Prolyl-tRNA synthetase (EC 6.1.1.15), bacterial type		FIG00000069	isu;tRNA_aminoacylation,_Pro
fig|81852.3.peg.701	unitig_0|quiver_684154_688512	684154	688512	+	DNA polymerase III alpha subunit (EC 2.7.7.7)		FIG00008411	idu(1);Phage_replication idu(1);Inteins idu(1);DNA-replication idu(1);CBSS-269801.1.peg.809
fig|81852.3.peg.702	unitig_0|quiver_688657_689130	688657	689130	+	FIG000325: clustered with transcription termination protein NusA		FIG00000325	icw(1);NusA-TFII_Cluster icw(2);Transcription_factors_bacterial
fig|81852.3.peg.703	unitig_0|quiver_689153_690328	689153	690328	+	Transcription termination protein NusA		FIG00000168	icw(3);NusA-TFII_Cluster icw(3);Transcription_factors_bacterial
fig|81852.3.peg.704	unitig_0|quiver_690350_690643	690350	690643	+	COG2740: Predicted nucleic-acid-binding protein implicated in transcription termination		FIG00001133	icw(2);NusA-TFII_Cluster icw(1);Transcription_factors_bacterial
fig|81852.3.peg.705	unitig_0|quiver_690640_690951	690640	690951	+	ribosomal protein L7Ae family protein		FIG00001489	icw(5);NusA-TFII_Cluster isu;Transcription_factors_bacterial
fig|81852.3.peg.706	unitig_0|quiver_690964_693270	690964	693270	+	Translation initiation factor 2		FIG00000102	isu;CBSS-138119.3.peg.2719 isu;Universal_GTPases isu;Inteins isu;NusA-TFII_Cluster isu;Translation_initiation_factors_bacterial
fig|81852.3.peg.707	unitig_0|quiver_693297_693644	693297	693644	+	Ribosome-binding factor A		FIG00000164	icw(1);CBSS-138119.3.peg.2719 icw(4);NusA-TFII_Cluster icw(1);Translation_initiation_factors_bacterial
fig|81852.3.peg.708	unitig_0|quiver_695134_693839	695134	693839	-	Mobile element protein		FIG01306568	ff
fig|81852.3.peg.709	unitig_0|quiver_695840_695727	695840	695727	-	hypothetical protein
fig|81852.3.peg.710	unitig_0|quiver_695821_695967	695821	695967	+	hypothetical protein
fig|81852.3.peg.711	unitig_0|quiver_696026_697510	696026	697510	+	Xylulose-5-phosphate phosphoketolase (EC 4.1.2.9) @ Fructose-6-phosphate phosphoketolase (EC 4.1.2.22)		FIG00137542	icw(1);Fermentations:_Lactate icw(1);Fermentations:_Lactate icw(1);Pentose_phosphate_pathway icw(1);Pentose_phosphate_pathway
fig|81852.3.peg.712	unitig_0|quiver_697504_698388	697504	698388	+	Xylulose-5-phosphate phosphoketolase (EC 4.1.2.9) @ Fructose-6-phosphate phosphoketolase (EC 4.1.2.22)		FIG00137542	icw(1);Fermentations:_Lactate icw(1);Fermentations:_Lactate icw(1);Pentose_phosphate_pathway icw(1);Pentose_phosphate_pathway
fig|81852.3.peg.713	unitig_0|quiver_698756_699679	698756	699679	+	tRNA pseudouridine synthase B (EC 4.2.1.70)		FIG01016270	isu;CBSS-138119.3.peg.2719 isu;tRNA_processing isu;tRNA_modification_Bacteria icw(1);Riboflavin,_FMN_and_FAD_metabolism_in_plants isu;RNA_pseudouridine_syntheses
fig|81852.3.peg.714	unitig_0|quiver_699683_700624	699683	700624	+	Riboflavin kinase (EC 2.7.1.26) / FMN adenylyltransferase (EC 2.7.7.2)		FIG00000220	isu;Riboflavin,_FMN_and_FAD_metabolism_in_plants icw(1);Riboflavin,_FMN_and_FAD_metabolism_in_plants isu;Riboflavin,_FMN_and_FAD_metabolism isu;Riboflavin,_FMN_and_FAD_metabolism isu;riboflavin_to_FAD isu;riboflavin_to_FAD
fig|81852.3.peg.715	unitig_0|quiver_700976_701761	700976	701761	+	Glucose 1-dehydrogenase (EC 1.1.1.47)		FIG00009828	idu(1);Entner-Doudoroff_Pathway idu(1);D-gluconate_and_ketogluconates_metabolism
fig|81852.3.peg.716	unitig_0|quiver_701774_702625	701774	702625	+	Glucose uptake protein		FIG00629263	ff
fig|81852.3.peg.717	unitig_0|quiver_703201_702749	703201	702749	-	FIG00630443: hypothetical protein		FIG00630440	ff
fig|81852.3.peg.718	unitig_0|quiver_703355_703471	703355	703471	+	hypothetical protein
fig|81852.3.peg.719	unitig_0|quiver_704034_703666	704034	703666	-	FIG00627525: hypothetical protein		FIG00627524	ff
fig|81852.3.peg.720	unitig_0|quiver_704184_704666	704184	704666	+	Cys-tRNA(Pro) deacylase YbaK		FIG00003050	idu(1);tRNA_aminoacylation,_Pro
fig|81852.3.peg.721	unitig_0|quiver_704703_705713	704703	705713	+	Muramoyltetrapeptide carboxypeptidase (EC 3.4.17.13)		FIG00004788	isu;Murein_Hydrolases isu;Recycling_of_Peptidoglycan_Amino_Acids isu;Metallocarboxypeptidases_(EC_3.4.17.-)
fig|81852.3.peg.722	unitig_0|quiver_706541_705828	706541	705828	-	FIG00631835: hypothetical protein		FIG00631832	ff
fig|81852.3.peg.723	unitig_0|quiver_707321_706731	707321	706731	-	FIG00629433: hypothetical protein		FIG00629432	ff
fig|81852.3.peg.724	unitig_0|quiver_707805_708032	707805	708032	+	hypothetical protein
fig|81852.3.peg.725	unitig_0|quiver_708048_709214	708048	709214	+	Hypothetical radical SAM family enzyme in heat shock gene cluster, similarity with CPO of BS HemN-type		FIG00437313	isu;Heat_shock_dnaK_gene_cluster_extended isu;Heme_and_Siroheme_Biosynthesis
fig|81852.3.peg.726	unitig_0|quiver_709448_710491	709448	710491	+	Heat-inducible transcription repressor HrcA		FIG00000544	icw(1);GroEL_GroES icw(1);Heat_shock_dnaK_gene_cluster_extended
fig|81852.3.peg.727	unitig_0|quiver_710585_711148	710585	711148	+	Heat shock protein GrpE		FIG00000103	isu;GroEL_GroES icw(4);Heat_shock_dnaK_gene_cluster_extended isu;Protein_chaperones
fig|81852.3.peg.728	unitig_0|quiver_711199_713028	711199	713028	+	Chaperone protein DnaK		FIG00023369	icw(2);GroEL_GroES icw(2);Heat_shock_dnaK_gene_cluster_extended icw(1);Protein_chaperones
fig|81852.3.peg.729	unitig_0|quiver_712979_713092	712979	713092	+	hypothetical protein
fig|81852.3.peg.730	unitig_0|quiver_713179_714345	713179	714345	+	Chaperone protein DnaJ		FIG00000070	icw(3);GroEL_GroES icw(2);Heat_shock_dnaK_gene_cluster_extended icw(2);Protein_chaperones
fig|81852.3.peg.731	unitig_0|quiver_715056_714427	715056	714427	-	Sugar diacid utilization regulator SdaR		FIG00040817	isu;D-galactarate,_D-glucarate_and_D-glycerate_catabolism isu;D-galactarate,_D-glucarate_and_D-glycerate_catabolism_-_gjo
fig|81852.3.peg.732	unitig_0|quiver_715068_715241	715068	715241	+	FIG00629575: hypothetical protein		FIG00629574	ff
fig|81852.3.peg.733	unitig_0|quiver_716023_715286	716023	715286	-	Glutamate transport ATP-binding protein		FIG01114305	ff
fig|81852.3.peg.734	unitig_0|quiver_717527_716025	717527	716025	-	/ Glutamine transport system permease protein GlnP (TC 3.A.1.3.2)		FIG01225643	ff
fig|81852.3.peg.735	unitig_0|quiver_717786_719780	717786	719780	+	Excinuclease ABC subunit B		FIG00000146	icw(1);DNA_repair,_UvrABC_system
fig|81852.3.peg.736	unitig_0|quiver_719790_722606	719790	722606	+	Excinuclease ABC subunit A		FIG00000147	isu;DNA_repair,_UvrABC_system
fig|81852.3.peg.737	unitig_0|quiver_722869_724134	722869	724134	+	D-aspartate ligase (EC 6.3.1.12)		FIG00627597	ff
fig|81852.3.peg.738	unitig_0|quiver_724138_724869	724138	724869	+	Aspartate racemase (EC 5.1.1.13)		FIG00004410	isu;Glutamine,_Glutamate,_Aspartate_and_Asparagine_Biosynthesis
fig|81852.3.peg.739	unitig_0|quiver_725004_725888	725004	725888	+	Hypothetical ATP-binding protein UPF0042, contains P-loop		FIG00229225	ff
fig|81852.3.peg.740	unitig_0|quiver_725891_726883	725891	726883	+	FIG002813: LPPG:FO 2-phospho-L-lactate transferase like, CofD-like		FIG00002813	ff
fig|81852.3.peg.741	unitig_0|quiver_726917_727852	726917	727852	+	FIG001886: Cytoplasmic hypothetical protein		FIG00629453	ff
fig|81852.3.peg.742	unitig_0|quiver_728419_729045	728419	729045	+	FIG00630129: hypothetical protein		FIG00630127	ff
fig|81852.3.peg.743	unitig_0|quiver_729232_729813	729232	729813	+	FIG00632531: hypothetical protein		FIG01911424	ff
fig|81852.3.peg.744	unitig_0|quiver_730763_729810	730763	729810	-	Integrase/recombinase, core domain family		FIG01534490	ff
fig|81852.3.peg.745	unitig_0|quiver_732535_732753	732535	732753	+	FIG00630787: hypothetical protein		FIG01361738	ff
fig|81852.3.peg.746	unitig_0|quiver_732975_733478	732975	733478	+	FIG00630129: hypothetical protein		FIG00630127	ff
fig|81852.3.peg.747	unitig_0|quiver_733657_734214	733657	734214	+	FIG00628066: hypothetical protein		FIG00628065	ff
fig|81852.3.peg.748	unitig_0|quiver_735434_734913	735434	734913	-	Protein-disulfide isomerase
fig|81852.3.peg.749	unitig_0|quiver_735633_739325	735633	739325	+	Pyruvate-flavodoxin oxidoreductase (EC 1.2.7.-)		FIG00001269	isu;Methionine_Degradation isu;Pyruvate:ferredoxin_oxidoreductase
fig|81852.3.peg.750	unitig_0|quiver_739514_740401	739514	740401	+	Diadenylate cyclase spyDAC; Bacterial checkpoint controller DisA with nucleotide-binding domain		FIG00006310	isu;Bacterial_checkpoint-control-related_cluster icw(2);Bacterial_checkpoint-control-related_cluster
fig|81852.3.peg.751	unitig_0|quiver_740398_741567	740398	741567	+	Uncharacterized secreted protein associated with spyDAC		FIG00137498	icw(1);Bacterial_checkpoint-control-related_cluster
fig|81852.3.peg.752	unitig_0|quiver_741591_742946	741591	742946	+	Phosphoglucosamine mutase (EC 5.4.2.10)		FIG00009682	icw(2);Bacterial_checkpoint-control-related_cluster icw(1);Sialic_Acid_Metabolism icw(1);UDP-N-acetylmuramate_from_Fructose-6-phosphate_Biosynthesis
fig|81852.3.peg.753	unitig_0|quiver_744823_743018	744823	743018	-	Glucosamine--fructose-6-phosphate aminotransferase [isomerizing] (EC 2.6.1.16)		FIG00000038	idu(2);Inteins idu(2);Sialic_Acid_Metabolism idu(2);UDP-N-acetylmuramate_from_Fructose-6-phosphate_Biosynthesis
fig|81852.3.peg.754	unitig_0|quiver_745232_745522	745232	745522	+	FIG00628692: hypothetical protein		FIG00628691	ff
fig|81852.3.peg.755	unitig_0|quiver_745535_746560	745535	746560	+	Protease IV (EC 3.4.21.-)		FIG01327138	ff
fig|81852.3.peg.756	unitig_0|quiver_746563_747222	746563	747222	+	FIG00629318: hypothetical protein		FIG00629317	ff
fig|81852.3.peg.757	unitig_0|quiver_747379_748311	747379	748311	+	FIG00629349: hypothetical protein		FIG00629346	ff
fig|81852.3.peg.758	unitig_0|quiver_748465_749754	748465	749754	+	Cell division trigger factor (EC 5.2.1.8)		FIG00000286	isu;Bacterial_Cell_Division
fig|81852.3.peg.759	unitig_0|quiver_750001_751251	750001	751251	+	ATP-dependent Clp protease ATP-binding subunit ClpX		FIG00000241	isu;Proteolysis_in_bacteria,_ATP-dependent isu;Proteasome_bacterial
fig|81852.3.peg.760	unitig_0|quiver_751334_751921	751334	751921	+	GTP-binding protein EngB		FIG00000298	isu;Universal_GTPases
fig|81852.3.peg.761	unitig_0|quiver_752150_751995	752150	751995	-	FIG00628658: hypothetical protein		FIG00628657	ff
fig|81852.3.peg.762	unitig_0|quiver_752286_753614	752286	753614	+	FIG00627229: hypothetical protein		FIG00627227	ff
fig|81852.3.peg.763	unitig_0|quiver_753625_753834	753625	753834	+	FIG00629403: hypothetical protein		FIG00629402	ff
fig|81852.3.peg.764	unitig_0|quiver_753993_754745	753993	754745	+	Transcriptional repressor of the fructose operon, DeoR family		FIG00001452	icw(1);Fructose_utilization
fig|81852.3.peg.765	unitig_0|quiver_754742_755656	754742	755656	+	Tagatose-6-phosphate kinase (EC 2.7.1.144) / 1-phosphofructokinase (EC 2.7.1.56)		FIG00460883	icw(2);Fructose_utilization isu;Lactose_and_Galactose_Uptake_and_Utilization isu;D-Tagatose_and_Galactitol_Utilization
fig|81852.3.peg.766	unitig_0|quiver_755674_757605	755674	757605	+	PTS system, fructose-specific IIA component (EC 2.7.1.69) / PTS system, fructose-specific IIB component (EC 2.7.1.69) / PTS system, fructose-specific IIC component (EC 2.7.1.69)		FIG00001234	isu;Fructose_utilization isu;Fructose_utilization isu;Fructose_utilization
fig|81852.3.peg.767	unitig_0|quiver_759275_757716	759275	757716	-	Voltage-gated chloride channel family protein		FIG01342247	ff
fig|81852.3.peg.768	unitig_0|quiver_759430_761664	759430	761664	+	ATP-dependent DNA helicase UvrD/PcrA		FIG00000372	icw(1);CBSS-393121.3.peg.1913 idu(2);DNA_repair,_bacterial_UvrD_and_related_helicases
fig|81852.3.peg.769	unitig_0|quiver_761678_763717	761678	763717	+	DNA ligase (EC 6.5.1.2)		FIG00051439	idu(1);DNA_Repair_Base_Excision idu(1);CBSS-393121.3.peg.1913
fig|81852.3.peg.770	unitig_0|quiver_763823_764128	763823	764128	+	Aspartyl-tRNA(Asn) amidotransferase subunit C (EC 6.3.5.6) @ Glutamyl-tRNA(Gln) amidotransferase subunit C (EC 6.3.5.7)		FIG00000432	isu;tRNA_aminoacylation,_Asp_and_Asn icw(2);tRNA_aminoacylation,_Glu_and_Gln
fig|81852.3.peg.771	unitig_0|quiver_764128_765600	764128	765600	+	Aspartyl-tRNA(Asn) amidotransferase subunit A (EC 6.3.5.6) @ Glutamyl-tRNA(Gln) amidotransferase subunit A (EC 6.3.5.7)		FIG00000359	icw(2);tRNA_aminoacylation,_Asp_and_Asn isu;tRNA_aminoacylation,_Glu_and_Gln
fig|81852.3.peg.772	unitig_0|quiver_765597_767027	765597	767027	+	Aspartyl-tRNA(Asn) amidotransferase subunit B (EC 6.3.5.6) @ Glutamyl-tRNA(Gln) amidotransferase subunit B (EC 6.3.5.7)		FIG00000399	icw(1);tRNA_aminoacylation,_Asp_and_Asn icw(1);tRNA_aminoacylation,_Glu_and_Gln
fig|81852.3.peg.773	unitig_0|quiver_767037_768092	767037	768092	+	Transcription regulator [contains diacylglycerol kinase catalytic domain]		FIG00001646	ff
fig|81852.3.peg.774	unitig_0|quiver_768203_769576	768203	769576	+	RNA methyltransferase, TrmA family		FIG00004538	ff
fig|81852.3.peg.775	unitig_0|quiver_769579_769707	769579	769707	+	hypothetical protein
fig|81852.3.peg.776	unitig_0|quiver_770123_770335	770123	770335	+	Methionine synthase II (cobalamin-independent)		FIG01338335	ff
fig|81852.3.peg.777	unitig_0|quiver_770413_771426	770413	771426	+	lipase, putative		FIG00628095	ff
fig|81852.3.peg.778	unitig_0|quiver_772527_771493	772527	771493	-	FIG00630897: hypothetical protein		FIG00630892	ff
fig|81852.3.peg.779	unitig_0|quiver_772642_774867	772642	774867	+	Alpha-galactosidase (EC 3.2.1.22)		FIG00002020	idu(1);Fructooligosaccharides(FOS)_and_Raffinose_Utilization icw(1);Galactosylceramide_and_Sulfatide_metabolism idu(1);Lactose_and_Galactose_Uptake_and_Utilization
fig|81852.3.peg.780	unitig_0|quiver_774885_776768	774885	776768	+	Beta-galactosidase large subunit (EC 3.2.1.23)		FIG00132758	icw(2);Galactosylceramide_and_Sulfatide_metabolism icw(1);Lactose_and_Galactose_Uptake_and_Utilization
fig|81852.3.peg.781	unitig_0|quiver_776749_777723	776749	777723	+	Beta-galactosidase small subunit (EC 3.2.1.23)		FIG00034652	isu;Galactosylceramide_and_Sulfatide_metabolism icw(2);Lactose_and_Galactose_Uptake_and_Utilization
fig|81852.3.peg.782	unitig_0|quiver_778382_779404	778382	779404	+	2-keto-3-deoxy-D-arabino-heptulosonate-7-phosphate synthase I beta (EC 2.5.1.54)		FIG00002920	icw(4);Chorismate_Synthesis icw(1);Common_Pathway_For_Synthesis_of_Aromatic_Compounds_(DAHP_synthase_to_chorismate)
fig|81852.3.peg.783	unitig_0|quiver_779437_780501	779437	780501	+	3-dehydroquinate synthase (EC 4.2.3.4)		FIG00000224	icw(1);Chorismate_Synthesis icw(3);Common_Pathway_For_Synthesis_of_Aromatic_Compounds_(DAHP_synthase_to_chorismate)
fig|81852.3.peg.784	unitig_0|quiver_780503_781669	780503	781669	+	Chorismate synthase (EC 4.2.3.5)		FIG00000212	icw(3);Chorismate_Synthesis icw(4);Common_Pathway_For_Synthesis_of_Aromatic_Compounds_(DAHP_synthase_to_chorismate)
fig|81852.3.peg.785	unitig_0|quiver_781686_782777	781686	782777	+	Prephenate dehydrogenase (EC 1.3.1.12)		FIG00132787	icw(4);Chorismate_Synthesis icw(1);Phenylalanine_and_Tyrosine_Branches_from_Chorismate
fig|81852.3.peg.786	unitig_0|quiver_782790_784085	782790	784085	+	5-Enolpyruvylshikimate-3-phosphate synthase (EC 2.5.1.19)		FIG00075970	isu;Chorismate_Synthesis icw(1);Common_Pathway_For_Synthesis_of_Aromatic_Compounds_(DAHP_synthase_to_chorismate)
fig|81852.3.peg.787	unitig_0|quiver_784078_784587	784078	784587	+	Shikimate kinase I (EC 2.7.1.71)		FIG00000256	icw(5);Chorismate_Synthesis isu;Common_Pathway_For_Synthesis_of_Aromatic_Compounds_(DAHP_synthase_to_chorismate) isu;Benzoate_transport_and_degradation_cluster
fig|81852.3.peg.788	unitig_0|quiver_784584_785420	784584	785420	+	Prephenate dehydratase (EC 4.2.1.51)		FIG00341289	icw(1);Chorismate_Synthesis isu;Phenylalanine_and_Tyrosine_Branches_from_Chorismate
fig|81852.3.peg.789	unitig_0|quiver_787219_785483	787219	785483	-	Autolysin sensor kinase (EC 2.7.3.-)
fig|81852.3.peg.790	unitig_0|quiver_788145_787216	788145	787216	-	Two-component response regulator yesN
fig|81852.3.peg.791	unitig_0|quiver_788723_788145	788723	788145	-	DNA-binding response regulator, AraC family		FIG01114793	ff
fig|81852.3.peg.792	unitig_0|quiver_788996_790282	788996	790282	+	lactose transport system (lactose-binding protein)
fig|81852.3.peg.793	unitig_0|quiver_790279_790392	790279	790392	+	hypothetical protein
fig|81852.3.peg.794	unitig_0|quiver_790419_791288	790419	791288	+	Nucleoside ABC transporter, permease protein 1		FIG00437806	ff
fig|81852.3.peg.795	unitig_0|quiver_791285_792172	791285	792172	+	Alpha-arabinosides ABC transport system, permease protein AraQ		FIG01241511	ff
fig|81852.3.peg.796	unitig_0|quiver_792339_793022	792339	793022	+	Membrane spanning protein		FIG00514289	ff
fig|81852.3.peg.797	unitig_0|quiver_793019_793792	793019	793792	+	Protein of unknown function DUF1538		FIG00630738	ff
fig|81852.3.peg.798	unitig_0|quiver_793789_794187	793789	794187	+	Nitrogen regulatory protein P-II		FIG00005111	idu(1);Ammonia_assimilation
fig|81852.3.peg.799	unitig_0|quiver_794372_795043	794372	795043	+	FIG00627932: hypothetical protein		FIG00627931	ff
fig|81852.3.peg.800	unitig_0|quiver_795102_795542	795102	795542	+	Glycerate kinase (EC 2.7.1.31)		FIG01320952	idu(2);Glycerate_metabolism idu(2);Serine-glyoxylate_cycle idu(2);Glycine_and_Serine_Utilization idu(2);Allantoin_Utilization idu(2);Glycerolipid_and_Glycerophospholipid_Metabolism_in_Bacteria idu(2);D-galactarate,_D-glucarate_and_D-glycerate_catabolism idu(2);D-galactarate,_D-glucarate_and_D-glycerate_catabolism_-_gjo
fig|81852.3.peg.801	unitig_0|quiver_795554_796222	795554	796222	+	Phosphoglycerate mutase (EC 5.4.2.1)		FIG00005840	idu(2);Entner-Doudoroff_Pathway idu(2);Phosphoglycerate_mutase_protein_family idu(2);Glycolysis_and_Gluconeogenesis,_including_Archaeal_enzymes idu(2);Glycolysis_and_Gluconeogenesis
fig|81852.3.peg.802	unitig_0|quiver_796286_796909	796286	796909	+	hydrolase, haloacid dehalogenase-like family		FIG00672005	ff
fig|81852.3.peg.803	unitig_0|quiver_796965_797351	796965	797351	+	FIG00630050: hypothetical protein		FIG00629124	ff
fig|81852.3.peg.804	unitig_0|quiver_797564_798955	797564	798955	+	L-cystine uptake protein TcyP		FIG00003381	ff
fig|81852.3.peg.805	unitig_0|quiver_801025_799691	801025	799691	-	Mobile element protein		FIG01306568	ff
fig|81852.3.peg.806	unitig_0|quiver_801349_801717	801349	801717	+	glyoxalase family protein		FIG00627725	ff
fig|81852.3.peg.807	unitig_0|quiver_803122_801827	803122	801827	-	Mobile element protein		FIG01306568	ff
fig|81852.3.peg.808	unitig_0|quiver_803408_804349	803408	804349	+	Rhodanese domain protein UPF0176, Firmicutes subgroup		FIG00009035	isu;Single-Rhodanese-domain_proteins
fig|81852.3.peg.809	unitig_0|quiver_804418_805149	804418	805149	+	Serine/threonine protein phosphatase (EC 3.1.3.16)		FIG01323010	ff
fig|81852.3.peg.810	unitig_0|quiver_805293_807473	805293	807473	+	Transcription accessory protein (S1 RNA-binding domain)		FIG00001712	isu;CBSS-393131.3.peg.612 isu;CBSS-243265.1.peg.198 isu;Cell_division-ribosomal_stress_proteins_cluster isu;Transcription_factors_bacterial
fig|81852.3.peg.811	unitig_0|quiver_807493_807975	807493	807975	+	Putative metallopeptidase (Zinc) SprT family		FIG00001747	icw(1);CBSS-393131.3.peg.612
fig|81852.3.peg.812	unitig_0|quiver_807991_808752	807991	808752	+	FIG00627462: hypothetical protein		FIG00627461	ff
fig|81852.3.peg.813	unitig_0|quiver_808883_810217	808883	810217	+	UDP-N-acetylmuramate--alanine ligase (EC 6.3.2.8)		FIG00135554	isu;Peptidoglycan_biosynthesis--gjo isu;cell_division_cluster_containing_FtsQ isu;Peptidoglycan_Biosynthesis
fig|81852.3.peg.814	unitig_0|quiver_810524_811009	810524	811009	+	MaoC like domain protein		FIG00629880	ff
fig|81852.3.peg.815	unitig_0|quiver_811002_811685	811002	811685	+	Arginine/ornithine antiporter ArcD		FIG00001166	idu(7);Arginine_and_Ornithine_Degradation idu(7);Arginine_Deiminase_Pathway idu(7);Polyamine_Metabolism
fig|81852.3.peg.816	unitig_0|quiver_811811_814456	811811	814456	+	DNA polymerase I (EC 2.7.7.7)		FIG00000404	icw(1);DNA_Repair_Base_Excision isu;DNA-replication
fig|81852.3.peg.817	unitig_0|quiver_814501_815337	814501	815337	+	Formamidopyrimidine-DNA glycosylase (EC 3.2.2.23)		FIG00035634	isu;DNA_Repair_Base_Excision
fig|81852.3.peg.818	unitig_0|quiver_815301_815930	815301	815930	+	Dephospho-CoA kinase (EC 2.7.1.24)		FIG00000267	isu;Coenzyme_A_Biosynthesis
fig|81852.3.peg.819	unitig_0|quiver_815982_816314	815982	816314	+	FIG00628829: hypothetical protein		FIG00628828	ff
fig|81852.3.peg.820	unitig_0|quiver_816626_817117	816626	817117	+	Ribonucleotide reductase transcriptional regulator NrdR		FIG00000382	isu;Ribonucleotide_reduction
fig|81852.3.peg.821	unitig_0|quiver_817140_818513	817140	818513	+	Helicase loader DnaB		FIG01312154	ff
fig|81852.3.peg.822	unitig_0|quiver_818513_819439	818513	819439	+	Helicase loader DnaI		FIG00001402	idu(2);DNA-replication
fig|81852.3.peg.823	unitig_0|quiver_819568_820008	819568	820008	+	FIG00627905: hypothetical protein		FIG00627904	ff
fig|81852.3.peg.824	unitig_0|quiver_820152_820853	820152	820853	+	Putative tRNA-m1A22 methylase		FIG00008776	isu;CBSS-349161.4.peg.2417 isu;tRNA_modification_Bacteria
fig|81852.3.peg.825	unitig_0|quiver_820850_821971	820850	821971	+	FIG146262: hypothetical protein		FIG00292025	ff
fig|81852.3.peg.826	unitig_0|quiver_821986_823218	821986	823218	+	Tripeptide aminopeptidase (EC 3.4.11.4)		FIG00554193	ff
fig|81852.3.peg.827	unitig_0|quiver_823350_824258	823350	824258	+	Transcription regulator [contains diacylglycerol kinase catalytic domain]		FIG00001646	ff
fig|81852.3.peg.828	unitig_0|quiver_824449_824565	824449	824565	+	FIG00628014: hypothetical protein		FIG00628013	ff
fig|81852.3.peg.829	unitig_0|quiver_824576_825622	824576	825622	+	FIG00630625: hypothetical protein		FIG00628923	ff
fig|81852.3.peg.830	unitig_0|quiver_825873_828482	825873	828482	+	ClpB protein		FIG00025216	isu;Proteolysis_in_bacteria,_ATP-dependent isu;USS-DB-7 isu;Protein_chaperones isu;Type_VI_secretion_systems
fig|81852.3.peg.831	unitig_0|quiver_829304_828633	829304	828633	-	Arginine/ornithine antiporter ArcD		FIG00001166	idu(7);Arginine_and_Ornithine_Degradation idu(7);Arginine_Deiminase_Pathway idu(7);Polyamine_Metabolism
fig|81852.3.peg.832	unitig_0|quiver_829791_829297	829791	829297	-	Nucleoside 2-deoxyribosyltransferase		FIG00629478	ff
fig|81852.3.peg.833	unitig_0|quiver_831031_829811	831031	829811	-	Acetyltransferase
fig|81852.3.peg.834	unitig_0|quiver_831178_833013	831178	833013	+	Translation elongation factor LepA		FIG00000165	isu;Universal_GTPases isu;Heat_shock_dnaK_gene_cluster_extended isu;Translation_elongation_factors_bacterial
fig|81852.3.peg.835	unitig_0|quiver_833210_834121	833210	834121	+	FIG00630055: hypothetical protein		FIG00630051	ff
fig|81852.3.peg.836	unitig_0|quiver_835119_835370	835119	835370	+	hypothetical protein
fig|81852.3.peg.837	unitig_0|quiver_835453_835725	835453	835725	+	FIG00629547: hypothetical protein		FIG00629544	ff
fig|81852.3.peg.838	unitig_0|quiver_835815_836054	835815	836054	+	hypothetical protein
fig|81852.3.peg.839	unitig_0|quiver_836201_840496	836201	840496	+	Collagen adhesion protein
fig|81852.3.peg.840	unitig_0|quiver_841008_840640	841008	840640	-	hypothetical protein
fig|81852.3.peg.841	unitig_0|quiver_841290_841457	841290	841457	+	hypothetical protein
fig|81852.3.peg.842	unitig_0|quiver_841474_841668	841474	841668	+	hypothetical protein
fig|81852.3.peg.843	unitig_0|quiver_841685_842050	841685	842050	+	hypothetical protein
fig|81852.3.peg.844	unitig_0|quiver_842052_842504	842052	842504	+	hypothetical protein
fig|81852.3.peg.845	unitig_0|quiver_842570_842926	842570	842926	+	hypothetical protein
fig|81852.3.peg.846	unitig_0|quiver_842951_844414	842951	844414	+	FtsK/SpoIIIE family protein
fig|81852.3.peg.847	unitig_0|quiver_844436_844750	844436	844750	+	hypothetical protein
fig|81852.3.peg.848	unitig_0|quiver_845113_846369	845113	846369	+	Transcriptional regulator, Cro/CI family
fig|81852.3.peg.849	unitig_0|quiver_846366_846911	846366	846911	+	hypothetical protein
fig|81852.3.peg.850	unitig_0|quiver_846912_847412	846912	847412	+	hypothetical protein
fig|81852.3.peg.851	unitig_0|quiver_847492_848049	847492	848049	+	hypothetical protein
fig|81852.3.peg.852	unitig_0|quiver_848102_848413	848102	848413	+	hypothetical protein
fig|81852.3.peg.853	unitig_0|quiver_848432_849343	848432	849343	+	cell wall surface anchor family protein
fig|81852.3.peg.854	unitig_0|quiver_849340_849609	849340	849609	+	hypothetical protein
fig|81852.3.peg.855	unitig_0|quiver_849590_850414	849590	850414	+	hypothetical protein
fig|81852.3.peg.856	unitig_0|quiver_850411_850629	850411	850629	+	hypothetical protein
fig|81852.3.peg.857	unitig_0|quiver_850642_851052	850642	851052	+	hypothetical protein
fig|81852.3.peg.858	unitig_0|quiver_851106_853634	851106	853634	+	conjugal transfer protein, putative		FIG00629826	ff
fig|81852.3.peg.859	unitig_0|quiver_853650_855860	853650	855860	+	unknown
fig|81852.3.peg.860	unitig_0|quiver_855868_856959	855868	856959	+	Phage capsid and scaffold			isu;Phage_capsid_proteins
fig|81852.3.peg.861	unitig_0|quiver_857019_857516	857019	857516	+	hypothetical protein
fig|81852.3.peg.862	unitig_0|quiver_857711_857968	857711	857968	+	hypothetical protein
fig|81852.3.peg.863	unitig_0|quiver_857982_858314	857982	858314	+	hypothetical protein
fig|81852.3.peg.864	unitig_0|quiver_858358_858696	858358	858696	+	hypothetical protein
fig|81852.3.peg.865	unitig_0|quiver_858710_858904	858710	858904	+	hypothetical protein
fig|81852.3.peg.866	unitig_0|quiver_859001_859138	859001	859138	+	hypothetical protein
fig|81852.3.peg.867	unitig_0|quiver_859405_859812	859405	859812	+	hypothetical protein
fig|81852.3.peg.868	unitig_0|quiver_859812_859979	859812	859979	+	hypothetical protein
fig|81852.3.peg.869	unitig_0|quiver_860131_860337	860131	860337	+	hypothetical protein
fig|81852.3.peg.870	unitig_0|quiver_861725_861054	861725	861054	-	regulatory protein, GntR:Bacterial regulatory protein, GntR		FIG00630762	ff
fig|81852.3.peg.871	unitig_0|quiver_862031_863662	862031	863662	+	D-mannonate oxidoreductase (EC 1.1.1.57)		FIG00001516	icw(2);D-Galacturonate_and_D-Glucuronate_Utilization
fig|81852.3.peg.872	unitig_0|quiver_863665_864744	863665	864744	+	Mannonate dehydratase (EC 4.2.1.8)		FIG00060024	idu(2);D-Galacturonate_and_D-Glucuronate_Utilization
fig|81852.3.peg.873	unitig_0|quiver_864818_866245	864818	866245	+	Uronate isomerase (EC 5.3.1.12)		FIG00001411	icw(3);D-Galacturonate_and_D-Glucuronate_Utilization
fig|81852.3.peg.874	unitig_0|quiver_866338_866985	866338	866985	+	4-hydroxy-2-oxoglutarate aldolase (EC 4.1.3.16) @ 2-dehydro-3-deoxyphosphogluconate aldolase (EC 4.1.2.14)			idu(1);Entner-Doudoroff_Pathway icw(1);D-Galacturonate_and_D-Glucuronate_Utilization
fig|81852.3.peg.875	unitig_0|quiver_867105_868481	867105	868481	+	Melibiose carrier protein, Na+/melibiose symporter		FIG00088522	ff
fig|81852.3.peg.876	unitig_0|quiver_868491_869285	868491	869285	+	Hydrolase, haloacid dehalogenase-like family		FIG01379624	ff
fig|81852.3.peg.877	unitig_0|quiver_869298_871064	869298	871064	+	Beta-hexosaminidase (EC 3.2.1.52)		FIG00001088	isu;N-Acetyl-Galactosamine_and_Galactosamine_Utilization isu;Chitin_and_N-acetylglucosamine_utilization
fig|81852.3.peg.878	unitig_0|quiver_871087_872895	871087	872895	+	Beta-glucuronidase (EC 3.2.1.31)		FIG00004000	isu;D-Galacturonate_and_D-Glucuronate_Utilization
fig|81852.3.peg.879	unitig_0|quiver_873080_873481	873080	873481	+	FIG00628638: hypothetical protein		FIG00628637	ff
fig|81852.3.peg.880	unitig_0|quiver_874074_874259	874074	874259	+	hypothetical protein
fig|81852.3.peg.881	unitig_0|quiver_874264_875406	874264	875406	+	phage family integrase		FIG01523283	ff
fig|81852.3.peg.882	unitig_0|quiver_876753_875626	876753	875626	-	Phage integrase		FIG00780982	ff
fig|81852.3.peg.883	unitig_0|quiver_876810_877763	876810	877763	+	Integrase/recombinase, core domain family		FIG01534490	ff
fig|81852.3.peg.884	unitig_0|quiver_879097_877919	879097	877919	-	Mobile element protein		FIG01306568	ff
fig|81852.3.peg.885	unitig_0|quiver_879548_879393	879548	879393	-	FIG00627214: hypothetical protein		FIG01450440	ff
fig|81852.3.peg.886	unitig_0|quiver_879885_879751	879885	879751	-	FIG00628704: hypothetical protein		FIG00628703	ff
fig|81852.3.peg.887	unitig_0|quiver_880561_880148	880561	880148	-	heat shock protein Hsp20		FIG00627884	ff
fig|81852.3.peg.888	unitig_0|quiver_881271_881017	881271	881017	-	FIG00630137: hypothetical protein		FIG00630136	ff
fig|81852.3.peg.889	unitig_0|quiver_881354_881488	881354	881488	+	hypothetical protein
fig|81852.3.peg.890	unitig_0|quiver_881856_881641	881856	881641	-	DUF378 domain-containing protein		FIG01316596	ff
fig|81852.3.peg.891	unitig_0|quiver_882080_882880	882080	882880	+	Sorbitol-6-phosphate 2-dehydrogenase (EC 1.1.1.140)		FIG01306640	ff
fig|81852.3.peg.892	unitig_0|quiver_882899_884767	882899	884767	+	Sorbitol operon transcription regulator		FIG00008539	ff
fig|81852.3.peg.893	unitig_0|quiver_884760_885251	884760	885251	+	Glucitol operon activator protein		FIG00004789	ff
fig|81852.3.peg.894	unitig_0|quiver_885239_885793	885239	885793	+	PTS system, glucitol/sorbitol-specific IIC component		FIG00001953	ff
fig|81852.3.peg.895	unitig_0|quiver_885928_886806	885928	886806	+	PTS system, glucitol/sorbitol-specific IIB component and second of two IIC components (EC 2.7.1.69)		FIG00001990	ff
fig|81852.3.peg.896	unitig_0|quiver_888282_886948	888282	886948	-	Mobile element protein		FIG01306568	ff
fig|81852.3.peg.897	unitig_0|quiver_888607_889005	888607	889005	+	PTS system, glucitol/sorbitol-specific IIA component		FIG01962380	ff
fig|81852.3.peg.898	unitig_0|quiver_888974_889684	888974	889684	+	Transaldolase (EC 2.2.1.2)		FIG00000023	isu;Fructose_utilization isu;Pentose_phosphate_pathway
fig|81852.3.peg.899	unitig_0|quiver_891155_890268	891155	890268	-	Foldase protein PrsA precursor (EC 5.2.1.8)		FIG00049336	idu(2);EcsAB_transporter_affecting_expression_and_secretion_of_secretory_preproteins idu(2);Peptidyl-prolyl_cis-trans_isomerase
fig|81852.3.peg.900	unitig_0|quiver_891340_892179	891340	892179	+	Abortive infection protein		FIG00496374	ff
fig|81852.3.peg.901	unitig_0|quiver_892375_893349	892375	893349	+	Surface protein from Gram-positive cocci, anchor region		FIG00629030	ff
fig|81852.3.peg.902	unitig_0|quiver_893398_893532	893398	893532	+	hypothetical protein
fig|81852.3.peg.903	unitig_0|quiver_893647_894003	893647	894003	+	FIG00632962: hypothetical protein		FIG01383586	ff
fig|81852.3.peg.904	unitig_0|quiver_894006_895163	894006	895163	+	FIG00628387: hypothetical protein		FIG01508453	ff
fig|81852.3.peg.905	unitig_0|quiver_895629_895189	895629	895189	-	Transcriptional regulator SpxA1		FIG00006652	ff
fig|81852.3.peg.906	unitig_0|quiver_895789_896295	895789	896295	+	Isochorismatase (EC 3.3.2.1)		FIG00009017	idu(1);Chorismate:_Intermediate_for_synthesis_of_Tryptophan,_PAPA_antibiotics,_PABA,_3-hydroxyanthranilate_and_more.
fig|81852.3.peg.907	unitig_0|quiver_896472_898376	896472	898376	+	FIG00629407: hypothetical protein		FIG00629406	ff
fig|81852.3.peg.908	unitig_0|quiver_898381_899382	898381	899382	+	lipase, putative		FIG00628095	ff
fig|81852.3.peg.909	unitig_0|quiver_899790_899584	899790	899584	-	hypothetical protein
fig|81852.3.peg.910	unitig_0|quiver_901284_900436	901284	900436	-	Predicted transcriptional regulators		FIG00555656	ff
fig|81852.3.peg.911	unitig_0|quiver_901448_902350	901448	902350	+	6-phosphogluconate dehydrogenase, decarboxylating (EC 1.1.1.44)		FIG00000405	idu(1);Pentose_phosphate_pathway idu(1);D-gluconate_and_ketogluconates_metabolism
fig|81852.3.peg.912	unitig_0|quiver_902352_903353	902352	903353	+	D-lactate dehydrogenase (EC 1.1.1.28)		FIG00000842	idu(2);Fermentations:_Lactate idu(2);Fermentations:_Mixed_acid
fig|81852.3.peg.913	unitig_0|quiver_903362_903634	903362	903634	+	Glycerol dehydrogenase (EC 1.1.1.6)		FIG00132994	icw(1);Respiratory_dehydrogenases_1
fig|81852.3.peg.914	unitig_0|quiver_903667_904464	903667	904464	+	Glycerol dehydrogenase (EC 1.1.1.6)		FIG00132994	icw(1);Respiratory_dehydrogenases_1
fig|81852.3.peg.915	unitig_0|quiver_904478_905311	904478	905311	+	PTS system, gluconate-specific IIC component (EC 2.7.1.69)		FIG00627789	ff
fig|81852.3.peg.916	unitig_0|quiver_905329_906186	905329	906186	+	PTS system, gluconate-specific IID component (EC 2.7.1.69)		FIG00629494	ff
fig|81852.3.peg.917	unitig_0|quiver_906208_906717	906208	906717	+	PTS system, mannose-specific IIAB component (EC 2.7.1.69)		FIG00628667	ff
fig|81852.3.peg.918	unitig_0|quiver_906754_907155	906754	907155	+	FIG00629254: hypothetical protein		FIG01315179	ff
fig|81852.3.peg.919	unitig_0|quiver_907198_907620	907198	907620	+	FIG00629254: hypothetical protein		FIG01547212	ff
fig|81852.3.peg.920	unitig_0|quiver_907654_908097	907654	908097	+	PTS system, gluconate-specific IIA component (EC 2.7.1.69)
fig|81852.3.peg.921	unitig_0|quiver_908114_909199	908114	909199	+	Mannonate dehydratase (EC 4.2.1.8)		FIG00060024	idu(2);D-Galacturonate_and_D-Glucuronate_Utilization
fig|81852.3.peg.922	unitig_0|quiver_909192_909905	909192	909905	+	Beta-phosphoglucomutase (EC 5.4.2.6)			idu(5);N-Acetyl-Galactosamine_and_Galactosamine_Utilization idu(5);Trehalose_Uptake_and_Utilization idu(5);Maltose_and_Maltodextrin_Utilization
fig|81852.3.peg.923	unitig_0|quiver_909939_910061	909939	910061	+	hypothetical protein
fig|81852.3.peg.924	unitig_0|quiver_910198_911535	910198	911535	+	Mobile element protein		FIG01306568	ff
fig|81852.3.peg.925	unitig_0|quiver_911762_911613	911762	911613	-	hypothetical protein
fig|81852.3.peg.926	unitig_0|quiver_912158_912358	912158	912358	+	Cold shock protein CspA		FIG00004100	idu(3);Cold_shock,_CspA_family_of_proteins
fig|81852.3.peg.927	unitig_0|quiver_913825_912488	913825	912488	-	Mobile element protein		FIG01306568	ff
fig|81852.3.peg.928	unitig_0|quiver_914040_914156	914040	914156	+	hypothetical protein
fig|81852.3.peg.929	unitig_0|quiver_914449_914282	914449	914282	-	hypothetical protein
fig|81852.3.peg.930	unitig_0|quiver_914556_914990	914556	914990	+	FIG00629218: hypothetical protein		FIG00629216	ff
fig|81852.3.peg.931	unitig_0|quiver_915416_915051	915416	915051	-	FIG00631131: hypothetical protein		FIG00631129	ff
fig|81852.3.peg.932	unitig_0|quiver_915737_915492	915737	915492	-	FIG00627401: hypothetical protein		FIG00627400	ff
fig|81852.3.peg.933	unitig_0|quiver_916061_915807	916061	915807	-	FIG00630132: hypothetical protein		FIG00630131	ff
fig|81852.3.peg.934	unitig_0|quiver_916530_916225	916530	916225	-	FIG00629048: hypothetical protein		FIG00629047	ff
fig|81852.3.rna.17	unitig_0|quiver_916735_916808	916735	916808	+	tRNA-Met-CAT
fig|81852.3.peg.935	unitig_0|quiver_917690_917193	917690	917193	-	FIG00628481: hypothetical protein		FIG00628480	ff
fig|81852.3.peg.936	unitig_0|quiver_918539_917730	918539	917730	-	HMP-PP hydrolase (pyridoxal phosphatase) Cof, detected in genetic screen for thiamin metabolic genes (PMID:15292217)		FIG00002113	ff
fig|81852.3.peg.937	unitig_0|quiver_918813_919730	918813	919730	+	general stress protein A		FIG01348112	ff
fig|81852.3.peg.938	unitig_0|quiver_919723_920625	919723	920625	+	general stress protein A		FIG01348112	ff
fig|81852.3.peg.939	unitig_0|quiver_920658_921008	920658	921008	+	FIG00628144: hypothetical protein		FIG00628142	ff
fig|81852.3.peg.940	unitig_0|quiver_921042_921980	921042	921980	+	FIG00627944: hypothetical protein		FIG00627942	ff
fig|81852.3.peg.941	unitig_0|quiver_922058_922951	922058	922951	+	Glucose 1-dehydrogenase (EC 1.1.1.47)		FIG00009828	idu(1);Entner-Doudoroff_Pathway idu(1);D-gluconate_and_ketogluconates_metabolism
fig|81852.3.peg.942	unitig_0|quiver_922989_923552	922989	923552	+	FIG00629049: hypothetical protein		FIG00629048	ff
fig|81852.3.peg.943	unitig_0|quiver_923566_923754	923566	923754	+	FIG00628920: hypothetical protein		FIG01336619	ff
fig|81852.3.peg.944	unitig_0|quiver_923767_924669	923767	924669	+	General stress protein, Gls24 family		FIG01326748	ff
fig|81852.3.peg.945	unitig_0|quiver_924701_924943	924701	924943	+	FIG00630373: hypothetical protein		FIG00630372	ff
fig|81852.3.peg.946	unitig_0|quiver_925570_925199	925570	925199	-	hypothetical protein
fig|81852.3.peg.947	unitig_0|quiver_925794_927329	925794	927329	+	Mobile element protein		FIG01306568	ff
fig|81852.3.peg.948	unitig_0|quiver_927990_927763	927990	927763	-	Transcriptional regulator, Cro/CI family		FIG01232116	ff
fig|81852.3.peg.949	unitig_0|quiver_928472_927999	928472	927999	-	conserved hypothetical protein		FIG00633820	ff
fig|81852.3.peg.950	unitig_0|quiver_929285_929112	929285	929112	-	FIG00627395: hypothetical protein		FIG01434061	ff
fig|81852.3.peg.951	unitig_0|quiver_929702_930268	929702	930268	+	conserved hypothetical protein		FIG00629156	ff
fig|81852.3.peg.952	unitig_0|quiver_930281_930469	930281	930469	+	conserved hypothetical protein		FIG00629156	ff
fig|81852.3.peg.953	unitig_0|quiver_930482_931039	930482	931039	+	General stress protein, Gls24 family		FIG01326748	ff
fig|81852.3.peg.954	unitig_0|quiver_931071_931313	931071	931313	+	FIG00629317: hypothetical protein		FIG00629316	ff
fig|81852.3.peg.955	unitig_0|quiver_931341_931457	931341	931457	+	hypothetical protein
fig|81852.3.peg.956	unitig_0|quiver_932812_931517	932812	931517	-	Mobile element protein		FIG01306568	ff
fig|81852.3.peg.957	unitig_0|quiver_933176_934390	933176	934390	+	Ammonium transporter		FIG00004764	isu;Ammonia_assimilation
fig|81852.3.peg.958	unitig_0|quiver_934421_934663	934421	934663	+	Probable glutamate/gamma-aminobutyrate antiporter		FIG01321404	ff
fig|81852.3.peg.959	unitig_0|quiver_935181_935531	935181	935531	+	Dihydrofolate reductase (EC 1.5.1.3)		FIG00000048	icw(1);Folate_Biosynthesis icw(1);5-FCL-like_protein
fig|81852.3.peg.960	unitig_0|quiver_935658_936314	935658	936314	+	hypothetical protein
fig|81852.3.peg.961	unitig_0|quiver_936496_937026	936496	937026	+	Dihydrofolate reductase (EC 1.5.1.3)		FIG00000048	icw(1);Folate_Biosynthesis icw(1);5-FCL-like_protein
fig|81852.3.peg.962	unitig_0|quiver_938475_937183	938475	937183	-	Mobile element protein		FIG01306568	ff
fig|81852.3.peg.963	unitig_0|quiver_939079_939321	939079	939321	+	hypothetical protein
fig|81852.3.peg.964	unitig_0|quiver_939318_939788	939318	939788	+	hypothetical protein
fig|81852.3.peg.965	unitig_0|quiver_939916_941130	939916	941130	+	Tn916, transcriptional regulator, putative		FIG00628651	ff
fig|81852.3.peg.966	unitig_0|quiver_941727_941861	941727	941861	+	hypothetical protein
fig|81852.3.peg.967	unitig_0|quiver_942119_942328	942119	942328	+	FIG00632701: hypothetical protein		FIG01526424	ff
fig|81852.3.peg.968	unitig_0|quiver_942440_944053	942440	944053	+	FIG00513666: hypothetical protein		FIG01681111	ff
fig|81852.3.peg.969	unitig_0|quiver_944118_945299	944118	945299	+	Probable glutamate/gamma-aminobutyrate antiporter		FIG01321404	ff
fig|81852.3.peg.970	unitig_0|quiver_945322_946248	945322	946248	+	Glutaminase (EC 3.5.1.2)		FIG00001174	isu;Glutamine,_Glutamate,_Aspartate_and_Asparagine_Biosynthesis
fig|81852.3.peg.971	unitig_0|quiver_946456_947916	946456	947916	+	FIG00631342: hypothetical protein		FIG00631341	ff
fig|81852.3.peg.972	unitig_0|quiver_948137_949900	948137	949900	+	1-deoxy-D-xylulose 5-phosphate synthase (EC 2.2.1.7)		FIG00000343	isu;Thiamin_biosynthesis isu;Pyridoxin_(Vitamin_B6)_Biosynthesis isu;Isoprenoid_Biosynthesis
fig|81852.3.peg.973	unitig_0|quiver_949984_950442	949984	950442	+	FIG00630527: hypothetical protein		FIG00630526	ff
fig|81852.3.peg.974	unitig_0|quiver_950551_951234	950551	951234	+	N-acetylmannosamine-6-phosphate 2-epimerase (EC 5.1.3.9)		FIG00001145	idu(2);Sialic_Acid_Metabolism
fig|81852.3.peg.975	unitig_0|quiver_951381_951995	951381	951995	+	Nitrilotriacetate monooxygenase component B (EC 1.14.13.-)		FIG00039067	isu;Aromatic_Amin_Catabolism
fig|81852.3.peg.976	unitig_0|quiver_952011_952217	952011	952217	+	FIG00630350: hypothetical protein		FIG00630348	ff
fig|81852.3.peg.977	unitig_0|quiver_952758_953888	952758	953888	+	Cell division protein FtsW		FIG00000025	icw(1);Bacterial_Cell_Division idu(3);cell_division_cluster_containing_FtsQ icw(1);Bacterial_Cytoskeleton
fig|81852.3.peg.978	unitig_0|quiver_953980_954735	953980	954735	+	Cell envelope-associated transcriptional attenuator LytR-CpsA-Psr, subfamily F1 (as in PMID19099556)		FIG00005131	isu;Cell_envelope-associated_LytR-CpsA-Psr_transcriptional_attenuators
fig|81852.3.peg.979	unitig_0|quiver_954793_956832	954793	956832	+	Cell division protein FtsI [Peptidoglycan synthetase] (EC 2.4.1.129)		FIG00046929	idu(2);Bacterial_Cell_Division idu(2);CBSS-83331.1.peg.3039 idu(2);16S_rRNA_modification_within_P_site_of_ribosome idu(2);Flagellum_in_Campylobacter idu(2);Bacterial_Cytoskeleton idu(2);Peptidoglycan_Biosynthesis
fig|81852.3.peg.980	unitig_0|quiver_957216_958415	957216	958415	+	Phage replication protein		FIG00455241	idu(1);Phage_replication
fig|81852.3.peg.981	unitig_0|quiver_958437_958649	958437	958649	+	hypothetical protein
fig|81852.3.peg.982	unitig_0|quiver_959368_958976	959368	958976	-	hypothetical protein
fig|81852.3.peg.983	unitig_0|quiver_959449_961005	959449	961005	+	TrsK-like protein		FIG00532839	ff
fig|81852.3.peg.984	unitig_0|quiver_961082_961297	961082	961297	+	FIG00518845: hypothetical protein		FIG00514987	ff
fig|81852.3.peg.985	unitig_0|quiver_961658_961383	961658	961383	-	hypothetical protein
fig|81852.3.peg.986	unitig_0|quiver_961632_962252	961632	962252	+	FIG01118304: hypothetical protein		FIG00517318	ff
fig|81852.3.peg.987	unitig_0|quiver_962283_962825	962283	962825	+	MunI-like protein		FIG00627636	ff
fig|81852.3.peg.988	unitig_0|quiver_963191_965590	963191	965590	+	TrsE-like protein		FIG00633623	ff
fig|81852.3.peg.989	unitig_0|quiver_965622_966539	965622	966539	+	Tn916, NLP/P60 family protein		FIG00633175	ff
fig|81852.3.peg.990	unitig_0|quiver_966556_967614	966556	967614	+	Tn916, NLP/P60 family protein		FIG00633175	ff
fig|81852.3.peg.991	unitig_0|quiver_967637_967888	967637	967888	+	FIG00629143: hypothetical protein		FIG00629142	ff
fig|81852.3.peg.992	unitig_0|quiver_967878_969107	967878	969107	+	Bacteriocin-like protein		FIG00521146	ff
fig|81852.3.peg.993	unitig_0|quiver_969104_971185	969104	971185	+	DNA topoisomerase III (EC 5.99.1.2)		FIG00000578	idu(5);DNA_processing_cluster idu(5);DNA_topoisomerases,_Type_I,_ATP-independent
fig|81852.3.peg.994	unitig_0|quiver_971903_971157	971903	971157	-	hypothetical protein
fig|81852.3.peg.995	unitig_0|quiver_971937_975254	971937	975254	+	FIG00629076: hypothetical protein		FIG01627078	ff
fig|81852.3.peg.996	unitig_0|quiver_975255_976199	975255	976199	+	FIG00525930: hypothetical protein		FIG00525929	ff
fig|81852.3.peg.997	unitig_0|quiver_976203_976406	976203	976406	+	hypothetical protein
fig|81852.3.peg.998	unitig_0|quiver_976942_976706	976942	976706	-	hypothetical protein
fig|81852.3.peg.999	unitig_0|quiver_977137_977805	977137	977805	+	hypothetical protein
fig|81852.3.peg.1000	unitig_0|quiver_977940_978791	977940	978791	+	hypothetical protein
fig|81852.3.peg.1001	unitig_0|quiver_980771_980247	980771	980247	-	hypothetical protein
fig|81852.3.peg.1002	unitig_0|quiver_981013_981672	981013	981672	+	Vancomycin response regulator VanR		FIG00058998	icw(1);Resistance_to_Vancomycin
fig|81852.3.peg.1003	unitig_0|quiver_981675_983018	981675	983018	+	Two-component system histidine kinase		FIG00005774	idu(1);Two-component_regulatory_systems_in_Campylobacter
fig|81852.3.peg.1004	unitig_0|quiver_983256_983726	983256	983726	+	Mobile element protein		FIG01306568	ff
fig|81852.3.peg.1005	unitig_0|quiver_983858_984784	983858	984784	+	D-alanyl-D-alanine carboxypeptidase (EC 3.4.16.4)		FIG00561498	idu(2);Murein_Hydrolases idu(2);CBSS-84588.1.peg.1247 idu(2);Metallocarboxypeptidases_(EC_3.4.17.-) idu(2);Peptidoglycan_Biosynthesis
fig|81852.3.peg.1006	unitig_0|quiver_984802_985629	984802	985629	+	Vancomycin B-type resistance protein VanW		FIG00003433	icw(2);Resistance_to_Vancomycin
fig|81852.3.peg.1007	unitig_0|quiver_985626_986597	985626	986597	+	Vancomycin resistance protein VanH / D-lactate dehydrogenase (EC 1.1.1.28)		FIG00135961	idu(2);Fermentations:_Lactate icw(4);Resistance_to_Vancomycin idu(2);Fermentations:_Mixed_acid
fig|81852.3.peg.1008	unitig_0|quiver_986590_987618	986590	987618	+	D-alanine--D-lactate ligase (EC 6.1.2.1) @ Vancomycin Teicoplanin A-type resistance protein VanA ## VanA			isu;Resistance_to_Vancomycin
fig|81852.3.peg.1009	unitig_0|quiver_987624_988232	987624	988232	+	Vancomycin B-type resistance protein VanX / D-alanyl-D-alanine dipeptidase (EC 3.4.13.-)			icw(1);Resistance_to_Vancomycin
fig|81852.3.peg.1010	unitig_0|quiver_988189_988329	988189	988329	+	hypothetical protein
fig|81852.3.peg.1011	unitig_0|quiver_988471_988298	988471	988298	-	hypothetical protein
fig|81852.3.peg.1012	unitig_0|quiver_989959_988622	989959	988622	-	Mobile element protein		FIG01306568	ff
fig|81852.3.peg.1013	unitig_0|quiver_990419_990048	990419	990048	-	Na+/H+ antiporter		FIG00008246	ff
fig|81852.3.peg.1014	unitig_0|quiver_991295_990765	991295	990765	-	FIG00628265: hypothetical protein		FIG00628264	ff
fig|81852.3.peg.1015	unitig_0|quiver_991744_991394	991744	991394	-	FIG00630601: hypothetical protein		FIG00630600	ff
fig|81852.3.peg.1016	unitig_0|quiver_993430_991901	993430	991901	-	Alkyl hydroperoxide reductase protein F (EC 1.6.4.-)		FIG00001029	isu;Thioredoxin-disulfide_reductase
fig|81852.3.peg.1017	unitig_0|quiver_994003_993440	994003	993440	-	Alkyl hydroperoxide reductase protein C (EC 1.6.4.-)		FIG00000710	icw(1);Thioredoxin-disulfide_reductase
fig|81852.3.peg.1018	unitig_0|quiver_994809_994147	994809	994147	-	regulatory protein, GntR:Bacterial regulatory protein, GntR		FIG00630762	ff
fig|81852.3.peg.1019	unitig_0|quiver_994993_996639	994993	996639	+	D-mannonate oxidoreductase (EC 1.1.1.57)		FIG00001516	icw(1);D-Galacturonate_and_D-Glucuronate_Utilization
fig|81852.3.peg.1020	unitig_0|quiver_996630_997712	996630	997712	+	Mannonate dehydratase (EC 4.2.1.8)		FIG00060024	idu(2);D-Galacturonate_and_D-Glucuronate_Utilization
fig|81852.3.peg.1021	unitig_0|quiver_999373_997820	999373	997820	-	conserved hypothetical protein		FIG00629156	ff
fig|81852.3.peg.1022	unitig_0|quiver_999521_1000810	999521	1000810	+	FIG00628277: hypothetical protein		FIG00628276	ff
fig|81852.3.peg.1023	unitig_0|quiver_1001973_1000936	1001973	1000936	-	FIG00629229: hypothetical protein		FIG00629228	ff
fig|81852.3.peg.1024	unitig_0|quiver_1002564_1002124	1002564	1002124	-	Organic hydroperoxide resistance transcriptional regulator, MarR family		FIG00627626	ff
fig|81852.3.peg.1025	unitig_0|quiver_1003031_1002621	1003031	1002621	-	Organic hydroperoxide resistance protein		FIG00138617	idu(1);Oxidative_stress idu(1);CBSS-269482.1.peg.1294
fig|81852.3.peg.1026	unitig_0|quiver_1003646_1003212	1003646	1003212	-	transcriptional regulator, MerR family		FIG00482799	ff
fig|81852.3.peg.1027	unitig_0|quiver_1004516_1003746	1004516	1003746	-	FIG00628605: hypothetical protein		FIG00628603	ff
fig|81852.3.peg.1028	unitig_0|quiver_1004983_1006749	1004983	1006749	+	Neopullulanase (EC 3.2.1.135)		FIG00066643	icw(3);Maltose_and_Maltodextrin_Utilization
fig|81852.3.peg.1029	unitig_0|quiver_1006851_1008110	1006851	1008110	+	Maltose/maltodextrin ABC transporter, substrate binding periplasmic protein MalE		FIG00002265	icw(2);Maltose_and_Maltodextrin_Utilization isu;Alpha-Amylase_locus_in_Streptocococcus isu;Bacterial_Chemotaxis
fig|81852.3.peg.1030	unitig_0|quiver_1008257_1009558	1008257	1009558	+	Maltose/maltodextrin ABC transporter, permease protein MalF		FIG00019868	icw(1);Maltose_and_Maltodextrin_Utilization
fig|81852.3.peg.1031	unitig_0|quiver_1009561_1010412	1009561	1010412	+	Maltose/maltodextrin ABC transporter, permease protein MalG		FIG00007714	icw(4);Maltose_and_Maltodextrin_Utilization
fig|81852.3.peg.1032	unitig_0|quiver_1010425_1011240	1010425	1011240	+	Maltodextrose utilization protein MalA		FIG00003824	isu;Maltose_and_Maltodextrin_Utilization
fig|81852.3.peg.1033	unitig_0|quiver_1011391_1012557	1011391	1012557	+	Cyclopropane-fatty-acyl-phospholipid synthase (EC 2.1.1.79)		FIG00001555	ff
fig|81852.3.peg.1034	unitig_0|quiver_1012787_1013434	1012787	1013434	+	Phosphonate ABC transporter phosphate-binding periplasmic component (TC 3.A.1.9.1)		FIG00014764	isu;Phosphonate_metabolism isu;ABC_transporter_alkylphosphonate_(TC_3.A.1.9.1)
fig|81852.3.peg.1035	unitig_0|quiver_1013518_1014462	1013518	1014462	+	Dihydroorotate dehydrogenase, catalytic subunit (EC 1.3.3.1)		FIG00001054	idu(1);De_Novo_Pyrimidine_Synthesis
fig|81852.3.peg.1036	unitig_0|quiver_1014597_1016048	1014597	1016048	+	6-aminohexanoate-cyclic-dimer hydrolase (EC 3.5.2.12)		FIG00627545	ff
fig|81852.3.peg.1037	unitig_0|quiver_1016069_1016905	1016069	1016905	+	Lysine-arginine-ornithine-binding periplasmic protein precursor (TC 3.A.1.3.1)		FIG00046179	isu;Arginine_and_Ornithine_Degradation
fig|81852.3.peg.1038	unitig_0|quiver_1016995_1017564	1016995	1017564	+	amino acid ABC transporter permease		FIG00628627	ff
fig|81852.3.peg.1039	unitig_0|quiver_1017690_1018379	1017690	1018379	+	FIG00629220: hypothetical protein		FIG01331542	ff
fig|81852.3.peg.1040	unitig_0|quiver_1018385_1019341	1018385	1019341	+	FIG00627947: hypothetical protein		FIG00627946	ff
fig|81852.3.peg.1041	unitig_0|quiver_1019385_1019897	1019385	1019897	+	Putative N-acetyltransferase, GNAT family		FIG00628485	ff
fig|81852.3.peg.1042	unitig_0|quiver_1020701_1020153	1020701	1020153	-	Guanylate kinase (EC 2.7.4.8)		FIG00000131	idu(1);Purine_conversions idu(1);CBSS-323097.3.peg.2594
fig|81852.3.peg.1043	unitig_0|quiver_1021971_1020790	1021971	1020790	-	Nucleoside permease NupC			ff
fig|81852.3.peg.1044	unitig_0|quiver_1023715_1022207	1023715	1022207	-	Cell division protein FtsH (EC 3.4.24.-)		FIG01120704	idu(1);Bacterial_Cell_Division idu(1);Cell_division-ribosomal_stress_proteins_cluster idu(1);Folate_biosynthesis_cluster
fig|81852.3.peg.1045	unitig_0|quiver_1023874_1024065	1023874	1024065	+	FIG00629325: hypothetical protein		FIG00629324	ff
fig|81852.3.peg.1046	unitig_0|quiver_1024268_1025185	1024268	1025185	+	FIG00630164: hypothetical protein		FIG00630163	ff
fig|81852.3.peg.1047	unitig_0|quiver_1025178_1026251	1025178	1026251	+	FIG00627701: hypothetical protein		FIG00627700	ff
fig|81852.3.peg.1048	unitig_0|quiver_1026399_1026917	1026399	1026917	+	FIG00632106: hypothetical protein		FIG00632104	ff
fig|81852.3.peg.1049	unitig_0|quiver_1026898_1027290	1026898	1027290	+	Additional lipoprotein component of predicted cobalamin ECF transporter		FIG00063353	isu;Coenzyme_B12_biosynthesis
fig|81852.3.peg.1050	unitig_0|quiver_1027366_1028301	1027366	1028301	+	Cation transporter		FIG01028953	ff
fig|81852.3.peg.1051	unitig_0|quiver_1028434_1029213	1028434	1029213	+	FIG00629233: hypothetical protein		FIG00629231	ff
fig|81852.3.peg.1052	unitig_0|quiver_1029206_1029523	1029206	1029523	+	Integral membrane protein
fig|81852.3.peg.1053	unitig_0|quiver_1029767_1031377	1029767	1031377	+	polysaccharide biosynthesis family protein		FIG00627771	ff
fig|81852.3.peg.1054	unitig_0|quiver_1031534_1032382	1031534	1032382	+	FIG005590: DegV family protein		FIG00002428	ff
fig|81852.3.peg.1055	unitig_0|quiver_1032613_1033092	1032613	1033092	+	FIG00627542: hypothetical protein		FIG00627541	ff
fig|81852.3.peg.1056	unitig_0|quiver_1033125_1035353	1033125	1035353	+	Nitric oxide reductase activation protein NorD		FIG00133628	isu;Denitrification
fig|81852.3.peg.1057	unitig_0|quiver_1035482_1037125	1035482	1037125	+	Alpha-glucosidase (EC 3.2.1.20)		FIG00745599	isu;Maltose_and_Maltodextrin_Utilization isu;D-Galacturonate_and_D-Glucuronate_Utilization
fig|81852.3.peg.1058	unitig_0|quiver_1037743_1037198	1037743	1037198	-	Hypothetical protein ywlG		FIG00121614	ff
fig|81852.3.peg.1059	unitig_0|quiver_1038251_1037766	1038251	1037766	-	Substrate-specific component PdxU2 of predicted pyridoxin-related ECF transporter		FIG00058189	isu;ECF_class_transporters
fig|81852.3.peg.1060	unitig_0|quiver_1039053_1038241	1039053	1038241	-	Hydroxymethylpyrimidine phosphate kinase ThiD (EC 2.7.4.7)		FIG01469715	ff
fig|81852.3.peg.1061	unitig_0|quiver_1040286_1039192	1040286	1039192	-	Acyl-coenzyme A synthetases/AMP-(fatty) acid ligase		FIG00628181	ff
fig|81852.3.peg.1062	unitig_0|quiver_1041233_1040325	1041233	1040325	-	Mobile element protein		FIG01306568	ff
fig|81852.3.peg.1063	unitig_0|quiver_1041768_1041331	1041768	1041331	-	Acyl-coenzyme A synthetases/AMP-(fatty) acid ligase		FIG00628181	ff
fig|81852.3.peg.1064	unitig_0|quiver_1042911_1041880	1042911	1041880	-	FIG00628328: hypothetical protein		FIG00628327	ff
fig|81852.3.peg.1065	unitig_0|quiver_1043635_1044621	1043635	1044621	+	FIG00628775: hypothetical protein		FIG00628773	ff
fig|81852.3.peg.1066	unitig_0|quiver_1046110_1044770	1046110	1044770	-	Two component system sensor histidine kinase CiaH (EC 2.7.3.-)		FIG00627439	ff
fig|81852.3.peg.1067	unitig_0|quiver_1046789_1046115	1046789	1046115	-	Two component system response regulator CiaR		FIG01288581	ff
fig|81852.3.peg.1068	unitig_0|quiver_1047011_1048084	1047011	1048084	+	ABC-type antimicrobial peptide transport system, permease component		FIG00918569	ff
fig|81852.3.peg.1069	unitig_0|quiver_1048090_1048776	1048090	1048776	+	ABC transporter ATP-binding protein		FIG00450796	ff
fig|81852.3.peg.1070	unitig_0|quiver_1048835_1049431	1048835	1049431	+	Transcriptional regulator		FIG01312420	ff
fig|81852.3.peg.1071	unitig_0|quiver_1050928_1049504	1050928	1049504	-	conserved hypothetical protein		FIG00629156	ff
fig|81852.3.peg.1072	unitig_0|quiver_1051152_1054541	1051152	1054541	+	Cell wall surface anchor family protein, FPXTG motif		FIG00020643	isu;Sortase
fig|81852.3.peg.1073	unitig_0|quiver_1054544_1055965	1054544	1055965	+	Cell wall surface anchor family protein		FIG00010194	icw(2);Sortase
fig|81852.3.peg.1074	unitig_0|quiver_1055962_1057839	1055962	1057839	+	cell wall surface anchor family protein		FIG01333708	ff
fig|81852.3.peg.1075	unitig_0|quiver_1057931_1058773	1057931	1058773	+	Sortase A, LPXTG specific		FIG00007328	idu(8);Heme,_hemin_uptake_and_utilization_systems_in_GramPositives idu(8);Sortase
fig|81852.3.peg.1076	unitig_0|quiver_1059800_1058925	1059800	1058925	-	Transcriptional regulator		FIG01312420	ff
fig|81852.3.peg.1077	unitig_0|quiver_1060007_1061038	1060007	1061038	+	oxidoreductase, YhhX family		FIG01334316	ff
fig|81852.3.peg.1078	unitig_0|quiver_1061127_1061432	1061127	1061432	+	FIG00629140: hypothetical protein		FIG00629139	ff
fig|81852.3.peg.1079	unitig_0|quiver_1061579_1061448	1061579	1061448	-	hypothetical protein
fig|81852.3.peg.1080	unitig_0|quiver_1061611_1063626	1061611	1063626	+	Predicted galactitol operon regulator (Transcriptional antiterminator), BglG family / PTS system, mannitol/fructose-specific IIA component (EC 2.7.1.69)		FIG00002250	isu;D-Tagatose_and_Galactitol_Utilization
fig|81852.3.peg.1081	unitig_0|quiver_1063628_1063912	1063628	1063912	+	Putative sugar phosphotransferase component II B
fig|81852.3.peg.1082	unitig_0|quiver_1063938_1065311	1063938	1065311	+	FIG00732228: membrane protein		FIG00732228	ff
fig|81852.3.peg.1083	unitig_0|quiver_1067409_1065394	1067409	1065394	-	Alfa-L-rhamnosidase (EC 3.2.1.40)		FIG00038343	isu;L-rhamnose_utilization
fig|81852.3.peg.1084	unitig_0|quiver_1068639_1067431	1068639	1067431	-	General substrate transporter:Major facilitator superfamily		FIG00630365	ff
fig|81852.3.peg.1085	unitig_0|quiver_1068751_1068873	1068751	1068873	+	hypothetical protein
fig|81852.3.peg.1086	unitig_0|quiver_1068866_1069810	1068866	1069810	+	Transcriptional regulator of rhamnose utilization, AraC family		FIG00005587	icw(1);L-rhamnose_utilization
fig|81852.3.peg.1087	unitig_0|quiver_1069855_1070028	1069855	1070028	+	hypothetical protein
fig|81852.3.peg.1088	unitig_0|quiver_1070106_1071050	1070106	1071050	+	L-lactate dehydrogenase (EC 1.1.1.27)		FIG00000812	idu(1);Fermentations:_Lactate idu(1);Fermentations:_Mixed_acid
fig|81852.3.peg.1089	unitig_0|quiver_1072115_1071717	1072115	1071717	-	Death on curing protein, Doc toxin		FIG00021347	isu;Phd-Doc,_YdcE-YdcD_toxin-antitoxin_(programmed_cell_death)_systems
fig|81852.3.peg.1090	unitig_0|quiver_1072348_1072112	1072348	1072112	-	FIG00630762: hypothetical protein		FIG00630761	ff
fig|81852.3.peg.1091	unitig_0|quiver_1072825_1072508	1072825	1072508	-	FIG00630262: hypothetical protein		FIG00630261	ff
fig|81852.3.peg.1092	unitig_0|quiver_1075368_1072963	1075368	1072963	-	DNA topoisomerase III (EC 5.99.1.2)		FIG00000578	idu(5);DNA_processing_cluster idu(5);DNA_topoisomerases,_Type_I,_ATP-independent
fig|81852.3.peg.1093	unitig_0|quiver_1075775_1075365	1075775	1075365	-	PhnB protein; putative DNA binding 3-demethylubiquinone-9 3-methyltransferase domain protein		FIG00017106	isu;Alkylphosphonate_utilization
fig|81852.3.peg.1094	unitig_0|quiver_1077055_1075892	1077055	1075892	-	Cell envelope-associated transcriptional attenuator LytR-CpsA-Psr, subfamily A1 (as in PMID19099556)		FIG00025213	isu;Cell_envelope-associated_LytR-CpsA-Psr_transcriptional_attenuators
fig|81852.3.peg.1095	unitig_0|quiver_1078087_1077233	1078087	1077233	-	Shikimate/quinate 5-dehydrogenase I beta (EC 1.1.1.282)		FIG00040528	isu;Chorismate_Synthesis isu;Common_Pathway_For_Synthesis_of_Aromatic_Compounds_(DAHP_synthase_to_chorismate) isu;Quinate_degradation
fig|81852.3.peg.1096	unitig_0|quiver_1079136_1078366	1079136	1078366	-	ABC transporter ATP-binding protein		FIG00450796	ff
fig|81852.3.peg.1097	unitig_0|quiver_1080020_1079139	1080020	1079139	-	ABC transporter permease protein		FIG00482249	ff
fig|81852.3.peg.1098	unitig_0|quiver_1081066_1080017	1081066	1080017	-	ABC transporter substrate-binding protein		FIG01963663	ff
fig|81852.3.peg.1099	unitig_0|quiver_1082139_1081516	1082139	1081516	-	conserved hypothetical protein		FIG00629156	ff
fig|81852.3.peg.1100	unitig_0|quiver_1082355_1082221	1082355	1082221	-	hypothetical protein
fig|81852.3.peg.1101	unitig_0|quiver_1082329_1084035	1082329	1084035	+	Fibronectin/fibrinogen-binding protein		FIG00138381	isu;Adhesion_of_Campylobacter
fig|81852.3.peg.1102	unitig_0|quiver_1085095_1084193	1085095	1084193	-	Chromosome initiation inhibitor		FIG00002895	idu(4);LysR-family_proteins_in_Escherichia_coli
fig|81852.3.peg.1103	unitig_0|quiver_1085796_1085092	1085796	1085092	-	carbonic anhydrase, putative		FIG00627908	ff
fig|81852.3.peg.1104	unitig_0|quiver_1086468_1085827	1086468	1085827	-	Nucleotidase YfbR, HD superfamily		FIG00002026	isu;Housecleaning_nucleoside_triphosphate_pyrophosphatases
fig|81852.3.peg.1105	unitig_0|quiver_1087437_1086808	1087437	1086808	-	Orotate phosphoribosyltransferase (EC 2.4.2.10)		FIG00025759	icw(3);De_Novo_Pyrimidine_Synthesis
fig|81852.3.peg.1106	unitig_0|quiver_1088160_1087444	1088160	1087444	-	Orotidine 5'-phosphate decarboxylase (EC 4.1.1.23)		FIG00000173	isu;De_Novo_Pyrimidine_Synthesis
fig|81852.3.peg.1107	unitig_0|quiver_1089089_1088157	1089089	1088157	-	Dihydroorotate dehydrogenase, catalytic subunit (EC 1.3.3.1)		FIG00001054	icw(2);De_Novo_Pyrimidine_Synthesis
fig|81852.3.peg.1108	unitig_0|quiver_1089862_1089086	1089862	1089086	-	Dihydroorotate dehydrogenase electron transfer subunit (EC 1.3.3.1)		FIG00133515	icw(1);De_Novo_Pyrimidine_Synthesis
fig|81852.3.peg.1109	unitig_0|quiver_1093101_1089916	1093101	1089916	-	Carbamoyl-phosphate synthase large chain (EC 6.3.5.5)		FIG00000111	icw(1);Macromolecular_synthesis_operon icw(6);De_Novo_Pyrimidine_Synthesis
fig|81852.3.peg.1110	unitig_0|quiver_1094182_1093106	1094182	1093106	-	Carbamoyl-phosphate synthase small chain (EC 6.3.5.5)		FIG00000130	isu;Macromolecular_synthesis_operon icw(3);De_Novo_Pyrimidine_Synthesis
fig|81852.3.peg.1111	unitig_0|quiver_1094513_1094187	1094513	1094187	-	Dihydroorotase (EC 3.5.2.3)		FIG00000032	icw(7);De_Novo_Pyrimidine_Synthesis
fig|81852.3.peg.1112	unitig_0|quiver_1095466_1094534	1095466	1094534	-	Dihydroorotase (EC 3.5.2.3)		FIG00000032	icw(6);De_Novo_Pyrimidine_Synthesis
fig|81852.3.peg.1113	unitig_0|quiver_1096411_1095485	1096411	1095485	-	Aspartate carbamoyltransferase (EC 2.1.3.2)		FIG00000122	icw(1);De_Novo_Pyrimidine_Synthesis
fig|81852.3.peg.1114	unitig_0|quiver_1097707_1096424	1097707	1096424	-	Uracil permease		FIG00003251	isu;De_Novo_Pyrimidine_Synthesis isu;Pyrimidine_utilization
fig|81852.3.peg.1115	unitig_0|quiver_1098260_1097721	1098260	1097721	-	Uracil phosphoribosyltransferase (EC 2.4.2.9) / Pyrimidine operon regulatory protein PyrR		FIG00000677	icw(3);De_Novo_Pyrimidine_Synthesis icw(5);De_Novo_Pyrimidine_Synthesis idu(1);pyrimidine_conversions
fig|81852.3.peg.1116	unitig_0|quiver_1099406_1098495	1099406	1098495	-	Ribosomal large subunit pseudouridine synthase D (EC 4.2.1.70)		FIG00000124	isu;Ribosome_biogenesis_bacterial isu;RNA_pseudouridine_syntheses
fig|81852.3.peg.1117	unitig_0|quiver_1099816_1099403	1099816	1099403	-	Lipoprotein signal peptidase (EC 3.4.23.36)		FIG00000081	isu;Signal_peptidase isu;Sex_pheromones_in_Enterococcus_faecalis_and_other_Firmicutes isu;CBSS-36873.1.peg.4752 isu;Lipoprotein_Biosynthesis
fig|81852.3.peg.1118	unitig_0|quiver_1100570_1099872	1100570	1099872	-	CBS domain protein		FIG01301466	ff
fig|81852.3.peg.1119	unitig_0|quiver_1100943_1100557	1100943	1100557	-	FIG00627264: hypothetical protein		FIG00627259	ff
fig|81852.3.peg.1120	unitig_0|quiver_1102760_1101090	1102760	1101090	-	Formate--tetrahydrofolate ligase (EC 6.3.4.3)		FIG00000877	isu;One-carbon_metabolism_by_tetrahydropterines isu;Serine-glyoxylate_cycle isu;5-FCL-like_protein
fig|81852.3.peg.1121	unitig_0|quiver_1102934_1103176	1102934	1103176	+	Cold shock protein CspB		FIG00006252	isu;Cold_shock,_CspA_family_of_proteins
fig|81852.3.peg.1122	unitig_0|quiver_1103705_1103160	1103705	1103160	-	Conjugation pore forming protein EbsA		FIG00629512	ff
fig|81852.3.peg.1123	unitig_0|quiver_1103784_1104197	1103784	1104197	+	Ribonuclease HI, Bacillus nonfunctional homolog		FIG00010407	isu;Ribonuclease_H
fig|81852.3.peg.1124	unitig_0|quiver_1105383_1104235	1105383	1104235	-	Cobalt-zinc-cadmium resistance protein		FIG00000207	isu;Cobalt-zinc-cadmium_resistance
fig|81852.3.peg.1125	unitig_0|quiver_1106101_1105505	1106101	1105505	-	Substrate-specific component PanT of predicted pantothenate ECF transporter		FIG00088996	idu(1);ECF_class_transporters idu(1);Coenzyme_A_Biosynthesis
fig|81852.3.peg.1126	unitig_0|quiver_1108943_1106301	1108943	1106301	-	Alanyl-tRNA synthetase (EC 6.1.1.7)		FIG00000139	isu;Cluster_containing_Alanyl-tRNA_synthetase isu;tRNA_aminoacylation,_Ala
fig|81852.3.peg.1127	unitig_0|quiver_1109243_1109049	1109243	1109049	-	hypothetical protein
fig|81852.3.peg.1128	unitig_0|quiver_1109331_1109762	1109331	1109762	+	GNAT family acetyltransferase YjcF
fig|81852.3.peg.1129	unitig_0|quiver_1111156_1109807	1111156	1109807	-	DEAD-box ATP-dependent RNA helicase CshB (EC 3.6.4.13)		FIG00007296	ff
fig|81852.3.peg.1130	unitig_0|quiver_1112389_1111226	1112389	1111226	-	VanZ like protein:RDD		FIG00628571	ff
fig|81852.3.peg.1131	unitig_0|quiver_1112518_1112841	1112518	1112841	+	FIG00628232: hypothetical protein		FIG00628230	ff
fig|81852.3.peg.1132	unitig_0|quiver_1114373_1113024	1114373	1113024	-	Amino acid permease		FIG01345058	ff
fig|81852.3.peg.1133	unitig_0|quiver_1115395_1114442	1115395	1114442	-	L-threonine 3-dehydrogenase (EC 1.1.1.103)		FIG00003022	isu;Threonine_degradation icw(1);Glycine_Biosynthesis
fig|81852.3.peg.1134	unitig_0|quiver_1116687_1115497	1116687	1115497	-	2-amino-3-ketobutyrate coenzyme A ligase (EC 2.3.1.29)		FIG00000741	isu;Glycine_and_Serine_Utilization isu;Glycine_Biosynthesis
fig|81852.3.peg.1135	unitig_0|quiver_1117982_1117332	1117982	1117332	-	Predicted HD superfamily hydrolase		FIG00629148	ff
fig|81852.3.peg.1136	unitig_0|quiver_1118147_1119442	1118147	1119442	+	Mobile element protein		FIG01306568	ff
fig|81852.3.peg.1137	unitig_0|quiver_1121114_1119618	1121114	1119618	-	Thermostable carboxypeptidase 1 (EC 3.4.17.19)		FIG00229345	isu;Metallocarboxypeptidases_(EC_3.4.17.-)
fig|81852.3.peg.1138	unitig_0|quiver_1122326_1121160	1122326	1121160	-	FIG001721: Predicted N6-adenine-specific DNA methylase		FIG00001721	icw(2);Control_of_cell_elongation_-_division_cycle_in_Bacilli
fig|81852.3.peg.1139	unitig_0|quiver_1123343_1122924	1123343	1122924	-	Cell division protein GpsB, coordinates the switch between cylindrical and septal cell wall synthesis by re-localization of PBP1		FIG00001726	icw(1);Control_of_cell_elongation_-_division_cycle_in_Bacilli
fig|81852.3.peg.1140	unitig_0|quiver_1123972_1123433	1123972	1123433	-	FIG005686: hypothetical protein		FIG00005686	icw(5);Control_of_cell_elongation_-_division_cycle_in_Bacilli
fig|81852.3.peg.1141	unitig_0|quiver_1124036_1124683	1124036	1124683	+	RecU Holliday junction resolvase		FIG00001605	isu;Control_of_cell_elongation_-_division_cycle_in_Bacilli isu;DNA_repair,_bacterial_RecFOR_pathway
fig|81852.3.peg.1142	unitig_0|quiver_1124673_1127054	1124673	1127054	+	Multimodular transpeptidase-transglycosylase (EC 2.4.1.129) (EC 3.4.-.-) / Penicillin-binding protein 1A/1B (PBP1)		FIG00007126	icw(5);Control_of_cell_elongation_-_division_cycle_in_Bacilli idu(2);Peptidoglycan_Biosynthesis
fig|81852.3.peg.1143	unitig_0|quiver_1127387_1127884	1127387	1127884	+	FIG00628049: hypothetical protein		FIG00628048	ff
fig|81852.3.peg.1144	unitig_0|quiver_1128687_1128010	1128687	1128010	-	Endonuclease III (EC 4.2.99.18)		FIG00000290	isu;DNA_Repair_Base_Excision icw(1);Control_of_cell_elongation_-_division_cycle_in_Bacilli
fig|81852.3.peg.1145	unitig_0|quiver_1129392_1128694	1129392	1128694	-	Chromosome replication initiation protein DnaD		FIG00001781	icw(2);Control_of_cell_elongation_-_division_cycle_in_Bacilli
fig|81852.3.peg.1146	unitig_0|quiver_1129660_1130844	1129660	1130844	+	Multidrug-efflux transporter, major facilitator superfamily (MFS) (TC 2.A.1); Efflux pump Lde		FIG00008846	isu;Resistance_to_fluoroquinolones idu(1);Multidrug_Resistance_Efflux_Pumps
fig|81852.3.peg.1147	unitig_0|quiver_1131317_1130850	1131317	1130850	-	Transcriptional regulator, MarR family		FIG00554610	ff
fig|81852.3.peg.1148	unitig_0|quiver_1131806_1131519	1131806	1131519	-	FIG00628769: hypothetical protein		FIG00628768	ff
fig|81852.3.peg.1149	unitig_0|quiver_1133329_1131977	1133329	1131977	-	NADH peroxidase Npx (EC 1.11.1.1)		FIG01317788	ff
fig|81852.3.peg.1150	unitig_0|quiver_1134048_1133602	1134048	1133602	-	Peroxide stress regulator PerR, FUR family		FIG00001491	isu;Oxidative_stress
fig|81852.3.peg.1151	unitig_0|quiver_1135210_1134284	1135210	1134284	-	Cysteine synthase (EC 2.5.1.47)		FIG00064110	isu;Cysteine_Biosynthesis isu;Methionine_Biosynthesis
fig|81852.3.peg.1152	unitig_0|quiver_1136237_1135350	1136237	1135350	-	Membrane-bound lytic murein transglycosylase D precursor (EC 3.2.1.-)		FIG00008294	idu(3);Murein_Hydrolases
fig|81852.3.peg.1153	unitig_0|quiver_1136419_1137372	1136419	1137372	+	Integrase/recombinase, core domain family		FIG01534490	ff
fig|81852.3.peg.1154	unitig_0|quiver_1139547_1137550	1139547	1137550	-	Transketolase (EC 2.2.1.1)			isu;Calvin-Benson_cycle isu;Pentose_phosphate_pathway
fig|81852.3.peg.1155	unitig_0|quiver_1139900_1139649	1139900	1139649	-	FIG00628157: hypothetical protein		FIG00628152	ff
fig|81852.3.peg.1156	unitig_0|quiver_1140047_1140670	1140047	1140670	+	SOS-response repressor and protease LexA (EC 3.4.21.88)		FIG00000510	isu;DNA_repair,_bacterial_UmuCD_system isu;DNA_repair,_bacterial
fig|81852.3.peg.1157	unitig_0|quiver_1140850_1141068	1140850	1141068	+	hypothetical protein
fig|81852.3.peg.1158	unitig_0|quiver_1141869_1141357	1141869	1141357	-	Adenine phosphoribosyltransferase (EC 2.4.2.7)		FIG00000277	isu;Purine_conversions isu;cAMP_signaling_in_bacteria
fig|81852.3.peg.1159	unitig_0|quiver_1144180_1141883	1144180	1141883	-	Single-stranded-DNA-specific exonuclease RecJ (EC 3.1.-.-)		FIG00060517	isu;DNA_Repair_Base_Excision isu;DNA-replication isu;DNA_repair,_bacterial_RecFOR_pathway
fig|81852.3.peg.1160	unitig_0|quiver_1144756_1144322	1144756	1144322	-	FIG00627607: hypothetical protein		FIG00627606	ff
fig|81852.3.peg.1161	unitig_0|quiver_1145554_1144766	1145554	1144766	-	Oxidoreductase, short-chain dehydrogenase/reductase family		FIG01964616	ff
fig|81852.3.peg.1162	unitig_0|quiver_1146492_1145551	1146492	1145551	-	Ribonuclease Z (EC 3.1.26.11)		FIG00000828	isu;tRNA_processing
fig|81852.3.peg.1163	unitig_0|quiver_1146694_1146578	1146694	1146578	-	hypothetical protein
fig|81852.3.peg.1164	unitig_0|quiver_1147256_1146669	1147256	1146669	-	FIG00627464: hypothetical protein		FIG00627463	ff
fig|81852.3.peg.1165	unitig_0|quiver_1147422_1147288	1147422	1147288	-	hypothetical protein
fig|81852.3.peg.1166	unitig_0|quiver_1148790_1147477	1148790	1147477	-	GTP-binding protein Obg		FIG00000169	isu;Universal_GTPases isu;CBSS-176279.3.peg.868
fig|81852.3.peg.1167	unitig_0|quiver_1149078_1150088	1149078	1150088	+	NAD-dependent glyceraldehyde-3-phosphate dehydrogenase (EC 1.2.1.12)		FIG00132586	idu(1);Entner-Doudoroff_Pathway idu(1);Calvin-Benson_cycle idu(1);Redox-dependent_regulation_of_nucleus_processes idu(1);Pyridoxin_(Vitamin_B6)_Biosynthesis idu(1);Glycolysis_and_Gluconeogenesis
fig|81852.3.peg.1168	unitig_0|quiver_1151108_1150173	1151108	1150173	-	Hydrolases of the alpha/beta superfamily		FIG01353788	ff
fig|81852.3.peg.1169	unitig_0|quiver_1151294_1152253	1151294	1152253	+	Integrase/recombinase, core domain family		FIG01534490	ff
fig|81852.3.peg.1170	unitig_0|quiver_1153433_1152339	1153433	1152339	-	Outer surface protein of unknown function, cellobiose operon		FIG00001904	idu(1);Beta-Glucoside_Metabolism
fig|81852.3.peg.1171	unitig_0|quiver_1153622_1154383	1153622	1154383	+	Peptidyl-prolyl cis-trans isomerase (EC 5.2.1.8)		FIG01955868	idu(1);Queuosine-Archaeosine_Biosynthesis
fig|81852.3.peg.1172	unitig_0|quiver_1154938_1154498	1154938	1154498	-	3-hydroxyacyl-[acyl-carrier-protein] dehydratase, FabZ form (EC 4.2.1.59)		FIG00000393	icw(1);Fatty_Acid_Biosynthesis_FASII
fig|81852.3.peg.1173	unitig_0|quiver_1155158_1155913	1155158	1155913	+	Enoyl-[acyl-carrier-protein] reductase [NADH] (EC 1.3.1.9)		FIG00000524	isu;Fatty_Acid_Biosynthesis_FASII
fig|81852.3.peg.1174	unitig_0|quiver_1157036_1156023	1157036	1156023	-	Branched-chain amino acid aminotransferase (EC 2.6.1.42)		FIG00050603	isu;Pyruvate_Alanine_Serine_Interconversions isu;Isoleucine_degradation isu;Alanine_biosynthesis isu;Valine_degradation isu;Leucine_Biosynthesis
fig|81852.3.peg.1175	unitig_0|quiver_1157201_1158121	1157201	1158121	+	Potassium efflux system KefA protein / Small-conductance mechanosensitive channel			isu;Potassium_homeostasis
fig|81852.3.peg.1176	unitig_0|quiver_1158901_1158401	1158901	1158401	-	Inosine-5'-monophosphate dehydrogenase (EC 1.1.1.205)		FIG00020613	idu(1);Purine_conversions idu(1);Purine_salvage_cluster
fig|81852.3.peg.1177	unitig_0|quiver_1159526_1159008	1159526	1159008	-	FIG009886: phosphoesterase		FIG00005889	isu;Heat_shock_dnaK_gene_cluster_extended
fig|81852.3.peg.1178	unitig_0|quiver_1160882_1159527	1160882	1159527	-	Ribonuclease PH (EC 2.7.7.56)		FIG00135600	isu;tRNA_processing icw(1);Heat_shock_dnaK_gene_cluster_extended
fig|81852.3.peg.1179	unitig_0|quiver_1161718_1160885	1161718	1160885	-	Glutamate racemase (EC 5.1.1.3)		FIG00000397	isu;Glutamine,_Glutamate,_Aspartate_and_Asparagine_Biosynthesis isu;Poly-gamma-glutamate_biosynthesis isu;Peptidoglycan_Biosynthesis
fig|81852.3.peg.1180	unitig_0|quiver_1162524_1161868	1162524	1161868	-	Glutamate transport membrane-spanning protein		FIG00050908	ff
fig|81852.3.peg.1181	unitig_0|quiver_1163187_1162540	1163187	1162540	-	Glutamate transport membrane-spanning protein		FIG00050908	ff
fig|81852.3.peg.1182	unitig_0|quiver_1164015_1163200	1164015	1163200	-	Glutamine ABC transporter, periplasmic glutamine-binding protein (TC 3.A.1.3.2)		FIG00510038	ff
fig|81852.3.peg.1183	unitig_0|quiver_1164766_1164029	1164766	1164029	-	Glutamate transport ATP-binding protein		FIG01114305	ff
fig|81852.3.peg.1184	unitig_0|quiver_1165020_1166030	1165020	1166030	+	Tryptophanyl-tRNA synthetase (EC 6.1.1.2)		FIG00000055	isu;tRNA_aminoacylation,_Trp
fig|81852.3.peg.1185	unitig_0|quiver_1168620_1166200	1168620	1166200	-	Phenylalanyl-tRNA synthetase beta chain (EC 6.1.1.20)		FIG00000116	icw(1);tRNA_aminoacylation,_Phe
fig|81852.3.peg.1186	unitig_0|quiver_1169668_1168625	1169668	1168625	-	Phenylalanyl-tRNA synthetase alpha chain (EC 6.1.1.20)		FIG00000098	isu;tRNA_aminoacylation,_Phe
fig|81852.3.peg.1187	unitig_0|quiver_1170321_1169977	1170321	1169977	-	Transcriptional regulator, HxlR family		FIG00906075	ff
fig|81852.3.peg.1188	unitig_0|quiver_1174109_1170387	1174109	1170387	-	ATP-dependent nuclease, subunit A		FIG00001547	icw(1);ATP-dependent_Nuclease
fig|81852.3.peg.1189	unitig_0|quiver_1177633_1174106	1177633	1174106	-	ATP-dependent nuclease, subunit B		FIG00052730	isu;ATP-dependent_Nuclease
fig|81852.3.peg.1190	unitig_0|quiver_1177904_1178917	1177904	1178917	+	Mobile element protein		FIG01306568	ff
fig|81852.3.peg.1191	unitig_0|quiver_1178949_1179485	1178949	1179485	+	Mobile element protein
fig|81852.3.peg.1192	unitig_0|quiver_1179482_1180288	1179482	1180288	+	Mobile element protein		FIG01306568	ff
fig|81852.3.peg.1193	unitig_0|quiver_1180388_1180618	1180388	1180618	+	Mobile element protein		FIG01306568	ff
fig|81852.3.peg.1194	unitig_0|quiver_1182219_1180753	1182219	1180753	-	Di-/tripeptide transporter		FIG00004528	isu;Proton-dependent_Peptide_Transporters
fig|81852.3.peg.1195	unitig_0|quiver_1182606_1183202	1182606	1183202	+	Nitroreductase family protein		FIG01316199	ff
fig|81852.3.peg.1196	unitig_0|quiver_1183742_1183260	1183742	1183260	-	FIG00627719: hypothetical protein		FIG00627717	ff
fig|81852.3.peg.1197	unitig_0|quiver_1184045_1183848	1184045	1183848	-	FIG00629323: hypothetical protein		FIG00629322	ff
fig|81852.3.peg.1198	unitig_0|quiver_1184340_1185098	1184340	1185098	+	Uncharacterized protein conserved in bacteria		FIG01311050	ff
fig|81852.3.peg.1199	unitig_0|quiver_1185158_1185586	1185158	1185586	+	FIG00628883: hypothetical protein		FIG00628882	ff
fig|81852.3.rna.18	unitig_0|quiver_1185632_1185704	1185632	1185704	+	tRNA-Gln-CTG
fig|81852.3.peg.1200	unitig_0|quiver_1186225_1185854	1186225	1185854	-	FIG00629787: hypothetical protein		FIG00629786	ff
fig|81852.3.peg.1201	unitig_0|quiver_1186440_1186625	1186440	1186625	+	FIG00628467: hypothetical protein		FIG00628465	ff
fig|81852.3.peg.1202	unitig_0|quiver_1186896_1186708	1186896	1186708	-	FIG00628168: hypothetical protein		FIG01404134	ff
fig|81852.3.peg.1203	unitig_0|quiver_1187183_1186920	1187183	1186920	-	FIG00627866: hypothetical protein		FIG00627864	ff
fig|81852.3.peg.1204	unitig_0|quiver_1187287_1187171	1187287	1187171	-	hypothetical protein
fig|81852.3.peg.1205	unitig_0|quiver_1187860_1187669	1187860	1187669	-	FIG00628962: hypothetical protein		FIG00628959	ff
fig|81852.3.peg.1206	unitig_0|quiver_1188321_1188001	1188321	1188001	-	FIG00629002: hypothetical protein		FIG00629001	ff
fig|81852.3.peg.1207	unitig_0|quiver_1188778_1188344	1188778	1188344	-	Universal stress protein family		FIG00017615	idu(3);CBSS-269801.1.peg.809
fig|81852.3.peg.1208	unitig_0|quiver_1189113_1189751	1189113	1189751	+	Aggregation promoting factor		FIG01335248	ff
fig|81852.3.peg.1209	unitig_0|quiver_1191192_1189897	1191192	1189897	-	Mobile element protein		FIG01306568	ff
fig|81852.3.rna.19	unitig_0|quiver_1191669_1191586	1191669	1191586	-	tRNA-Leu-CAG			isu;tRNAs
fig|81852.3.peg.1210	unitig_0|quiver_1191830_1191946	1191830	1191946	+	hypothetical protein
fig|81852.3.peg.1211	unitig_0|quiver_1192197_1192697	1192197	1192697	+	GCN5-related N-acetyltransferase		FIG01272034	ff
fig|81852.3.peg.1212	unitig_0|quiver_1193231_1192887	1193231	1192887	-	probably aromatic ring hydroxylating enzyme, evidenced by COGnitor; PaaD-like protein (DUF59) involved in Fe-S cluster assembly		FIG00138514	isu;Iron-sulfur_cluster_assembly
fig|81852.3.peg.1213	unitig_0|quiver_1194317_1193385	1194317	1193385	-	membrane protein, putative		FIG00439698	ff
fig|81852.3.peg.1214	unitig_0|quiver_1194492_1194983	1194492	1194983	+	FIG001943: hypothetical protein YajQ		FIG00001943	isu;Broadly_distributed_proteins_not_in_subsystems
fig|81852.3.peg.1215	unitig_0|quiver_1197382_1195007	1197382	1195007	-	DinG family ATP-dependent helicase CPE1197		FIG00002416	isu;DNA_repair,_bacterial_DinG_and_relatives
fig|81852.3.peg.1216	unitig_0|quiver_1197708_1198334	1197708	1198334	+	Hydroxyacylglutathione hydrolase (EC 3.1.2.6)		FIG00000013	isu;Glutathione:_Non-redox_reactions isu;CBSS-292415.3.peg.2341 isu;Methylglyoxal_Metabolism
fig|81852.3.peg.1217	unitig_0|quiver_1198357_1199061	1198357	1199061	+	Phosphoglycerate mutase family		FIG00750264	isu;Phosphoglycerate_mutase_protein_family
fig|81852.3.peg.1218	unitig_0|quiver_1199253_1200086	1199253	1200086	+	Undecaprenyl-diphosphatase (EC 3.6.1.27)		FIG00000555	ff
fig|81852.3.peg.1219	unitig_0|quiver_1200283_1202211	1200283	1202211	+	Lead, cadmium, zinc and mercury transporting ATPase (EC 3.6.3.3) (EC 3.6.3.5); Copper-translocating P-type ATPase (EC 3.6.3.4)			idu(3);Copper_Transport_System idu(3);CBSS-196620.1.peg.2477 idu(3);Copper_homeostasis
fig|81852.3.peg.1220	unitig_0|quiver_1202349_1202804	1202349	1202804	+	Arginine/ornithine antiporter ArcD		FIG00001166	idu(7);Arginine_and_Ornithine_Degradation idu(7);Arginine_Deiminase_Pathway idu(7);Polyamine_Metabolism
fig|81852.3.peg.1221	unitig_0|quiver_1202884_1203012	1202884	1203012	+	hypothetical protein
fig|81852.3.peg.1222	unitig_0|quiver_1203121_1203255	1203121	1203255	+	hypothetical protein
fig|81852.3.peg.1223	unitig_0|quiver_1203274_1203543	1203274	1203543	+	FIG00630538: hypothetical protein		FIG01500787	ff
fig|81852.3.peg.1224	unitig_0|quiver_1203943_1204197	1203943	1204197	+	SSU ribosomal protein S20p		FIG00000213	icw(2);CBSS-1313.3.peg.391 isu;Ribosome_SSU_bacterial
fig|81852.3.peg.1225	unitig_0|quiver_1205320_1204286	1205320	1204286	-	DNA polymerase III delta subunit (EC 2.7.7.7)		FIG00106663	isu;DNA-replication isu;CBSS-1313.3.peg.391
fig|81852.3.peg.1226	unitig_0|quiver_1207643_1205370	1207643	1205370	-	Late competence protein ComEC, DNA transport		FIG00009564	icw(1);CBSS-1313.3.peg.391 isu;Late_competence isu;Gram_Positive_Competence
fig|81852.3.peg.1227	unitig_0|quiver_1208175_1207636	1208175	1207636	-	dCMP deaminase (EC 3.5.4.12); Late competence protein ComEB		FIG00001830	icw(4);CBSS-1313.3.peg.391 icw(2);Late_competence
fig|81852.3.peg.1228	unitig_0|quiver_1208529_1208311	1208529	1208311	-	FIG00628331: hypothetical protein		FIG00628330	ff
fig|81852.3.peg.1229	unitig_0|quiver_1208771_1208526	1208771	1208526	-	FIG00628420: hypothetical protein		FIG00628419	ff
fig|81852.3.peg.1230	unitig_0|quiver_1209615_1208887	1209615	1208887	-	Late competence protein ComEA, DNA receptor		FIG00009544	icw(2);CBSS-1313.3.peg.391 icw(1);Late_competence icw(1);Gram_Positive_Competence
fig|81852.3.peg.1231	unitig_0|quiver_1210817_1209774	1210817	1209774	-	Lon-like protease with PDZ domain		FIG00051666	isu;Proteasome_bacterial
fig|81852.3.peg.1232	unitig_0|quiver_1211298_1210807	1211298	1210807	-	Phosphopantetheine adenylyltransferase (EC 2.7.7.3)		FIG00000261	isu;CBSS-266117.6.peg.1260 isu;Coenzyme_A_Biosynthesis
fig|81852.3.peg.1233	unitig_0|quiver_1211855_1211295	1211855	1211295	-	Ribosomal RNA small subunit methyltransferase D (EC 2.1.1.-)		FIG00005547	ff
fig|81852.3.peg.1234	unitig_0|quiver_1212312_1211974	1212312	1211974	-	hypothetical Cytosolic Protein		FIG01308682	ff
fig|81852.3.peg.1235	unitig_0|quiver_1212655_1212296	1212655	1212296	-	ComK regulator		FIG00646197	ff
fig|81852.3.peg.1236	unitig_0|quiver_1213847_1212723	1213847	1212723	-	FIG00628802: hypothetical protein		FIG00628801	ff
fig|81852.3.peg.1237	unitig_0|quiver_1217296_1213868	1217296	1213868	-	Pyruvate carboxylase (EC 6.4.1.1)			ff
fig|81852.3.peg.1238	unitig_0|quiver_1218485_1217322	1218485	1217322	-	Cell division protein FtsW		FIG00000025	idu(3);Bacterial_Cell_Division idu(3);cell_division_cluster_containing_FtsQ idu(3);Bacterial_Cytoskeleton
fig|81852.3.peg.1239	unitig_0|quiver_1218790_1218488	1218790	1218488	-	FIG00774243: hypothetical protein YlaN		FIG00774243	ff
fig|81852.3.peg.1240	unitig_0|quiver_1220727_1218904	1220727	1218904	-	ATP-dependent DNA helicase RecQ		FIG00000422	idu(1);DNA-replication idu(1);DNA_repair,_bacterial_RecFOR_pathway
fig|81852.3.peg.1241	unitig_0|quiver_1222766_1220937	1222766	1220937	-	GTP-binding protein TypA/BipA		FIG00000268	isu;Universal_GTPases
fig|81852.3.peg.1242	unitig_0|quiver_1223701_1222934	1223701	1222934	-	Inositol-1-monophosphatase (EC 3.1.3.25)		FIG00002332	icw(1);CBSS-1313.3.peg.147 isu;Di-Inositol-Phosphate_biosynthesis
fig|81852.3.peg.1243	unitig_0|quiver_1223982_1223707	1223982	1223707	-	FIG006438: hypothetical protein		FIG00006438	isu;CBSS-1313.3.peg.147
fig|81852.3.peg.1244	unitig_0|quiver_1224255_1225550	1224255	1225550	+	Mobile element protein		FIG01306568	ff
fig|81852.3.peg.1245	unitig_0|quiver_1227072_1225666	1227072	1225666	-	Dihydrolipoamide dehydrogenase of pyruvate dehydrogenase complex (EC 1.8.1.4)		FIG01303880	isu;Pyruvate_metabolism_II:_acetyl-CoA,_acetogenesis_from_pyruvate
fig|81852.3.peg.1246	unitig_0|quiver_1228723_1227080	1228723	1227080	-	Dihydrolipoamide acetyltransferase component of pyruvate dehydrogenase complex (EC 2.3.1.12)		FIG00136675	icw(3);Pyruvate_metabolism_II:_acetyl-CoA,_acetogenesis_from_pyruvate icw(1);Dehydrogenase_complexes isu;5-FCL-like_protein
fig|81852.3.peg.1247	unitig_0|quiver_1229725_1228748	1229725	1228748	-	Pyruvate dehydrogenase E1 component beta subunit (EC 1.2.4.1)		FIG00025527	icw(2);Pyruvate_metabolism_II:_acetyl-CoA,_acetogenesis_from_pyruvate isu;Dehydrogenase_complexes
fig|81852.3.peg.1248	unitig_0|quiver_1230837_1229728	1230837	1229728	-	Pyruvate dehydrogenase E1 component alpha subunit (EC 1.2.4.1)		FIG00053889	icw(1);Pyruvate_metabolism_II:_acetyl-CoA,_acetogenesis_from_pyruvate icw(2);Dehydrogenase_complexes
fig|81852.3.peg.1249	unitig_0|quiver_1232722_1231298	1232722	1231298	-	Predicted transcriptional regulator of pyridoxine metabolism		FIG00008736	isu;Pyridoxin_(Vitamin_B6)_Biosynthesis
fig|81852.3.peg.1250	unitig_0|quiver_1233963_1232986	1233963	1232986	-	GMP reductase (EC 1.7.1.7)		FIG00001278	isu;Purine_conversions
fig|81852.3.peg.1251	unitig_0|quiver_1235425_1234220	1235425	1234220	-	L-arabinose transport system permease protein (TC 3.A.1.2.2)		FIG00004109	icw(2);L-Arabinose_utilization
fig|81852.3.peg.1252	unitig_0|quiver_1236953_1235427	1236953	1235427	-	L-arabinose transport ATP-binding protein AraG (TC 3.A.1.2.2)		FIG00003757	isu;L-Arabinose_utilization
fig|81852.3.peg.1253	unitig_0|quiver_1238095_1237007	1238095	1237007	-	L-arabinose-binding periplasmic protein precursor AraF (TC 3.A.1.2.2)		FIG00003299	icw(1);L-Arabinose_utilization
fig|81852.3.peg.1254	unitig_0|quiver_1238165_1238284	1238165	1238284	+	hypothetical protein
fig|81852.3.peg.1255	unitig_0|quiver_1238315_1239331	1238315	1239331	+	ABC transporter periplasmic-binding protein YtfQ		FIG00627662	ff
fig|81852.3.peg.1256	unitig_0|quiver_1239345_1240796	1239345	1240796	+	Two-component sensor kinase yesM (EC 2.7.3.-), associated with MetSO reductase		FIG00008230	isu;Peptide_methionine_sulfoxide_reductase
fig|81852.3.peg.1257	unitig_0|quiver_1240789_1242354	1240789	1242354	+	FIG00631409: hypothetical protein		FIG01032596	ff
fig|81852.3.peg.1258	unitig_0|quiver_1243401_1242487	1243401	1242487	-	Oxidoreductase, aldo/keto reductase family		FIG00003513	ff
fig|81852.3.peg.1259	unitig_0|quiver_1244797_1243523	1244797	1243523	-	Phosphoribosylamine--glycine ligase (EC 6.3.4.13)		FIG00000235	isu;De_Novo_Purine_Biosynthesis
fig|81852.3.peg.1260	unitig_0|quiver_1246348_1244813	1246348	1244813	-	IMP cyclohydrolase (EC 3.5.4.10) / Phosphoribosylaminoimidazolecarboxamide formyltransferase (EC 2.1.2.3)		FIG00000275	icw(1);De_Novo_Purine_Biosynthesis icw(4);De_Novo_Purine_Biosynthesis icw(1);5-FCL-like_protein
fig|81852.3.peg.1261	unitig_0|quiver_1246923_1246345	1246923	1246345	-	Phosphoribosylglycinamide formyltransferase (EC 2.1.2.2)		FIG00000253	icw(3);De_Novo_Purine_Biosynthesis isu;5-FCL-like_protein
fig|81852.3.peg.1262	unitig_0|quiver_1247972_1246920	1247972	1246920	-	Phosphoribosylformylglycinamidine cyclo-ligase (EC 6.3.3.1)		FIG00000222	icw(4);De_Novo_Purine_Biosynthesis
fig|81852.3.peg.1263	unitig_0|quiver_1249434_1247995	1249434	1247995	-	Amidophosphoribosyltransferase (EC 2.4.2.14)		FIG00000179	isu;Colicin_V_and_Bacteriocin_Production_Cluster icw(2);De_Novo_Purine_Biosynthesis
fig|81852.3.peg.1264	unitig_0|quiver_1251641_1249419	1251641	1249419	-	Phosphoribosylformylglycinamidine synthase, synthetase subunit (EC 6.3.5.3)		FIG01303876	icw(7);De_Novo_Purine_Biosynthesis
fig|81852.3.peg.1265	unitig_0|quiver_1252313_1251642	1252313	1251642	-	Phosphoribosylformylglycinamidine synthase, glutamine amidotransferase subunit (EC 6.3.5.3)		FIG00025475	icw(8);De_Novo_Purine_Biosynthesis
fig|81852.3.peg.1266	unitig_0|quiver_1252569_1252315	1252569	1252315	-	Phosphoribosylformylglycinamidine synthase, PurS subunit (EC 6.3.5.3)		FIG00000869	icw(5);De_Novo_Purine_Biosynthesis
fig|81852.3.peg.1267	unitig_0|quiver_1253297_1252569	1253297	1252569	-	Phosphoribosylaminoimidazole-succinocarboxamide synthase (EC 6.3.2.6)		FIG00000195	icw(2);De_Novo_Purine_Biosynthesis
fig|81852.3.peg.1268	unitig_0|quiver_1253553_1253930	1253553	1253930	+	FIG00629467: hypothetical protein		FIG00629464	ff
fig|81852.3.peg.1269	unitig_0|quiver_1255405_1254110	1255405	1254110	-	Adenylosuccinate lyase (EC 4.3.2.2)		FIG00000117	isu;Purine_conversions icw(2);De_Novo_Purine_Biosynthesis
fig|81852.3.peg.1270	unitig_0|quiver_1256551_1255418	1256551	1255418	-	Phosphoribosylaminoimidazole carboxylase ATPase subunit (EC 4.1.1.21)		FIG00000375	icw(4);De_Novo_Purine_Biosynthesis
fig|81852.3.peg.1271	unitig_0|quiver_1257053_1256535	1257053	1256535	-	Phosphoribosylaminoimidazole carboxylase catalytic subunit (EC 4.1.1.21)		FIG00000227	isu;De_Novo_Purine_Biosynthesis
fig|81852.3.peg.1272	unitig_0|quiver_1258746_1257439	1258746	1257439	-	Xanthine permease		FIG01291334	icw(1);Xanthine_Metabolism_in_Bacteria isu;Purine_Utilization
fig|81852.3.peg.1273	unitig_0|quiver_1259330_1258749	1259330	1258749	-	Xanthine phosphoribosyltransferase (EC 2.4.2.22)		FIG00001449	icw(1);Purine_conversions isu;Xanthine_Metabolism_in_Bacteria
fig|81852.3.peg.1274	unitig_0|quiver_1261194_1259902	1261194	1259902	-	Myo-inositol 2-dehydrogenase 1 (EC 1.1.1.18)		FIG00043259	ff
fig|81852.3.peg.1275	unitig_0|quiver_1261814_1261191	1261814	1261191	-	FIG00631061: hypothetical protein		FIG00631060	ff
fig|81852.3.peg.1276	unitig_0|quiver_1262653_1261817	1262653	1261817	-	Predicted rhamnose oligosaccharide ABC transport system, permease component		FIG00059266	idu(1);L-rhamnose_utilization
fig|81852.3.peg.1277	unitig_0|quiver_1263557_1262670	1263557	1262670	-	Predicted rhamnose oligosaccharide ABC transport system, permease component 2		FIG00052867	icw(2);L-rhamnose_utilization
fig|81852.3.peg.1278	unitig_0|quiver_1264856_1263573	1264856	1263573	-	Predicted rhamnose oligosaccharide ABC transport system, substrate-binding component		FIG00054694	icw(1);L-rhamnose_utilization
fig|81852.3.peg.1279	unitig_0|quiver_1266222_1265539	1266222	1265539	-	probable enzyme with TIM-barrel fold		FIG00628399	ff
fig|81852.3.peg.1280	unitig_0|quiver_1266857_1266240	1266857	1266240	-	N-acetylmuramoyl-L-alanine amidase (EC 3.5.1.28)		FIG00001385	idu(1);Murein_Hydrolases idu(1);Recycling_of_Peptidoglycan_Amino_Acids
fig|81852.3.peg.1281	unitig_0|quiver_1267655_1266867	1267655	1266867	-	D-alanyl-D-alanine carboxypeptidase (EC 3.4.16.4)		FIG00561498	icw(1);Murein_Hydrolases idu(2);CBSS-84588.1.peg.1247 idu(2);Metallocarboxypeptidases_(EC_3.4.17.-) idu(2);Peptidoglycan_Biosynthesis
fig|81852.3.peg.1282	unitig_0|quiver_1268244_1267684	1268244	1267684	-	FIG00627948: hypothetical protein		FIG00627947	ff
fig|81852.3.peg.1283	unitig_0|quiver_1268418_1269374	1268418	1269374	+	oxidoreductase, Gfo/Idh/MocA family
fig|81852.3.peg.1284	unitig_0|quiver_1270635_1269679	1270635	1269679	-	FIG00630415: hypothetical protein		FIG00630412	ff
fig|81852.3.peg.1285	unitig_0|quiver_1270739_1271341	1270739	1271341	+	FIG00630450: hypothetical protein		FIG00630448	ff
fig|81852.3.peg.1286	unitig_0|quiver_1272928_1271429	1272928	1271429	-	Band 7 protein, SPFH domain		FIG00630477	ff
fig|81852.3.peg.1287	unitig_0|quiver_1273468_1272944	1273468	1272944	-	FIG00628949: hypothetical protein		FIG00627409	ff
fig|81852.3.peg.1288	unitig_0|quiver_1273740_1273588	1273740	1273588	-	FIG00629504: hypothetical protein		FIG00629503	ff
fig|81852.3.peg.1289	unitig_0|quiver_1273766_1274515	1273766	1274515	+	FIG00630458: hypothetical protein		FIG00630457	ff
fig|81852.3.peg.1290	unitig_0|quiver_1274506_1275291	1274506	1275291	+	Two-component sensor histidine kinase, malate (EC 2.7.3.-)			icw(1);Pyruvate_metabolism_I:_anaplerotic_reactions,_PEP
fig|81852.3.peg.1291	unitig_0|quiver_1275263_1275976	1275263	1275976	+	Two-component response regulator, malate (EC 2.7.3.-)		FIG00002827	isu;Pyruvate_metabolism_I:_anaplerotic_reactions,_PEP
fig|81852.3.peg.1292	unitig_0|quiver_1277097_1276078	1277097	1276078	-	D-lactate dehydrogenase (EC 1.1.1.28)		FIG00000842	idu(2);Fermentations:_Lactate idu(2);Fermentations:_Mixed_acid
fig|81852.3.peg.1293	unitig_0|quiver_1278174_1277116	1278174	1277116	-	Malate permease		FIG00121768	icw(2);Pyruvate_metabolism_I:_anaplerotic_reactions,_PEP
fig|81852.3.peg.1294	unitig_0|quiver_1279543_1278395	1279543	1278395	-	N-acetylglucosamine-6-phosphate deacetylase (EC 3.5.1.25)		FIG00076542	isu;Chitin_and_N-acetylglucosamine_utilization isu;Sialic_Acid_Metabolism
fig|81852.3.peg.1295	unitig_0|quiver_1280455_1279619	1280455	1279619	-	FIG00627775: hypothetical protein		FIG00627774	ff
fig|81852.3.peg.1296	unitig_0|quiver_1281859_1280639	1281859	1280639	-	Aspartate aminotransferase (EC 2.6.1.1)		FIG00719736	idu(4);Coenzyme_M_biosynthesis_--_gjo idu(4);Glutamine,_Glutamate,_Aspartate_and_Asparagine_Biosynthesis idu(4);Threonine_and_Homoserine_Biosynthesis
fig|81852.3.peg.1297	unitig_0|quiver_1282166_1282005	1282166	1282005	-	FIG00629915: hypothetical protein		FIG00629914	ff
fig|81852.3.rna.20	unitig_0|quiver_1282239_1282322	1282239	1282322	+	tRNA-Leu-GAG			isu;tRNAs
fig|81852.3.peg.1298	unitig_0|quiver_1283191_1282562	1283191	1282562	-	FIG00629228: hypothetical protein		FIG00629226	ff
fig|81852.3.peg.1299	unitig_0|quiver_1283275_1284570	1283275	1284570	+	Mobile element protein		FIG01306568	ff
fig|81852.3.peg.1300	unitig_0|quiver_1285041_1284559	1285041	1284559	-	FIG00629228: hypothetical protein		FIG00629226	ff
fig|81852.3.peg.1301	unitig_0|quiver_1286379_1285201	1286379	1285201	-	Mobile element protein		FIG01306568	ff
fig|81852.3.peg.1302	unitig_0|quiver_1287793_1287503	1287793	1287503	-	FIG00627805: hypothetical protein		FIG00627804	ff
fig|81852.3.peg.1303	unitig_0|quiver_1288692_1288147	1288692	1288147	-	FIG00627924: hypothetical protein		FIG00627923	ff
fig|81852.3.peg.1304	unitig_0|quiver_1289087_1289710	1289087	1289710	+	Aggregation promoting factor		FIG01335248	ff
fig|81852.3.peg.1305	unitig_0|quiver_1290516_1289794	1290516	1289794	-	Putative deoxyribonuclease YcfH		FIG00000184	idu(1);YcfH
fig|81852.3.peg.1306	unitig_0|quiver_1291243_1290506	1291243	1290506	-	Hydroxymethylpyrimidine ABC transporter, ATPase component		FIG00055202	icw(1);Thiamin_biosynthesis
fig|81852.3.peg.1307	unitig_0|quiver_1292247_1291255	1292247	1291255	-	Hydroxymethylpyrimidine ABC transporter, substrate-binding component		FIG00028779	isu;Thiamin_biosynthesis
fig|81852.3.peg.1308	unitig_0|quiver_1293005_1292262	1293005	1292262	-	Hydroxymethylpyrimidine ABC transporter, transmembrane component			icw(2);Thiamin_biosynthesis
fig|81852.3.peg.1309	unitig_0|quiver_1294568_1293246	1294568	1293246	-	similar to glutathione reductase		FIG00630344	ff
fig|81852.3.peg.1310	unitig_0|quiver_1295520_1294555	1295520	1294555	-	L-proline glycine betaine ABC transport system permease protein ProV (TC 3.A.1.12.1)		FIG00008556	isu;Choline_and_Betaine_Uptake_and_Betaine_Biosynthesis
fig|81852.3.peg.1311	unitig_0|quiver_1297055_1295517	1297055	1295517	-	L-proline glycine betaine binding ABC transporter protein ProX (TC 3.A.1.12.1) / Osmotic adaptation		FIG00883523	icw(1);Choline_and_Betaine_Uptake_and_Betaine_Biosynthesis
fig|81852.3.peg.1312	unitig_0|quiver_1297815_1297471	1297815	1297471	-	FIG00629082: hypothetical protein		FIG00629081	ff
fig|81852.3.peg.1313	unitig_0|quiver_1297892_1298560	1297892	1298560	+	FIG00629120: hypothetical protein		FIG00629119	ff
fig|81852.3.peg.1314	unitig_0|quiver_1299591_1298851	1299591	1298851	-	conserved hypothetical protein		FIG00629156	ff
fig|81852.3.peg.1315	unitig_0|quiver_1300668_1299721	1300668	1299721	-	Maltose operon transcriptional repressor MalR, LacI family		FIG00008778	idu(1);Maltose_and_Maltodextrin_Utilization
fig|81852.3.peg.1316	unitig_0|quiver_1301561_1300797	1301561	1300797	-	Putative hydrolase of the alpha/beta superfamily		FIG00627857	ff
fig|81852.3.peg.1317	unitig_0|quiver_1301954_1301565	1301954	1301565	-	hypothetical protein
fig|81852.3.peg.1318	unitig_0|quiver_1302089_1302631	1302089	1302631	+	FIG00627311: hypothetical protein		FIG00627310	ff
fig|81852.3.peg.1319	unitig_0|quiver_1302779_1303411	1302779	1303411	+	FIG00629107: hypothetical protein		FIG00629106	ff
fig|81852.3.peg.1320	unitig_0|quiver_1303670_1303545	1303670	1303545	-	hypothetical protein
fig|81852.3.peg.1321	unitig_0|quiver_1304697_1303804	1304697	1303804	-	FIG00628342: hypothetical protein		FIG00628341	ff
fig|81852.3.peg.1322	unitig_0|quiver_1305805_1304879	1305805	1304879	-	Manganese-dependent inorganic pyrophosphatase (EC 3.6.1.1)		FIG00001231	isu;Phosphate_metabolism
fig|81852.3.peg.1323	unitig_0|quiver_1306651_1305890	1306651	1305890	-	Pyruvate formate-lyase activating enzyme (EC 1.97.1.4)		FIG00000721	idu(1);Fermentations:_Mixed_acid
fig|81852.3.peg.1324	unitig_0|quiver_1309126_1306895	1309126	1306895	-	Pyruvate formate-lyase (EC 2.3.1.54)		FIG00002541	icw(1);Fermentations:_Mixed_acid isu;Butanol_Biosynthesis
fig|81852.3.peg.1325	unitig_0|quiver_1311853_1309403	1311853	1309403	-	Topoisomerase IV subunit A (EC 5.99.1.-)		FIG00000425	icw(1);DNA_topoisomerases,_Type_II,_ATP-dependent icw(1);Resistance_to_fluoroquinolones
fig|81852.3.peg.1326	unitig_0|quiver_1313943_1311865	1313943	1311865	-	Topoisomerase IV subunit B (EC 5.99.1.-)		FIG00000439	isu;DNA_topoisomerases,_Type_II,_ATP-dependent isu;Resistance_to_fluoroquinolones isu;CBSS-342610.3.peg.1794
fig|81852.3.peg.1327	unitig_0|quiver_1314510_1314076	1314510	1314076	-	Succinyl-CoA synthetase, alpha subunit-related enzymes		FIG00002678	ff
fig|81852.3.peg.1328	unitig_0|quiver_1314637_1315275	1314637	1315275	+	Acyl-phosphate:glycerol-3-phosphate O-acyltransferase PlsY		FIG00000459	isu;Glycerolipid_and_Glycerophospholipid_Metabolism_in_Bacteria
fig|81852.3.peg.1329	unitig_0|quiver_1316282_1315407	1316282	1315407	-	LacX protein, plasmid		FIG00628239	ff
fig|81852.3.peg.1330	unitig_0|quiver_1317155_1316364	1317155	1316364	-	GTP-sensing transcriptional pleiotropic repressor codY		FIG00001663	icw(1);Conserved_gene_cluster_associated_with_Met-tRNA_formyltransferase
fig|81852.3.peg.1331	unitig_0|quiver_1318573_1317173	1318573	1317173	-	ATP-dependent hsl protease ATP-binding subunit HslU		FIG00000505	icw(1);Proteolysis_in_bacteria,_ATP-dependent icw(1);Proteasome_bacterial
fig|81852.3.peg.1332	unitig_0|quiver_1319135_1318587	1319135	1318587	-	ATP-dependent protease HslV (EC 3.4.25.-)		FIG00000487	isu;Proteolysis_in_bacteria,_ATP-dependent icw(2);Proteasome_bacterial
fig|81852.3.peg.1333	unitig_0|quiver_1320077_1319172	1320077	1319172	-	Site-specific tyrosine recombinase		FIG00012692	isu;Proteasome_bacterial
fig|81852.3.peg.1334	unitig_0|quiver_1321600_1320275	1321600	1320275	-	tRNA:m(5)U-54 MTase gid		FIG00138239	icw(1);Conserved_gene_cluster_associated_with_Met-tRNA_formyltransferase isu;tRNA_modification_Bacteria
fig|81852.3.peg.1335	unitig_0|quiver_1323698_1321620	1323698	1321620	-	DNA topoisomerase I (EC 5.99.1.2)		FIG00000204	icw(3);Conserved_gene_cluster_associated_with_Met-tRNA_formyltransferase isu;Inteins icw(1);CBSS-272943.3.peg.1367 isu;pVir_Plasmid_of_Campylobacter isu;DNA_topoisomerases,_Type_I,_ATP-independent
fig|81852.3.peg.1336	unitig_0|quiver_1324677_1323820	1324677	1323820	-	Rossmann fold nucleotide-binding protein Smf possibly involved in DNA uptake		FIG00035268	icw(4);Conserved_gene_cluster_associated_with_Met-tRNA_formyltransferase isu;CBSS-272943.3.peg.1367
fig|81852.3.peg.1337	unitig_0|quiver_1325500_1324733	1325500	1324733	-	Ribonuclease HII (EC 3.1.26.4)		FIG00000126	isu;Ribonucleases_in_Bacillus isu;DNA_replication,_archaeal icw(2);Conserved_gene_cluster_associated_with_Met-tRNA_formyltransferase isu;Ribonuclease_H
fig|81852.3.peg.1338	unitig_0|quiver_1326353_1325493	1326353	1325493	-	50S ribosomal subunit maturation GTPase RbgA (B. subtilis YlqF)		FIG00000840	isu;Universal_GTPases isu;Conserved_gene_cluster_associated_with_Met-tRNA_formyltransferase
fig|81852.3.peg.1339	unitig_0|quiver_1326346_1326462	1326346	1326462	+	hypothetical protein
fig|81852.3.peg.1340	unitig_0|quiver_1326613_1327011	1326613	1327011	+	Glyoxalase family protein		FIG00007915	ff
fig|81852.3.peg.1341	unitig_0|quiver_1327248_1327790	1327248	1327790	+	Substrate-specific component FolT of folate ECF transporter		FIG00051957	idu(1);ECF_class_transporters idu(1);Folate_Biosynthesis
fig|81852.3.peg.1342	unitig_0|quiver_1328424_1327873	1328424	1327873	-	Signal peptidase I (EC 3.4.21.89)		FIG00000015	idu(1);Signal_peptidase idu(1);CBSS-176299.4.peg.1292
fig|81852.3.peg.1343	unitig_0|quiver_1328803_1328576	1328803	1328576	-	FIG00627548: hypothetical protein		FIG00627547	ff
fig|81852.3.peg.1344	unitig_0|quiver_1329318_1328800	1329318	1328800	-	Peptide methionine sulfoxide reductase MsrA (EC 1.8.4.11)		FIG00002199	idu(2);Peptide_methionine_sulfoxide_reductase idu(2);Putative_sugar_ABC_transporter_(ytf_cluster)
fig|81852.3.peg.1345	unitig_0|quiver_1330051_1329338	1330051	1329338	-	YfaA		FIG00137613	isu;CBSS-370552.3.peg.1240
fig|81852.3.peg.1346	unitig_0|quiver_1330950_1330054	1330950	1330054	-	FIG006988: Lipase/Acylhydrolase with GDSL-like motif		FIG00006988	icw(2);CBSS-370552.3.peg.1240
fig|81852.3.peg.1347	unitig_0|quiver_1331950_1331108	1331950	1331108	-	Hypothetical protein DUF194, DegV family		FIG00005590	icw(1);CBSS-370552.3.peg.1240
fig|81852.3.peg.1348	unitig_0|quiver_1332082_1332735	1332082	1332735	+	COG1272: Predicted membrane protein hemolysin III homolog		FIG01323667	ff
fig|81852.3.peg.1349	unitig_0|quiver_1333325_1332798	1333325	1332798	-	Dihydrofolate reductase (EC 1.5.1.3)		FIG00000048	icw(1);Folate_Biosynthesis idu(4);5-FCL-like_protein
fig|81852.3.peg.1350	unitig_0|quiver_1334292_1333345	1334292	1333345	-	Thymidylate synthase (EC 2.1.1.45)		FIG00000398	isu;Folate_Biosynthesis isu;pyrimidine_conversions
fig|81852.3.peg.1351	unitig_0|quiver_1336190_1334304	1336190	1334304	-	COG0488: ATPase components of ABC transporters with duplicated ATPase domains		FIG00005836	ff
fig|81852.3.peg.1352	unitig_0|quiver_1338435_1336357	1338435	1336357	-	Na+/H+ antiporter		FIG00008246	ff
fig|81852.3.peg.1353	unitig_0|quiver_1338723_1338448	1338723	1338448	-	FIG00628428: hypothetical protein		FIG00628427	ff
fig|81852.3.peg.1354	unitig_0|quiver_1339118_1340413	1339118	1340413	+	Mobile element protein		FIG01306568	ff
fig|81852.3.peg.1355	unitig_0|quiver_1341062_1340607	1341062	1340607	-	FIG00744866: hypothetical protein		FIG00627286	ff
fig|81852.3.peg.1356	unitig_0|quiver_1342424_1341216	1342424	1341216	-	tRNA nucleotidyltransferase (EC 2.7.7.21) (EC 2.7.7.25)		FIG00000289	isu;Polyadenylation_bacterial isu;tRNA_nucleotidyltransferase
fig|81852.3.peg.1357	unitig_0|quiver_1342868_1342536	1342868	1342536	-	MazG nucleotide pyrophosphohydrolase		FIG00790235	ff
fig|81852.3.peg.1358	unitig_0|quiver_1343016_1343891	1343016	1343891	+	YitT family protein
fig|81852.3.peg.1359	unitig_0|quiver_1344554_1343973	1344554	1343973	-	FIG003190: hypothetical protein co-occurring with TPR domain protein
fig|81852.3.peg.1360	unitig_0|quiver_1345819_1344560	1345819	1344560	-	TPR-repeat-containing protein
fig|81852.3.peg.1361	unitig_0|quiver_1346867_1345821	1346867	1345821	-	FIG00627320: hypothetical protein		FIG00627319	ff
fig|81852.3.peg.1362	unitig_0|quiver_1347377_1347102	1347377	1347102	-	DNA-binding protein HBsu		FIG00002412	isu;DNA_structural_proteins,_bacterial
fig|81852.3.peg.1363	unitig_0|quiver_1348930_1347620	1348930	1347620	-	GTP-binding protein EngA		FIG00129616	isu;Universal_GTPases isu;Ribosome_post-transcriptional_modification_and_chromosomal_segregation_cluster isu;CBSS-290633.1.peg.1906
fig|81852.3.peg.1364	unitig_0|quiver_1350341_1349112	1350341	1349112	-	SSU ribosomal protein S1p		FIG00000210	idu(1);Ribosome_SSU_bacterial idu(1);Cell_division-ribosomal_stress_proteins_cluster
fig|81852.3.peg.1365	unitig_0|quiver_1351156_1350476	1351156	1350476	-	Cytidylate kinase (EC 2.7.4.25)		FIG00041008	icw(1);Ribosome_post-transcriptional_modification_and_chromosomal_segregation_cluster isu;pyrimidine_conversions
fig|81852.3.peg.1366	unitig_0|quiver_1351840_1351205	1351840	1351205	-	FIG00627979: hypothetical protein		FIG00742569	ff
fig|81852.3.peg.1367	unitig_0|quiver_1353309_1351906	1353309	1351906	-	ATP-dependent DNA helicase RecQ		FIG00000422	idu(1);DNA-replication idu(1);DNA_repair,_bacterial_RecFOR_pathway
fig|81852.3.peg.1368	unitig_0|quiver_1354327_1353296	1354327	1353296	-	FIG00743178: hypothetical protein		FIG00743177	ff
fig|81852.3.peg.1369	unitig_0|quiver_1354358_1354579	1354358	1354579	+	Ferredoxin		FIG00001676	isu;Soluble_cytochromes_and_functionally_related_electron_carriers isu;Inorganic_Sulfur_Assimilation
fig|81852.3.peg.1370	unitig_0|quiver_1355481_1354744	1355481	1354744	-	carboxymethylenebutenolidase-related protein		FIG00628838	ff
fig|81852.3.peg.1371	unitig_0|quiver_1356974_1355634	1356974	1355634	-	Acetylornithine deacetylase/Succinyl-diaminopimelate desuccinylase and related deacylases		FIG00011140	ff
fig|81852.3.peg.1372	unitig_0|quiver_1358734_1357211	1358734	1357211	-	Arginine/ornithine antiporter ArcD		FIG00001166	idu(7);Arginine_and_Ornithine_Degradation idu(7);Arginine_Deiminase_Pathway idu(7);Polyamine_Metabolism
fig|81852.3.peg.1373	unitig_0|quiver_1358939_1358784	1358939	1358784	-	FIG00630548: hypothetical protein		FIG00630545	ff
fig|81852.3.peg.1374	unitig_0|quiver_1358999_1359130	1358999	1359130	+	hypothetical protein
fig|81852.3.peg.1375	unitig_0|quiver_1359723_1359112	1359723	1359112	-	Substrate-specific component RibU of riboflavin ECF transporter		FIG00009156	isu;ECF_class_transporters isu;Riboflavin,_FMN_and_FAD_metabolism_in_plants isu;Riboflavin,_FMN_and_FAD_metabolism
fig|81852.3.peg.1376	unitig_0|quiver_1360769_1360053	1360769	1360053	-	Ribosomal large subunit pseudouridine synthase B (EC 4.2.1.70)		FIG01964916	icw(2);CBSS-314276.3.peg.1499 isu;Ribosome_post-transcriptional_modification_and_chromosomal_segregation_cluster isu;RNA_pseudouridine_syntheses
fig|81852.3.peg.1377	unitig_0|quiver_1361344_1360775	1361344	1360775	-	Segregation and condensation protein B		FIG00133569	isu;CBSS-314276.3.peg.1499 isu;CBSS-203122.12.peg.188 icw(1);Ribosome_post-transcriptional_modification_and_chromosomal_segregation_cluster
fig|81852.3.peg.1378	unitig_0|quiver_1362098_1361328	1362098	1361328	-	Segregation and condensation protein A		FIG00019652	icw(1);CBSS-314276.3.peg.1499 icw(2);Ribosome_post-transcriptional_modification_and_chromosomal_segregation_cluster
fig|81852.3.peg.1379	unitig_0|quiver_1362466_1362095	1362466	1362095	-	RibTD gene product		FIG00628486	ff
fig|81852.3.peg.1380	unitig_0|quiver_1363372_1362485	1363372	1362485	-	Tyrosine recombinase XerD		FIG01970495	ff
fig|81852.3.peg.1381	unitig_0|quiver_1363628_1364923	1363628	1364923	+	Mobile element protein		FIG01306568	ff
fig|81852.3.peg.1382	unitig_0|quiver_1365463_1364990	1365463	1364990	-	Ferric uptake regulation protein FUR		FIG00132630	isu;Oxidative_stress isu;Bacterial_RNA-metabolizing_Zn-dependent_hydrolases
fig|81852.3.peg.1383	unitig_0|quiver_1366431_1365568	1366431	1365568	-	S1 RNA binding domain		FIG01304042	ff
fig|81852.3.peg.1384	unitig_0|quiver_1368729_1366627	1368729	1366627	-	1 TMS, ~690aa hypothetical protein: FIG00629252		FIG00629250	ff
fig|81852.3.peg.1385	unitig_0|quiver_1368935_1368819	1368935	1368819	-	hypothetical protein
fig|81852.3.peg.1386	unitig_0|quiver_1370055_1368946	1370055	1368946	-	RNA polymerase sigma factor RpoD		FIG00038814	isu;CBSS-349161.4.peg.2417 isu;Macromolecular_synthesis_operon isu;Flagellum isu;Transcription_initiation,_bacterial_sigma_factors
fig|81852.3.peg.1387	unitig_0|quiver_1371920_1370079	1371920	1370079	-	DNA primase (EC 2.7.7.-)		FIG00019251	icw(1);CBSS-349161.4.peg.2417 isu;DNA-replication icw(1);Macromolecular_synthesis_operon
fig|81852.3.peg.1388	unitig_0|quiver_1374432_1372102	1374432	1372102	-	FIG00627315: hypothetical protein		FIG00627314	ff
fig|81852.3.peg.1389	unitig_0|quiver_1375462_1374602	1375462	1374602	-	Arginine/ornithine antiporter ArcD		FIG00001166	idu(7);Arginine_and_Ornithine_Degradation idu(7);Arginine_Deiminase_Pathway idu(7);Polyamine_Metabolism
fig|81852.3.peg.1390	unitig_0|quiver_1376042_1375521	1376042	1375521	-	Pneumococcal vaccine antigen A homolog		FIG01309443	ff
fig|81852.3.peg.1391	unitig_0|quiver_1376362_1377081	1376362	1377081	+	Alpha/beta hydrolase fold		FIG00627714	ff
fig|81852.3.peg.1392	unitig_0|quiver_1377107_1379698	1377107	1379698	+	L-O-lysylphosphatidylglycerol synthase (EC 2.3.2.3)		FIG00628398	ff
fig|81852.3.peg.1393	unitig_0|quiver_1381073_1379886	1381073	1379886	-	Translation elongation factor Tu		FIG00000039	idu(1);Universal_GTPases idu(1);Translation_elongation_factors_bacterial idu(1);Mycobacterium_virulence_operon_involved_in_protein_synthesis_(SSU_ribosomal_proteins)
fig|81852.3.peg.1394	unitig_0|quiver_1381441_1381797	1381441	1381797	+	FIG00628306: hypothetical protein		FIG00628301	ff
fig|81852.3.peg.1395	unitig_0|quiver_1383042_1382038	1383042	1382038	-	conserved hypothetical protein		FIG00629156	ff
fig|81852.3.peg.1396	unitig_0|quiver_1383208_1384059	1383208	1384059	+	oxidoreductase of aldo/keto reductase family, subgroup 1		FIG01239241	ff
fig|81852.3.peg.1397	unitig_0|quiver_1384076_1384321	1384076	1384321	+	FIG00628295: hypothetical protein		FIG00628293	ff
fig|81852.3.peg.1398	unitig_0|quiver_1384443_1384276	1384443	1384276	-	FIG00631331: hypothetical protein		FIG00631330	ff
fig|81852.3.peg.1399	unitig_0|quiver_1384508_1385212	1384508	1385212	+	FIG00629449: hypothetical protein		FIG00629448	ff
fig|81852.3.peg.1400	unitig_0|quiver_1387983_1385542	1387983	1385542	-	3-ketoacyl-CoA thiolase (EC 2.3.1.16) @ Acetyl-CoA acetyltransferase (EC 2.3.1.9)		FIG01318775	isu;CBSS-246196.1.peg.364 isu;Serine-glyoxylate_cycle isu;Serine-glyoxylate_cycle isu;n-Phenylalkanoic_acid_degradation isu;Ethylmalonyl-CoA_pathway_of_C2_assimilation,_GJO isu;Polyhydroxybutyrate_metabolism isu;Polyhydroxybutyrate_metabolism isu;Isoleucine_degradation isu;Fatty_acid_metabolism_cluster isu;Biotin_biosynthesis isu;Lysine_fermentation isu;Isoprenoid_Biosynthesis isu;Butanol_Biosynt…
fig|81852.3.peg.1401	unitig_0|quiver_1388168_1389322	1388168	1389322	+	Hydroxymethylglutaryl-CoA synthase (EC 2.3.3.10)		FIG00135993	isu;Ketoisovalerate_oxidoreductase icw(1);Isoprenoid_Biosynthesis
fig|81852.3.peg.1402	unitig_0|quiver_1390096_1389344	1390096	1389344	-	FIG00631011: hypothetical protein		FIG00631008	ff
fig|81852.3.peg.1403	unitig_0|quiver_1390279_1390145	1390279	1390145	-	hypothetical protein
fig|81852.3.peg.1404	unitig_0|quiver_1393126_1390460	1393126	1390460	-	cation-transporting ATPase		FIG00629370	ff
fig|81852.3.peg.1405	unitig_0|quiver_1393467_1394918	1393467	1394918	+	Cardiolipin synthetase (EC 2.7.8.-)		FIG00052605	idu(1);Glycerolipid_and_Glycerophospholipid_Metabolism_in_Bacteria idu(1);Cardiolipin_synthesis
fig|81852.3.peg.1406	unitig_0|quiver_1396062_1395247	1396062	1395247	-	Phosphomethylpyrimidine kinase (EC 2.7.4.7)			isu;Thiamin_biosynthesis isu;5-FCL-like_protein
fig|81852.3.peg.1407	unitig_0|quiver_1396356_1396631	1396356	1396631	+	FIG00629600: hypothetical protein		FIG00629599	ff
fig|81852.3.peg.1408	unitig_0|quiver_1397058_1397513	1397058	1397513	+	Transcriptional regulator SpxA1		FIG00006652	ff
fig|81852.3.peg.1409	unitig_0|quiver_1398342_1397593	1398342	1397593	-	FIG00630110: hypothetical protein		FIG00630109	ff
fig|81852.3.peg.1410	unitig_0|quiver_1398669_1398343	1398669	1398343	-	Transcriptional regulator, PadR family		FIG00002474	idu(2);CBSS-1352.1.peg.856
fig|81852.3.peg.1411	unitig_0|quiver_1399257_1398817	1399257	1398817	-	Universal stress protein family		FIG00017615	idu(3);CBSS-269801.1.peg.809
fig|81852.3.peg.1412	unitig_0|quiver_1400735_1399338	1400735	1399338	-	Beta-glucosidase (EC 3.2.1.21)		FIG00001469	idu(3);Fructooligosaccharides(FOS)_and_Raffinose_Utilization idu(3);Beta-Glucoside_Metabolism
fig|81852.3.peg.1413	unitig_0|quiver_1400888_1402159	1400888	1402159	+	PTS system, cellobiose-specific IIC component (EC 2.7.1.69)		FIG00029916	icw(1);Beta-Glucoside_Metabolism
fig|81852.3.peg.1414	unitig_0|quiver_1402286_1403005	1402286	1403005	+	Transcriptional regulator, GntR family		FIG00621925	ff
fig|81852.3.peg.1415	unitig_0|quiver_1403383_1404357	1403383	1404357	+	Glyoxalase family protein		FIG00007915	ff
fig|81852.3.peg.1416	unitig_0|quiver_1404410_1405015	1404410	1405015	+	Carboxylesterase (EC 3.1.1.1)		FIG01225679	ff
fig|81852.3.peg.1417	unitig_0|quiver_1405861_1405109	1405861	1405109	-	class II aldolase/adducin domain protein		FIG01369323	ff
fig|81852.3.peg.1418	unitig_0|quiver_1406135_1405875	1406135	1405875	-	FIG00629625: hypothetical protein		FIG00629623	ff
fig|81852.3.peg.1419	unitig_0|quiver_1407518_1406157	1407518	1406157	-	PTS system, galactitol-specific IIC component (EC 2.7.1.69)		FIG00001307	idu(1);D-Tagatose_and_Galactitol_Utilization
fig|81852.3.peg.1420	unitig_0|quiver_1407890_1407591	1407890	1407591	-	PTS system, galactitol-specific IIB component (EC 2.7.1.69)		FIG00001457	icw(1);D-Tagatose_and_Galactitol_Utilization
fig|81852.3.peg.1421	unitig_0|quiver_1408216_1409550	1408216	1409550	+	Mobile element protein		FIG01306568	ff
fig|81852.3.peg.1422	unitig_0|quiver_1410025_1409693	1410025	1409693	-	FIG00628616: hypothetical protein		FIG00628615	ff
fig|81852.3.peg.1423	unitig_0|quiver_1411887_1410025	1411887	1410025	-	Transcriptional antiterminator of lichenan operon, BglG family		FIG00006336	idu(1);Beta-Glucoside_Metabolism
fig|81852.3.peg.1424	unitig_0|quiver_1413065_1412112	1413065	1412112	-	Integrase/recombinase, core domain family		FIG01534490	ff
fig|81852.3.peg.1425	unitig_0|quiver_1413332_1413526	1413332	1413526	+	FIG00628789: hypothetical protein		FIG00628788	ff
fig|81852.3.peg.1426	unitig_0|quiver_1413795_1414094	1413795	1414094	+	FIG00630131: hypothetical protein		FIG00630129	ff
fig|81852.3.peg.1427	unitig_0|quiver_1414625_1414191	1414625	1414191	-	acetyltransferase, GNAT family		FIG01315364	ff
fig|81852.3.peg.1428	unitig_0|quiver_1415567_1414857	1415567	1414857	-	L-ribulose-5-phosphate 4-epimerase (EC 5.1.3.4)		FIG00000986	idu(2);L-ascorbate_utilization_(and_related_gene_clusters) idu(2);L-Arabinose_utilization
fig|81852.3.peg.1429	unitig_0|quiver_1416417_1415557	1416417	1415557	-	L-xylulose 5-phosphate 3-epimerase (EC 5.1.3.-)		FIG00133196	icw(2);L-ascorbate_utilization_(and_related_gene_clusters)
fig|81852.3.peg.1430	unitig_0|quiver_1417045_1416422	1417045	1416422	-	3-keto-L-gulonate 6-phosphate decarboxylase		FIG00005787	icw(1);L-ascorbate_utilization_(and_related_gene_clusters)
fig|81852.3.peg.1431	unitig_0|quiver_1417374_1417075	1417374	1417075	-	Ascorbate-specific PTS system, EIIB component (EC 2.7.1.69)		FIG00002299	icw(5);L-ascorbate_utilization_(and_related_gene_clusters)
fig|81852.3.peg.1432	unitig_0|quiver_1418901_1417417	1418901	1417417	-	Ascorbate-specific PTS system, EIIC component		FIG00002002	icw(6);L-ascorbate_utilization_(and_related_gene_clusters)
fig|81852.3.peg.1433	unitig_0|quiver_1419382_1418921	1419382	1418921	-	Ascorbate-specific PTS system, EIIA component (EC 2.7.1.-)		FIG00005464	icw(3);L-ascorbate_utilization_(and_related_gene_clusters)
fig|81852.3.peg.1434	unitig_0|quiver_1420467_1419400	1420467	1419400	-	Probable L-ascorbate-6-phosphate lactonase UlaG (EC 3.1.1.-) (L-ascorbate utilization protein G)		FIG00139589	icw(4);L-ascorbate_utilization_(and_related_gene_clusters)
fig|81852.3.peg.1435	unitig_0|quiver_1420685_1421455	1420685	1421455	+	Transcriptional repressor of the fructose operon, DeoR family		FIG00001452	idu(1);Fructose_utilization
fig|81852.3.peg.1436	unitig_0|quiver_1422555_1421728	1422555	1421728	-	Transcriptional regulator, Cro/CI family		FIG01232116	ff
fig|81852.3.peg.1437	unitig_0|quiver_1423123_1424358	1423123	1424358	+	similar to Glycosyl transferases related to UDP-glucuronosyltransferase		FIG00631014	ff
fig|81852.3.peg.1438	unitig_0|quiver_1425229_1425080	1425229	1425080	-	hypothetical protein
fig|81852.3.peg.1439	unitig_0|quiver_1425617_1425357	1425617	1425357	-	hypothetical protein
fig|81852.3.peg.1440	unitig_0|quiver_1426945_1425644	1426945	1425644	-	PTS system, cellobiose-specific IIC component (EC 2.7.1.69)		FIG00029916	icw(1);Beta-Glucoside_Metabolism
fig|81852.3.peg.1441	unitig_0|quiver_1427695_1427237	1427695	1427237	-	PTS system, N-acetylglucosamine-specific IIA component (EC 2.7.1.69) / PTS system, N-acetylglucosamine-specific IIB component (EC 2.7.1.69) / PTS system, N-acetylglucosamine-specific IIC component (EC 2.7.1.69)			idu(4);Chitin_and_N-acetylglucosamine_utilization icw(1);Chitin_and_N-acetylglucosamine_utilization icw(1);Chitin_and_N-acetylglucosamine_utilization idu(4);Sialic_Acid_Metabolism icw(1);Sialic_Acid_Metabolism icw(1);Sialic_Acid_Metabolism
fig|81852.3.peg.1442	unitig_0|quiver_1429036_1427708	1429036	1427708	-	Maltose-6'-phosphate glucosidase (EC 3.2.1.122)		FIG00003756	isu;Trehalose_Uptake_and_Utilization isu;Maltose_and_Maltodextrin_Utilization
fig|81852.3.peg.1443	unitig_0|quiver_1430462_1429050	1430462	1429050	-	PTS system, N-acetylglucosamine-specific IIB component (EC 2.7.1.69) / PTS system, N-acetylglucosamine-specific IIC component (EC 2.7.1.69)			icw(1);Chitin_and_N-acetylglucosamine_utilization icw(1);Chitin_and_N-acetylglucosamine_utilization icw(1);Sialic_Acid_Metabolism icw(1);Sialic_Acid_Metabolism
fig|81852.3.peg.1444	unitig_0|quiver_1431243_1430479	1431243	1430479	-	Cellobiose phosphotransferase system YdjC-like protein		FIG01955899	isu;Beta-Glucoside_Metabolism
fig|81852.3.peg.1445	unitig_0|quiver_1432168_1431347	1432168	1431347	-	Beta-glucoside bgl operon antiterminator, BglG family		FIG00001011	icw(1);Beta-Glucoside_Metabolism
fig|81852.3.rna.21	unitig_0|quiver_1432561_1432477	1432561	1432477	-	tRNA-Leu-CAA			idu(1);tRNAs
fig|81852.3.rna.22	unitig_0|quiver_1432650_1432579	1432650	1432579	-	tRNA-Gln-TTG
fig|81852.3.rna.23	unitig_0|quiver_1432732_1432660	1432732	1432660	-	tRNA-His-GTG
fig|81852.3.rna.24	unitig_0|quiver_1432878_1432794	1432878	1432794	-	tRNA-Leu-CAA			idu(1);tRNAs
fig|81852.3.rna.25	unitig_0|quiver_1432969_1432899	1432969	1432899	-	tRNA-Cys-GCA			isu;tRNAs
fig|81852.3.rna.26	unitig_0|quiver_1433086_1433015	1433086	1433015	-	tRNA-Gln-TTG
fig|81852.3.rna.27	unitig_0|quiver_1433170_1433098	1433170	1433098	-	tRNA-His-GTG
fig|81852.3.rna.28	unitig_0|quiver_1433246_1433176	1433246	1433176	-	tRNA-Trp-CCA			isu;tRNAs
fig|81852.3.rna.29	unitig_0|quiver_1433333_1433253	1433333	1433253	-	tRNA-Tyr-GTA
fig|81852.3.rna.30	unitig_0|quiver_1433410_1433338	1433410	1433338	-	tRNA-Phe-GAA			idu(1);tRNAs
fig|81852.3.rna.31	unitig_0|quiver_1433518_1433446	1433518	1433446	-	tRNA-Asp-GTC
fig|81852.3.rna.32	unitig_0|quiver_1433600_1433528	1433600	1433528	-	tRNA-Val-TAC
fig|81852.3.rna.33	unitig_0|quiver_1433687_1433616	1433687	1433616	-	tRNA-Glu-TTC
fig|81852.3.rna.34	unitig_0|quiver_1433791_1433702	1433791	1433702	-	tRNA-Ser-GGA			isu;tRNAs
fig|81852.3.rna.35	unitig_0|quiver_1433904_1433831	1433904	1433831	-	tRNA-Asn-GTT
fig|81852.3.rna.36	unitig_0|quiver_1434029_1433914	1434029	1433914	-	5S RNA
fig|81852.3.rna.37	unitig_0|quiver_1437038_1434128	1437038	1434128	-	Large Subunit Ribosomal RNA; lsuRNA; LSU rRNA
fig|81852.3.rna.38	unitig_0|quiver_1437403_1437331	1437403	1437331	-	tRNA-Ala-TGC
fig|81852.3.rna.39	unitig_0|quiver_1439033_1437512	1439033	1437512	-	Small Subunit Ribosomal RNA; ssuRNA; SSU rRNA
fig|81852.3.peg.1446	unitig_0|quiver_1441087_1439726	1441087	1439726	-	Two-component system histidine kinase			idu(1);Two-component_regulatory_systems_in_Campylobacter
fig|81852.3.peg.1447	unitig_0|quiver_1441914_1441228	1441914	1441228	-	DNA-binding heavy metal response regulator		FIG00001668	isu;Cobalt-zinc-cadmium_resistance
fig|81852.3.peg.1448	unitig_0|quiver_1443528_1442107	1443528	1442107	-	6-phosphogluconate dehydrogenase, decarboxylating (EC 1.1.1.44)		FIG00000405	idu(1);Pentose_phosphate_pathway idu(1);D-gluconate_and_ketogluconates_metabolism
fig|81852.3.peg.1449	unitig_0|quiver_1443755_1445050	1443755	1445050	+	Mobile element protein		FIG01306568	ff
fig|81852.3.peg.1450	unitig_0|quiver_1445399_1445220	1445399	1445220	-	LSU ribosomal protein L32p			idu(1);Ribosome_LSU_bacterial
fig|81852.3.peg.1451	unitig_0|quiver_1446026_1445457	1446026	1445457	-	COG1399 protein in cluster with ribosomal protein L32p, Firmicutes subfamily		FIG00008125	ff
fig|81852.3.peg.1452	unitig_0|quiver_1446212_1447114	1446212	1447114	+	Malolactic regulator		FIG00122134	idu(1);Pyruvate_metabolism_I:_anaplerotic_reactions,_PEP
fig|81852.3.peg.1453	unitig_0|quiver_1448933_1447149	1448933	1447149	-	Pyruvate kinase (EC 2.7.1.40)		FIG00000043	isu;Glycerate_metabolism isu;Entner-Doudoroff_Pathway icw(1);Glycolysis_and_Gluconeogenesis,_including_Archaeal_enzymes icw(1);Glycolysis_and_Gluconeogenesis icw(1);Pyruvate_metabolism_I:_anaplerotic_reactions,_PEP
fig|81852.3.peg.1454	unitig_0|quiver_1449978_1449007	1449978	1449007	-	6-phosphofructokinase (EC 2.7.1.11)		FIG00058830	isu;N-Acetyl-Galactosamine_and_Galactosamine_Utilization isu;Glycolysis_and_Gluconeogenesis,_including_Archaeal_enzymes isu;Glycolysis_and_Gluconeogenesis isu;D-Tagatose_and_Galactitol_Utilization
fig|81852.3.peg.1455	unitig_0|quiver_1453451_1450137	1453451	1450137	-	DNA polymerase III alpha subunit (EC 2.7.7.7)		FIG00008411	idu(1);Phage_replication idu(1);Inteins idu(1);DNA-replication idu(1);CBSS-269801.1.peg.809
fig|81852.3.peg.1456	unitig_0|quiver_1453682_1453867	1453682	1453867	+	FIG00627251: hypothetical protein		FIG00627250	ff
fig|81852.3.peg.1457	unitig_0|quiver_1455125_1453929	1455125	1453929	-	Multidrug resistance efflux pump PmrA		FIG00045902	isu;Multidrug_Resistance_Efflux_Pumps
fig|81852.3.peg.1458	unitig_0|quiver_1456731_1455295	1456731	1455295	-	Xanthine/uracil/thiamine/ascorbate permease family protein		FIG00016110	idu(1);Purine_Utilization
fig|81852.3.peg.1459	unitig_0|quiver_1457024_1457833	1457024	1457833	+	Hydrolase (HAD superfamily)
fig|81852.3.peg.1460	unitig_0|quiver_1458013_1459308	1458013	1459308	+	Mobile element protein		FIG01306568	ff
fig|81852.3.peg.1461	unitig_0|quiver_1461694_1459541	1461694	1459541	-	Cell division protein FtsI [Peptidoglycan synthetase] (EC 2.4.1.129)		FIG00046929	idu(2);Bacterial_Cell_Division idu(2);CBSS-83331.1.peg.3039 idu(2);16S_rRNA_modification_within_P_site_of_ribosome idu(2);Flagellum_in_Campylobacter idu(2);Bacterial_Cytoskeleton idu(2);Peptidoglycan_Biosynthesis
fig|81852.3.peg.1462	unitig_0|quiver_1461823_1461936	1461823	1461936	+	hypothetical protein
fig|81852.3.peg.1463	unitig_0|quiver_1462937_1462089	1462937	1462089	-	Transcriptional regulator, RpiR family
fig|81852.3.peg.1464	unitig_0|quiver_1465101_1463161	1465101	1463161	-	Threonyl-tRNA synthetase (EC 6.1.1.3)		FIG00000101	isu;tRNA_aminoacylation,_Thr
fig|81852.3.peg.1465	unitig_0|quiver_1465617_1465438	1465617	1465438	-	4-oxalocrotonate tautomerase (EC 5.3.2.-); Xylose transport system permease protein xylH		FIG01964094	isu;Central_meta-cleavage_pathway_of_aromatic_compound_degradation
fig|81852.3.peg.1466	unitig_0|quiver_1467487_1465664	1467487	1465664	-	cadmium-translocating P-type ATPase		FIG00631474	ff
fig|81852.3.peg.1467	unitig_0|quiver_1467765_1470044	1467765	1470044	+	FIG00629315: hypothetical protein		FIG00629313	ff
fig|81852.3.peg.1468	unitig_0|quiver_1470784_1470137	1470784	1470137	-	FIG00628297: hypothetical protein		FIG00628296	ff
fig|81852.3.peg.1469	unitig_0|quiver_1471682_1470963	1471682	1470963	-	FIG007491: hypothetical protein YeeN		FIG00638235	ff
fig|81852.3.peg.1470	unitig_0|quiver_1472964_1471813	1472964	1471813	-	FIG007079: UPF0348 protein family		FIG00007079	icw(2);CBSS-1313.3.peg.391
fig|81852.3.peg.1471	unitig_0|quiver_1473921_1473181	1473921	1473181	-	FIG145533: Methyltransferase (EC 2.1.1.-)		FIG00113075	icw(5);CBSS-1313.3.peg.391
fig|81852.3.peg.1472	unitig_0|quiver_1474167_1473925	1474167	1473925	-	Iojap protein			icw(3);CBSS-1313.3.peg.391
fig|81852.3.peg.1473	unitig_0|quiver_1474892_1474305	1474892	1474305	-	Hydrolase (HAD superfamily), YqeK		FIG00014849	icw(6);CBSS-1313.3.peg.391
fig|81852.3.peg.1474	unitig_0|quiver_1475532_1474882	1475532	1474882	-	Nicotinate-nucleotide adenylyltransferase (EC 2.7.7.18)		FIG01279159	isu;NAD_and_NADP_cofactor_biosynthesis_global icw(7);CBSS-1313.3.peg.391
fig|81852.3.peg.1475	unitig_0|quiver_1475853_1475542	1475853	1475542	-	FIG004454: RNA binding protein		FIG00001879	icw(4);CBSS-1313.3.peg.391
fig|81852.3.peg.1476	unitig_0|quiver_1476978_1475869	1476978	1475869	-	GTP-binding protein YqeH, required for biogenesis of 30S ribosome subunit		FIG00001499	isu;Universal_GTPases isu;CBSS-1313.3.peg.391
fig|81852.3.peg.1477	unitig_0|quiver_1477502_1476975	1477502	1476975	-	FIG001553: Hydrolase, HAD subfamily IIIA		FIG00001553	icw(1);CBSS-1313.3.peg.391
fig|81852.3.peg.1478	unitig_0|quiver_1478467_1477682	1478467	1477682	-	Acetyl-coenzyme A carboxyl transferase alpha chain (EC 6.4.1.2)		FIG00000442	isu;Fatty_Acid_Biosynthesis_FASII
fig|81852.3.peg.1479	unitig_0|quiver_1479329_1478460	1479329	1478460	-	Acetyl-coenzyme A carboxyl transferase beta chain (EC 6.4.1.2)		FIG00000437	icw(4);Fatty_Acid_Biosynthesis_FASII isu;Colicin_V_and_Bacteriocin_Production_Cluster
fig|81852.3.peg.1480	unitig_0|quiver_1480709_1479330	1480709	1479330	-	Biotin carboxylase of acetyl-CoA carboxylase (EC 6.3.4.14)		FIG00000420	icw(3);Fatty_Acid_Biosynthesis_FASII
fig|81852.3.peg.1481	unitig_0|quiver_1481136_1480717	1481136	1480717	-	3-hydroxyacyl-[acyl-carrier-protein] dehydratase, FabZ form (EC 4.2.1.59)		FIG00000393	icw(7);Fatty_Acid_Biosynthesis_FASII
fig|81852.3.peg.1482	unitig_0|quiver_1481637_1481161	1481637	1481161	-	Biotin carboxyl carrier protein of acetyl-CoA carboxylase		FIG00000411	icw(3);Fatty_Acid_Biosynthesis_FASII
fig|81852.3.peg.1483	unitig_0|quiver_1482875_1481640	1482875	1481640	-	3-oxoacyl-[acyl-carrier-protein] synthase, KASII (EC 2.3.1.179)		FIG00002246	ff
fig|81852.3.peg.1484	unitig_0|quiver_1483631_1482894	1483631	1482894	-	3-oxoacyl-[acyl-carrier protein] reductase (EC 1.1.1.100)		FIG00621114	idu(1);CBSS-246196.1.peg.364 icw(1);Fatty_Acid_Biosynthesis_FASII
fig|81852.3.peg.1485	unitig_0|quiver_1484560_1483643	1484560	1483643	-	Malonyl CoA-acyl carrier protein transacylase (EC 2.3.1.39)		FIG00000319	icw(5);Fatty_Acid_Biosynthesis_FASII
fig|81852.3.peg.1486	unitig_0|quiver_1484891_1484667	1484891	1484667	-	Acyl carrier protein		FIG00002328	icw(4);Fatty_Acid_Biosynthesis_FASII idu(1);Glycerolipid_and_Glycerophospholipid_Metabolism_in_Bacteria
fig|81852.3.peg.1487	unitig_0|quiver_1485906_1484944	1485906	1484944	-	3-oxoacyl-[acyl-carrier-protein] synthase, KASIII (EC 2.3.1.180)		FIG00015100	ff
fig|81852.3.peg.1488	unitig_0|quiver_1486356_1485916	1486356	1485916	-	Transcriptional regulator of fatty acid biosynthesis FabT		FIG00005771	isu;Fatty_Acid_Biosynthesis_FASII
fig|81852.3.peg.1489	unitig_0|quiver_1486662_1487627	1486662	1487627	+	Excinuclease ABC subunit C		FIG00000185	idu(1);DNA_repair,_UvrABC_system
fig|81852.3.peg.1490	unitig_0|quiver_1487914_1487684	1487914	1487684	-	FIG00627523: hypothetical protein		FIG00627522	ff
fig|81852.3.peg.1491	unitig_0|quiver_1488887_1488000	1488887	1488000	-	2-hydroxy-3-oxopropionate reductase (EC 1.1.1.60)		FIG00133229	isu;Glycerate_metabolism isu;Allantoin_Utilization isu;D-galactarate,_D-glucarate_and_D-glycerate_catabolism isu;D-galactarate,_D-glucarate_and_D-glycerate_catabolism_-_gjo
fig|81852.3.peg.1492	unitig_0|quiver_1490199_1488976	1490199	1488976	-	Glycosyltransferase LafA, responsible for the formation of Glc-DAG		FIG00087623	isu;Polyglycerolphosphate_lipoteichoic_acid_biosynthesis
fig|81852.3.peg.1493	unitig_0|quiver_1491262_1490216	1491262	1490216	-	Glycosyltransferase LafB, responsible for the formation of Gal-Glc-DAG		FIG00007147	icw(1);Polyglycerolphosphate_lipoteichoic_acid_biosynthesis
fig|81852.3.peg.1494	unitig_0|quiver_1493153_1491426	1493153	1491426	-	Phosphoenolpyruvate-protein phosphotransferase of PTS system (EC 2.7.3.9)		FIG00028694	isu;Fructose_utilization isu;Mannitol_Utilization
fig|81852.3.peg.1495	unitig_0|quiver_1493419_1493153	1493419	1493153	-	Phosphocarrier protein of PTS system		FIG00000809	ff
fig|81852.3.peg.1496	unitig_0|quiver_1493898_1496132	1493898	1496132	+	ATP-dependent Clp protease, ATP-binding subunit ClpE		FIG01309814	ff
fig|81852.3.peg.1497	unitig_0|quiver_1496280_1496600	1496280	1496600	+	FIG00627308: hypothetical protein		FIG00627307	ff
fig|81852.3.peg.1498	unitig_0|quiver_1498051_1496714	1498051	1496714	-	Mobile element protein		FIG01306568	ff
fig|81852.3.peg.1499	unitig_0|quiver_1498530_1498306	1498530	1498306	-	FIG00627293: hypothetical protein		FIG00627292	ff
fig|81852.3.peg.1500	unitig_0|quiver_1500308_1498728	1500308	1498728	-	Peptide chain release factor 3		FIG00000560	isu;Translation_termination_factors_bacterial
fig|81852.3.peg.1501	unitig_0|quiver_1502085_1500709	1502085	1500709	-	Magnesium and cobalt efflux protein CorC		FIG00042627	idu(1);Magnesium_transport idu(1);Glycyl-tRNA_synthetase_containing_cluster idu(1);CBSS-56780.10.peg.1536
fig|81852.3.peg.1502	unitig_0|quiver_1503331_1502213	1503331	1502213	-	UPF0118 membrane protein YrrI		FIG00009731	ff
fig|81852.3.peg.1503	unitig_0|quiver_1503473_1503907	1503473	1503907	+	acetyltransferase, GNAT family		FIG01315364	ff
fig|81852.3.peg.1504	unitig_0|quiver_1504518_1503985	1504518	1503985	-	Cysteinyl-tRNA synthetase related protein		FIG00002395	icw(1);CBSS-261594.1.peg.788
fig|81852.3.peg.1505	unitig_0|quiver_1505790_1504612	1505790	1504612	-	A/G-specific adenine glycosylase (EC 3.2.2.-)		FIG00000395	isu;CBSS-261594.1.peg.788 isu;DNA_repair,_bacterial
fig|81852.3.peg.1506	unitig_0|quiver_1506580_1505783	1506580	1505783	-	regulatory protein RecX		FIG01309886	ff
fig|81852.3.peg.1507	unitig_0|quiver_1506687_1508069	1506687	1508069	+	RNA methyltransferase, TrmA family		FIG00004538	ff
fig|81852.3.peg.1508	unitig_0|quiver_1508821_1508243	1508821	1508243	-	Chitin binding protein		FIG00002614	isu;Chitin_and_N-acetylglucosamine_utilization
fig|81852.3.peg.1509	unitig_0|quiver_1509143_1509613	1509143	1509613	+	tspO protein, putative		FIG00628735	ff
fig|81852.3.peg.1510	unitig_0|quiver_1510947_1509721	1510947	1509721	-	Cell envelope-associated transcriptional attenuator LytR-CpsA-Psr, subfamily F2 (as in PMID19099556)		FIG00003844	idu(1);Cell_envelope-associated_LytR-CpsA-Psr_transcriptional_attenuators
fig|81852.3.peg.1511	unitig_0|quiver_1511770_1513065	1511770	1513065	+	Mobile element protein		FIG01306568	ff
fig|81852.3.peg.1512	unitig_0|quiver_1513423_1513223	1513423	1513223	-	Cold shock protein CspD		FIG01304073	isu;Cold_shock,_CspA_family_of_proteins
fig|81852.3.peg.1513	unitig_0|quiver_1514165_1513557	1514165	1513557	-	Manganese superoxide dismutase (EC 1.15.1.1)		FIG00000848	isu;Oxidative_stress isu;Nitric_oxide_synthase isu;Protection_from_Reactive_Oxygen_Species
fig|81852.3.peg.1514	unitig_0|quiver_1514720_1514250	1514720	1514250	-	Teichoic acid glycosylation protein		FIG00144025	isu;Teichoic_and_lipoteichoic_acids_biosynthesis
fig|81852.3.peg.1515	unitig_0|quiver_1515667_1514768	1515667	1514768	-	Cobalt-zinc-cadmium resistance protein CzcD		FIG00000503	isu;CBSS-36873.1.peg.4752 isu;Cobalt-zinc-cadmium_resistance
fig|81852.3.peg.1516	unitig_0|quiver_1515828_1516631	1515828	1516631	+	conserved hypothetical protein		FIG00629156	ff
fig|81852.3.peg.1517	unitig_0|quiver_1516809_1517756	1516809	1517756	+	D-3-phosphoglycerate dehydrogenase (EC 1.1.1.95)		FIG00031250	idu(1);Glycine_and_Serine_Utilization idu(1);Serine_Biosynthesis idu(1);Pyridoxin_(Vitamin_B6)_Biosynthesis
fig|81852.3.peg.1518	unitig_0|quiver_1519177_1517840	1519177	1517840	-	Mobile element protein		FIG01306568	ff
fig|81852.3.peg.1519	unitig_0|quiver_1519618_1519325	1519618	1519325	-	FIG00742896: hypothetical protein		FIG00628344	ff
fig|81852.3.peg.1520	unitig_0|quiver_1520311_1519646	1520311	1519646	-	Trk system potassium uptake protein TrkA		FIG00000838	isu;Bacterial_RNA-metabolizing_Zn-dependent_hydrolases isu;Conserved_gene_cluster_associated_with_Met-tRNA_formyltransferase isu;Potassium_homeostasis
fig|81852.3.peg.1521	unitig_0|quiver_1521083_1520451	1521083	1520451	-	Two component transcriptional regulator VraR		FIG00010145	ff
fig|81852.3.peg.1522	unitig_0|quiver_1522154_1521090	1522154	1521090	-	Sensor histidine kinase LiaS		FIG00013423	ff
fig|81852.3.peg.1523	unitig_0|quiver_1522885_1522154	1522885	1522154	-	Transporter LiaF		FIG00882948	ff
fig|81852.3.peg.1524	unitig_0|quiver_1523533_1523054	1523533	1523054	-	Transcription elongation factor GreA		FIG00000288	isu;Transcription_factors_bacterial
fig|81852.3.peg.1525	unitig_0|quiver_1524844_1523669	1524844	1523669	-	FIG004453: protein YceG like		FIG00004453	isu;Cluster_containing_Alanyl-tRNA_synthetase isu;CBSS-323097.3.peg.2594 isu;tRNA_modification_Bacteria
fig|81852.3.peg.1526	unitig_0|quiver_1525048_1526217	1525048	1526217	+	Beta-lactamase class C and other penicillin binding proteins			idu(1);Beta-lactamase
fig|81852.3.peg.1527	unitig_0|quiver_1528106_1526484	1528106	1526484	-	FIG00632846: hypothetical protein		FIG00632843	ff
fig|81852.3.peg.1528	unitig_0|quiver_1528348_1529526	1528348	1529526	+	Mobile element protein		FIG01306568	ff
fig|81852.3.peg.1529	unitig_0|quiver_1529949_1530602	1529949	1530602	+	Mobile element protein		FIG01306568	ff
fig|81852.3.peg.1530	unitig_0|quiver_1531552_1530599	1531552	1530599	-	Integrase/recombinase, core domain family		FIG01534490	ff
fig|81852.3.peg.1531	unitig_0|quiver_1531739_1531882	1531739	1531882	+	Mobile element protein		FIG01306568	ff
fig|81852.3.peg.1532	unitig_0|quiver_1532041_1533336	1532041	1533336	+	Mobile element protein		FIG01306568	ff
fig|81852.3.peg.1533	unitig_0|quiver_1534457_1533510	1534457	1533510	-	UDP-glucose 4-epimerase (EC 5.1.3.2)		FIG00022300	idu(2);Rhamnose_containing_glycans idu(2);CBSS-296591.1.peg.2330 idu(2);Lactose_and_Galactose_Uptake_and_Utilization idu(2);N-linked_Glycosylation_in_Bacteria idu(2);Lacto-N-Biose_I_and_Galacto-N-Biose_Metabolic_Pathway
fig|81852.3.peg.1534	unitig_0|quiver_1535214_1534462	1535214	1534462	-	Legionaminic acid cytidylyltransferase (EC 2.7.7.43)		FIG00146073	ff
fig|81852.3.peg.1535	unitig_0|quiver_1536123_1535215	1536123	1535215	-	Legionaminic acid biosynthesis protein PtmF		FIG00014631	ff
fig|81852.3.peg.1536	unitig_0|quiver_1537100_1536123	1537100	1536123	-	InterPro IPR000683:IPR004104 COGs COG0673
fig|81852.3.peg.1537	unitig_0|quiver_1538222_1537113	1538222	1537113	-	Lipopolysaccharide biosynthesis protein RffA		FIG00002354	ff
fig|81852.3.peg.1538	unitig_0|quiver_1538922_1538245	1538922	1538245	-	Bacillosamine/Legionaminic acid biosynthesis N-acetyltrasferase PglD (PseH and NeuD homolog); 4-amino-6-deoxy-N-Acetyl-D-hexosaminyl-(Lipid carrier) acetyltrasferase		FIG00340383	icw(2);N-linked_Glycosylation_in_Bacteria
fig|81852.3.peg.1539	unitig_0|quiver_1540043_1538895	1540043	1538895	-	UDP-Bac2Ac4Ac hydrolyzing 2-epimerase NeuC homolog		FIG00146055	ff
fig|81852.3.peg.1540	unitig_0|quiver_1541044_1540040	1541044	1540040	-	N-acetylneuraminate synthase (EC 2.5.1.56)		FIG00008273	isu;CMP-N-acetylneuraminate_Biosynthesis isu;Sialic_Acid_Metabolism
fig|81852.3.peg.1541	unitig_0|quiver_1542063_1541056	1542063	1541056	-	UDP-N-acetylglucosamine 4,6-dehydratase (EC 4.2.1.-)		FIG00003715	isu;CBSS-296591.1.peg.2330 isu;N-linked_Glycosylation_in_Bacteria
fig|81852.3.peg.1542	unitig_0|quiver_1543497_1542076	1543497	1542076	-	polysaccharide biosynthesis protein CpsL		FIG00632983	ff
fig|81852.3.peg.1543	unitig_0|quiver_1544554_1543484	1544554	1543484	-	FIG00632193: hypothetical protein		FIG00632192	ff
fig|81852.3.peg.1544	unitig_0|quiver_1545984_1544551	1545984	1544551	-	FIG00631995: hypothetical protein		FIG00631994	ff
fig|81852.3.peg.1545	unitig_0|quiver_1546939_1545977	1546939	1545977	-	putative glycosyltransferase
fig|81852.3.peg.1546	unitig_0|quiver_1548057_1546972	1548057	1546972	-	Glycosyltransferase
fig|81852.3.peg.1547	unitig_0|quiver_1549116_1548076	1549116	1548076	-	Glycosyl transferase, family 2		FIG00454917	ff
fig|81852.3.peg.1548	unitig_0|quiver_1550523_1549132	1550523	1549132	-	Undecaprenyl-phosphate galactosephosphotransferase (EC 2.7.8.6)		FIG00002968	idu(1);Exopolysaccharide_Biosynthesis
fig|81852.3.peg.1549	unitig_0|quiver_1550847_1552181	1550847	1552181	+	Mobile element protein		FIG01306568	ff
fig|81852.3.peg.1550	unitig_0|quiver_1552684_1553667	1552684	1553667	+	Beta-lactamase		FIG00021206	isu;Beta-lactamase
fig|81852.3.peg.1551	unitig_0|quiver_1554165_1555460	1554165	1555460	+	Mobile element protein		FIG01306568	ff
fig|81852.3.peg.1552	unitig_0|quiver_1557695_1555557	1557695	1555557	-	Glycosyl transferase, group 2 family protein		FIG00003788	isu;Exopolysaccharide_Biosynthesis
fig|81852.3.peg.1553	unitig_0|quiver_1559320_1557734	1559320	1557734	-	Dolichol-phosphate mannosyltransferase (EC 2.4.1.83) in lipid-linked oligosaccharide synthesis cluster		FIG00543846	ff
fig|81852.3.peg.1554	unitig_0|quiver_1560530_1559310	1560530	1559310	-	Teichoic acid export ATP-binding protein TagH (EC 3.6.3.40)		FIG00001824	idu(1);Rhamnose_containing_glycans icw(1);Teichoic_and_lipoteichoic_acids_biosynthesis
fig|81852.3.peg.1555	unitig_0|quiver_1561348_1560542	1561348	1560542	-	Teichoic acid translocation permease protein TagG		FIG00125395	isu;Teichoic_and_lipoteichoic_acids_biosynthesis
fig|81852.3.peg.1556	unitig_0|quiver_1561704_1561558	1561704	1561558	-	FIG00627962: hypothetical protein		FIG00627960	ff
fig|81852.3.peg.1557	unitig_0|quiver_1562322_1561738	1562322	1561738	-	FIG00627962: hypothetical protein		FIG00627960	ff
fig|81852.3.peg.1558	unitig_0|quiver_1562855_1562322	1562855	1562322	-	FIG00627962: hypothetical protein		FIG00627960	ff
fig|81852.3.peg.1559	unitig_0|quiver_1564914_1562881	1564914	1562881	-	FIG00627403: hypothetical protein		FIG00627402	ff
fig|81852.3.peg.1560	unitig_0|quiver_1565799_1564948	1565799	1564948	-	dTDP-4-dehydrorhamnose reductase (EC 1.1.1.133)		FIG00000368	isu;dTDP-rhamnose_synthesis isu;Rhamnose_containing_glycans
fig|81852.3.peg.1561	unitig_0|quiver_1566925_1565897	1566925	1565897	-	dTDP-glucose 4,6-dehydratase (EC 4.2.1.46)			icw(1);dTDP-rhamnose_synthesis icw(2);Rhamnose_containing_glycans isu;CBSS-296591.1.peg.2330
fig|81852.3.peg.1562	unitig_0|quiver_1567519_1566947	1567519	1566947	-	dTDP-4-dehydrorhamnose 3,5-epimerase (EC 5.1.3.13)		FIG00000408	icw(2);dTDP-rhamnose_synthesis icw(3);Rhamnose_containing_glycans idu(1);Capsular_heptose_biosynthesis
fig|81852.3.peg.1563	unitig_0|quiver_1568399_1567533	1568399	1567533	-	Glucose-1-phosphate thymidylyltransferase (EC 2.7.7.24)		FIG00000187	icw(3);dTDP-rhamnose_synthesis icw(4);Rhamnose_containing_glycans
fig|81852.3.peg.1564	unitig_0|quiver_1569206_1568499	1569206	1568499	-	Alpha-L-Rha alpha-1,3-L-rhamnosyltransferase (EC 2.4.1.-)		FIG00008907	icw(1);Rhamnose_containing_glycans
fig|81852.3.peg.1565	unitig_0|quiver_1570038_1569211	1570038	1569211	-	Dolichol-phosphate mannosyltransferase (EC 2.4.1.83) in lipid-linked oligosaccharide synthesis cluster		FIG00543846	ff
fig|81852.3.peg.1566	unitig_0|quiver_1570838_1570038	1570838	1570038	-	Glycosyl transferase, family 2		FIG00454917	ff
fig|81852.3.peg.1567	unitig_0|quiver_1571970_1570831	1571970	1570831	-	Undecaprenyl-phosphate N-acetylglucosaminyl 1-phosphate transferase (EC 2.7.8.-)		FIG00662416	isu;Teichoic_and_lipoteichoic_acids_biosynthesis
fig|81852.3.peg.1568	unitig_0|quiver_1572969_1572046	1572969	1572046	-	Ribonuclease BN (EC 3.1.-.-)		FIG00136522	ff
fig|81852.3.peg.1569	unitig_0|quiver_1573765_1573001	1573765	1573001	-	Methionine aminopeptidase (EC 3.4.11.18)		FIG00000036	isu;CBSS-312309.3.peg.1965 isu;Translation_termination_factors_bacterial
fig|81852.3.peg.1570	unitig_0|quiver_1573923_1574363	1573923	1574363	+	Flavodoxin		FIG00010844	isu;Flavodoxin
fig|81852.3.peg.1571	unitig_0|quiver_1575110_1574541	1575110	1574541	-	regulatory protein, TetR		FIG00629296	ff
fig|81852.3.peg.1572	unitig_0|quiver_1575365_1576597	1575365	1576597	+	Aminopeptidase S (Leu, Val, Phe, Tyr preference) (EC 3.4.11.24)		FIG00044735	isu;Aminopeptidases_(EC_3.4.11.-)
fig|81852.3.peg.1573	unitig_0|quiver_1578059_1576872	1578059	1576872	-	DNA polymerase IV (EC 2.7.7.7)		FIG00023943	idu(4);DNA_repair,_bacterial
fig|81852.3.rna.40	unitig_0|quiver_1578686_1578613	1578686	1578613	-	tRNA-Arg-CCT
fig|81852.3.peg.1574	unitig_0|quiver_1578840_1579004	1578840	1579004	+	FIG00627422: hypothetical protein		FIG01467391	ff
fig|81852.3.peg.1575	unitig_0|quiver_1580256_1579075	1580256	1579075	-	conserved hypothetical protein		FIG00629156	ff
fig|81852.3.peg.1576	unitig_0|quiver_1580792_1580379	1580792	1580379	-	DNA-directed RNA polymerase specialized sigma subunit, sigma24-like		FIG00003425	ff
fig|81852.3.peg.1577	unitig_0|quiver_1580974_1580792	1580974	1580792	-	FIG00629913: hypothetical protein		FIG00629912	ff
fig|81852.3.peg.1578	unitig_0|quiver_1581226_1581005	1581226	1581005	-	FIG00628773: hypothetical protein		FIG00628772	ff
fig|81852.3.peg.1579	unitig_0|quiver_1582754_1581294	1582754	1581294	-	PTS system, cellobiose-specific IIC component (EC 2.7.1.69)		FIG00029916	icw(2);Beta-Glucoside_Metabolism
fig|81852.3.peg.1580	unitig_0|quiver_1583182_1582862	1583182	1582862	-	PTS system, cellobiose-specific IIA component (EC 2.7.1.69)		FIG00011115	idu(2);Beta-Glucoside_Metabolism
fig|81852.3.peg.1581	unitig_0|quiver_1583529_1583212	1583529	1583212	-	PTS system, cellobiose-specific IIB component (EC 2.7.1.69)		FIG00000704	icw(1);Beta-Glucoside_Metabolism
fig|81852.3.peg.1582	unitig_0|quiver_1586383_1583681	1586383	1583681	-	NtrC family Transcriptional regulator, ATPase domain		FIG01333098	ff
fig|81852.3.peg.1583	unitig_0|quiver_1587723_1586446	1587723	1586446	-	ATP-dependent RNA helicase YfmL		FIG00008010	ff
fig|81852.3.peg.1584	unitig_0|quiver_1588736_1587723	1588736	1587723	-	oxidoreductase, Gfo/Idh/MocA family		FIG01320682	ff
fig|81852.3.peg.1585	unitig_0|quiver_1589414_1588752	1589414	1588752	-	Sugar/maltose fermentation stimulation protein homolog		FIG00001388	isu;Fermentations:_Mixed_acid
fig|81852.3.peg.1586	unitig_0|quiver_1589504_1589632	1589504	1589632	+	hypothetical protein
fig|81852.3.peg.1587	unitig_0|quiver_1589645_1589986	1589645	1589986	+	conserved hypothetical protein		FIG00629156	ff
fig|81852.3.peg.1588	unitig_0|quiver_1590170_1590817	1590170	1590817	+	Mn-dependent transcriptional regulator MntR		FIG00634996	ff
fig|81852.3.peg.1589	unitig_0|quiver_1590832_1592358	1590832	1592358	+	Glucose-6-phosphate 1-dehydrogenase (EC 1.1.1.49)		FIG00000332	isu;Entner-Doudoroff_Pathway isu;Pentose_phosphate_pathway
fig|81852.3.peg.1590	unitig_0|quiver_1595205_1592407	1595205	1592407	-	Isoleucyl-tRNA synthetase (EC 6.1.1.5)		FIG00000085	isu;tRNA_aminoacylation,_Ile icw(5);Cell_Division_Cluster
fig|81852.3.peg.1591	unitig_0|quiver_1596174_1595467	1596174	1595467	-	Cell division initiation protein DivIVA		FIG00001414	icw(1);Bacterial_Cell_Division icw(4);Cell_Division_Cluster icw(1);Bacterial_Cytoskeleton
fig|81852.3.peg.1592	unitig_0|quiver_1596977_1596195	1596977	1596195	-	FIG001583: hypothetical protein, contains S4-like RNA binding domain		FIG00001583	icw(2);Cell_Division_Cluster
fig|81852.3.peg.1593	unitig_0|quiver_1597247_1597026	1597247	1597026	-	Cell division protein YlmG/Ycf19 (putative), YggT family		FIG00013736	icw(1);Cell_Division_Cluster
fig|81852.3.peg.1594	unitig_0|quiver_1597927_1597328	1597927	1597328	-	FIG001960: FtsZ-interacting protein related to cell division		FIG00001960	icw(6);Cell_Division_Cluster
fig|81852.3.peg.1595	unitig_0|quiver_1598618_1597941	1598618	1597941	-	Hypothetical protein YggS, proline synthase co-transcribed bacterial homolog PROSC		FIG00003955	isu;Cell_Division_Cluster isu;A_Hypothetical_Protein_Related_to_Proline_Metabolism
fig|81852.3.peg.1596	unitig_0|quiver_1599876_1598635	1599876	1598635	-	Cell division protein FtsZ (EC 3.4.24.-)		FIG00000145	isu;Bacterial_Cell_Division icw(4);Cell_Division_Cluster icw(2);cell_division_cluster_containing_FtsQ isu;Bacterial_Cytoskeleton icw(3);cell_division_core_of_larger_cluster
fig|81852.3.peg.1597	unitig_0|quiver_1601224_1599899	1601224	1599899	-	Cell division protein FtsA		FIG00000385	icw(2);Bacterial_Cell_Division icw(6);Cell_Division_Cluster isu;cell_division_cluster_containing_FtsQ icw(2);Bacterial_Cytoskeleton isu;cell_division_core_of_larger_cluster
fig|81852.3.peg.1598	unitig_0|quiver_1602600_1601380	1602600	1601380	-	Cell division protein FtsQ		FIG00021517	icw(2);Bacterial_Cell_Division icw(6);Cell_Division_Cluster icw(1);cell_division_cluster_containing_FtsQ icw(2);Bacterial_Cytoskeleton icw(2);cell_division_core_of_larger_cluster
fig|81852.3.peg.1599	unitig_0|quiver_1603703_1602615	1603703	1602615	-	UDP-N-acetylglucosamine--N-acetylmuramyl-(pentapeptide) pyrophosphoryl-undecaprenol N-acetylglucosamine transferase (EC 2.4.1.227)		FIG00047056	icw(1);Cell_Division_Cluster icw(1);cell_division_core_of_larger_cluster icw(1);Peptidoglycan_Biosynthesis
fig|81852.3.peg.1600	unitig_0|quiver_1605090_1603729	1605090	1603729	-	UDP-N-acetylmuramoylalanine--D-glutamate ligase (EC 6.3.2.9)		FIG00085033	isu;Peptidoglycan_biosynthesis--gjo isu;Peptidoglycan_Biosynthesis
fig|81852.3.peg.1601	unitig_0|quiver_1606066_1605104	1606066	1605104	-	Phospho-N-acetylmuramoyl-pentapeptide-transferase (EC 2.7.8.13)		FIG00000221	icw(3);Peptidoglycan_Biosynthesis
fig|81852.3.peg.1602	unitig_0|quiver_1608284_1606092	1608284	1606092	-	Cell division protein FtsI [Peptidoglycan synthetase] (EC 2.4.1.129)		FIG00046929	idu(2);Bacterial_Cell_Division idu(2);CBSS-83331.1.peg.3039 idu(2);16S_rRNA_modification_within_P_site_of_ribosome idu(2);Flagellum_in_Campylobacter idu(2);Bacterial_Cytoskeleton icw(2);Peptidoglycan_Biosynthesis
fig|81852.3.peg.1603	unitig_0|quiver_1608686_1608285	1608686	1608285	-	Cell division protein FtsL		FIG00001060	icw(1);Bacterial_Cell_Division icw(3);16S_rRNA_modification_within_P_site_of_ribosome icw(1);Bacterial_Cytoskeleton
fig|81852.3.peg.1604	unitig_0|quiver_1609650_1608691	1609650	1608691	-	rRNA small subunit methyltransferase H		FIG00000172	icw(2);Bacterial_Cell_Division icw(2);16S_rRNA_modification_within_P_site_of_ribosome
fig|81852.3.peg.1605	unitig_0|quiver_1610102_1609671	1610102	1609671	-	Cell division protein MraZ		FIG00000547	icw(3);Bacterial_Cell_Division icw(1);16S_rRNA_modification_within_P_site_of_ribosome icw(2);Bacterial_Cytoskeleton
fig|81852.3.peg.1606	unitig_0|quiver_1610640_1610272	1610640	1610272	-	lipoprotein, putative
fig|81852.3.peg.1607	unitig_0|quiver_1610811_1611767	1610811	1611767	+	Magnesium and cobalt transport protein CorA		FIG00004180	isu;Magnesium_transport isu;Campylobacter_Iron_Metabolism
fig|81852.3.peg.1608	unitig_0|quiver_1611840_1611956	1611840	1611956	+	hypothetical protein
fig|81852.3.peg.1609	unitig_0|quiver_1613693_1612011	1613693	1612011	-	DNA repair protein RecN		FIG00000317	isu;DNA-replication icw(2);DNA_repair,_bacterial
fig|81852.3.peg.1610	unitig_0|quiver_1614160_1613711	1614160	1613711	-	Arginine pathway regulatory protein ArgR, repressor of arg regulon		FIG00003270	idu(2);Arginine_and_Ornithine_Degradation idu(2);Arginine_Deiminase_Pathway idu(2);Arginine_Biosynthesis_--_gjo idu(2);Arginine_Biosynthesis_extended
fig|81852.3.peg.1611	unitig_0|quiver_1615085_1614267	1615085	1614267	-	RNA binding methyltransferase FtsJ like		FIG00001125	isu;tRNA_modification_Bacteria
fig|81852.3.peg.1612	unitig_0|quiver_1615984_1615094	1615984	1615094	-	Octaprenyl diphosphate synthase (EC 2.5.1.90) / Dimethylallyltransferase (EC 2.5.1.1) / (2E,6E)-farnesyl diphosphate synthase (EC 2.5.1.10) / Geranylgeranyl pyrophosphate synthetase (EC 2.5.1.29)		FIG00000019	isu;Polyprenyl_Diphosphate_Biosynthesis isu;Polyprenyl_Diphosphate_Biosynthesis isu;Isoprenoinds_for_Quinones isu;Isoprenoinds_for_Quinones isu;Isoprenoinds_for_Quinones isu;Proteorhodopsin isu;Isoprenoid_Biosynthesis isu;Isoprenoid_Biosynthesis isu;Carotenoids isu;Isoprenoid_Biosynthesis:_Interconversions
fig|81852.3.peg.1613	unitig_0|quiver_1616210_1615986	1616210	1615986	-	Exodeoxyribonuclease VII small subunit (EC 3.1.11.6)		FIG00000435	icw(1);Purine_salvage_cluster isu;DNA_repair,_bacterial
fig|81852.3.peg.1614	unitig_0|quiver_1617552_1616215	1617552	1616215	-	Exodeoxyribonuclease VII large subunit (EC 3.1.11.6)		FIG00000323	isu;Purine_salvage_cluster icw(1);DNA_repair,_bacterial
fig|81852.3.peg.1615	unitig_0|quiver_1618407_1617553	1618407	1617553	-	Methylenetetrahydrofolate dehydrogenase (NADP+) (EC 1.5.1.5) / Methenyltetrahydrofolate cyclohydrolase (EC 3.5.4.9)		FIG00000105	isu;One-carbon_metabolism_by_tetrahydropterines isu;One-carbon_metabolism_by_tetrahydropterines isu;Serine-glyoxylate_cycle isu;Serine-glyoxylate_cycle isu;5-FCL-like_protein
fig|81852.3.peg.1616	unitig_0|quiver_1618953_1618504	1618953	1618504	-	Transcription termination protein NusB		FIG00016836	isu;Transcription_factors_bacterial
fig|81852.3.peg.1617	unitig_0|quiver_1619371_1618946	1619371	1618946	-	Alkaline shock protein		FIG00668641	ff
fig|81852.3.peg.1618	unitig_0|quiver_1620681_1619617	1620681	1619617	-	Aminopeptidase YpdF (MP-, MA-, MS-, AP-, NP- specific)		FIG00135469	isu;Protein_degradation
fig|81852.3.peg.1619	unitig_0|quiver_1621098_1620853	1621098	1620853	-	FIG00627824: hypothetical protein		FIG00627823	ff
fig|81852.3.peg.1620	unitig_0|quiver_1621611_1621237	1621611	1621237	-	Putative regulator of the mannose operon, ManO		FIG00002153	icw(2);Mannose_Metabolism
fig|81852.3.peg.1621	unitig_0|quiver_1622608_1621694	1622608	1621694	-	PTS system, mannose-specific IID component		FIG00000924	ff
fig|81852.3.peg.1622	unitig_0|quiver_1623432_1622629	1623432	1622629	-	PTS system, mannose-specific IIC component		FIG00011554	ff
fig|81852.3.peg.1623	unitig_0|quiver_1624454_1623465	1624454	1623465	-	PTS system, mannose-specific IIB component (EC 2.7.1.69) / PTS system, mannose-specific IIA component (EC 2.7.1.69)		FIG01965165	icw(1);Mannose_Metabolism icw(1);Mannose_Metabolism icw(1);Sialic_Acid_Metabolism icw(1);Sialic_Acid_Metabolism
fig|81852.3.peg.1624	unitig_0|quiver_1625048_1624557	1625048	1624557	-	PTS system, mannose-specific IIB component (EC 2.7.1.69)		FIG00001968	icw(1);Mannose_Metabolism icw(1);Sialic_Acid_Metabolism
fig|81852.3.peg.1625	unitig_0|quiver_1628073_1625239	1628073	1625239	-	NtrC family Transcriptional regulator, ATPase domain		FIG01333098	ff
fig|81852.3.peg.1626	unitig_0|quiver_1628692_1629486	1628692	1629486	+	Phage protein
fig|81852.3.peg.1627	unitig_0|quiver_1629582_1629884	1629582	1629884	+	FIG00631571: hypothetical protein		FIG00631566	ff
fig|81852.3.peg.1628	unitig_0|quiver_1630291_1629920	1630291	1629920	-	hypothetical protein
fig|81852.3.peg.1629	unitig_0|quiver_1630694_1630293	1630694	1630293	-	hypothetical protein
fig|81852.3.peg.1630	unitig_0|quiver_1631115_1630708	1631115	1630708	-	hypothetical protein
fig|81852.3.peg.1631	unitig_0|quiver_1631669_1631953	1631669	1631953	+	hypothetical protein
fig|81852.3.peg.1632	unitig_0|quiver_1632874_1632038	1632874	1632038	-	Mobile element protein		FIG01306568	ff
fig|81852.3.peg.1633	unitig_0|quiver_1633200_1632910	1633200	1632910	-	Mobile element protein		FIG01306568	ff
fig|81852.3.rna.41	unitig_0|quiver_1633950_1633877	1633950	1633877	-	tRNA-Met-CAT
fig|81852.3.peg.1634	unitig_0|quiver_1635165_1634140	1635165	1634140	-	FIG00631339: hypothetical protein		FIG00631338	ff
fig|81852.3.peg.1635	unitig_0|quiver_1635676_1635383	1635676	1635383	-	FIG00632379: hypothetical protein		FIG01376955	ff
fig|81852.3.peg.1636	unitig_0|quiver_1635851_1635714	1635851	1635714	-	hypothetical protein
fig|81852.3.peg.1637	unitig_0|quiver_1636299_1635853	1636299	1635853	-	conserved hypothetical protein		FIG00629156	ff
fig|81852.3.peg.1638	unitig_0|quiver_1636445_1636296	1636445	1636296	-	hypothetical protein
fig|81852.3.peg.1639	unitig_0|quiver_1638552_1636462	1638552	1636462	-	FIG00629366: hypothetical protein		FIG00629365	ff
fig|81852.3.peg.1640	unitig_0|quiver_1640867_1638576	1640867	1638576	-	FIG00629079: hypothetical protein		FIG00629078	ff
fig|81852.3.peg.1641	unitig_0|quiver_1641614_1640877	1641614	1640877	-	FIG00631574: hypothetical protein		FIG00631573	ff
fig|81852.3.peg.1642	unitig_0|quiver_1645084_1641665	1645084	1641665	-	Phage tail length tape-measure protein		FIG00011468	idu(1);Phage_tail_proteins idu(1);Phage_tail_proteins_2
fig|81852.3.peg.1643	unitig_0|quiver_1645241_1645101	1645241	1645101	-	hypothetical protein
fig|81852.3.peg.1644	unitig_0|quiver_1645648_1645286	1645648	1645286	-	FIG00631641: hypothetical protein		FIG00631637	ff
fig|81852.3.peg.1645	unitig_0|quiver_1646273_1645668	1646273	1645668	-	FIG00632609: hypothetical protein		FIG00632606	ff
fig|81852.3.peg.1646	unitig_0|quiver_1646598_1647932	1646598	1647932	+	Mobile element protein		FIG01306568	ff
fig|81852.3.peg.1647	unitig_0|quiver_1648472_1648068	1648472	1648068	-	FIG00627453: hypothetical protein		FIG01230573	ff
fig|81852.3.peg.1648	unitig_0|quiver_1648866_1648465	1648866	1648465	-	FIG00632320: hypothetical protein		FIG00632319	ff
fig|81852.3.peg.1649	unitig_0|quiver_1649209_1648856	1649209	1648856	-	FIG00629412: hypothetical protein		FIG00629411	ff
fig|81852.3.peg.1650	unitig_0|quiver_1649510_1649199	1649510	1649199	-	FIG00627895: hypothetical protein		FIG00627893	ff
fig|81852.3.peg.1651	unitig_0|quiver_1650382_1649507	1650382	1649507	-	Phage protein		FIG01319482	ff
fig|81852.3.peg.1652	unitig_0|quiver_1651552_1650392	1651552	1650392	-	Phage major capsid protein		FIG00016372	isu;Phage_capsid_proteins
fig|81852.3.peg.1653	unitig_0|quiver_1652238_1651552	1652238	1651552	-	Prophage Clp protease-like protein		FIG01305986	isu;cAMP_signaling_in_bacteria
fig|81852.3.peg.1654	unitig_0|quiver_1653379_1652201	1653379	1652201	-	Portal protein, phage associated		FIG01289538	ff
fig|81852.3.peg.1655	unitig_0|quiver_1655093_1653399	1655093	1653399	-	Phage terminase, large subunit		FIG00017949	idu(1);Phage_packaging_machinery
fig|81852.3.peg.1656	unitig_0|quiver_1655385_1655071	1655385	1655071	-	FIG00628597: hypothetical protein		FIG01387513	ff
fig|81852.3.peg.1657	unitig_0|quiver_1655769_1655488	1655769	1655488	-	FIG00627340: hypothetical protein		FIG00627339	ff
fig|81852.3.peg.1658	unitig_0|quiver_1657025_1656378	1657025	1656378	-	hypothetical protein
fig|81852.3.peg.1659	unitig_0|quiver_1657760_1657419	1657760	1657419	-	FIG00632911: hypothetical protein		FIG00632909	ff
fig|81852.3.peg.1660	unitig_0|quiver_1657999_1657784	1657999	1657784	-	hypothetical protein
fig|81852.3.peg.1661	unitig_0|quiver_1658762_1658295	1658762	1658295	-	transcriptional regulator, ArpU family		FIG00629551	ff
fig|81852.3.peg.1662	unitig_0|quiver_1658950_1658837	1658950	1658837	-	hypothetical protein
fig|81852.3.peg.1663	unitig_0|quiver_1659192_1658947	1659192	1658947	-	hypothetical protein
fig|81852.3.peg.1664	unitig_0|quiver_1659508_1659152	1659508	1659152	-	Phage protein		FIG01319482	ff
fig|81852.3.peg.1665	unitig_0|quiver_1659807_1659508	1659807	1659508	-	FIG00631516: hypothetical protein		FIG00631515	ff
fig|81852.3.peg.1666	unitig_0|quiver_1659971_1659810	1659971	1659810	-	FIG00630198: hypothetical protein		FIG00630197	ff
fig|81852.3.peg.1667	unitig_0|quiver_1660345_1659986	1660345	1659986	-	ORF033		FIG00631283	ff
fig|81852.3.peg.1668	unitig_0|quiver_1661193_1660342	1661193	1660342	-	Helicase loader DnaI		FIG00001402	idu(2);DNA-replication
fig|81852.3.peg.1669	unitig_0|quiver_1662040_1661210	1662040	1661210	-	Phage replication initiation		FIG01559278	ff
fig|81852.3.peg.1670	unitig_0|quiver_1662729_1662043	1662729	1662043	-	Phage protein		FIG01319482	ff
fig|81852.3.peg.1671	unitig_0|quiver_1662974_1662735	1662974	1662735	-	Phage protein		FIG01319482	ff
fig|81852.3.peg.1672	unitig_0|quiver_1663161_1663033	1663161	1663033	-	hypothetical protein
fig|81852.3.peg.1673	unitig_0|quiver_1663488_1663300	1663488	1663300	-	FIG00633031: hypothetical protein		FIG00629647	ff
fig|81852.3.peg.1674	unitig_0|quiver_1663983_1663795	1663983	1663795	-	FIG00629037: hypothetical protein		FIG00629036	ff
fig|81852.3.peg.1675	unitig_0|quiver_1664762_1663986	1664762	1663986	-	Phage antirepressor protein		FIG01328666	ff
fig|81852.3.peg.1676	unitig_0|quiver_1664819_1665040	1664819	1665040	+	FIG00631591: hypothetical protein		FIG00631589	ff
fig|81852.3.peg.1677	unitig_0|quiver_1665411_1665755	1665411	1665755	+	phage associated repressor, putative		FIG00633001	ff
fig|81852.3.peg.1678	unitig_0|quiver_1665773_1666186	1665773	1666186	+	FIG00631080: hypothetical protein		FIG00631078	ff
fig|81852.3.peg.1679	unitig_0|quiver_1666239_1666550	1666239	1666550	+	FIG00631110: hypothetical protein		FIG00631107	ff
fig|81852.3.peg.1680	unitig_0|quiver_1666562_1667710	1666562	1667710	+	Site-specific recombinase, prophage lsa1 integrase		FIG00631973	ff
fig|81852.3.peg.1681	unitig_0|quiver_1668096_1667803	1668096	1667803	-	LSU ribosomal protein L27p		FIG00000189	icw(1);Ribosome_LSU_bacterial icw(1);CBSS-176279.3.peg.868
fig|81852.3.peg.1682	unitig_0|quiver_1668453_1668109	1668453	1668109	-	FIG139598: Potential ribosomal protein		FIG00007256	icw(2);CBSS-176279.3.peg.868
fig|81852.3.peg.1683	unitig_0|quiver_1668788_1668480	1668788	1668480	-	LSU ribosomal protein L21p		FIG00000276	isu;Ribosome_LSU_bacterial isu;CBSS-176279.3.peg.868
fig|81852.3.peg.1684	unitig_0|quiver_1669070_1669711	1669070	1669711	+	Uracil-DNA glycosylase family protein, clostridial type		FIG00012498	isu;Uracil-DNA_glycosylase
fig|81852.3.peg.1685	unitig_0|quiver_1671404_1669773	1671404	1669773	-	Sulfate permease		FIG00005216	isu;Cysteine_Biosynthesis
fig|81852.3.peg.1686	unitig_0|quiver_1671775_1671527	1671775	1671527	-	membrane protein, putative		FIG00439698	ff
fig|81852.3.rna.42	unitig_0|quiver_1672118_1672045	1672118	1672045	-	tRNA-Arg-TCT
fig|81852.3.peg.1687	unitig_0|quiver_1673110_1672427	1673110	1672427	-	FIG011945: O-methyltransferase family protein		FIG00628806	ff
fig|81852.3.peg.1688	unitig_0|quiver_1673678_1673238	1673678	1673238	-	signal peptidase type I		FIG00627675	ff
fig|81852.3.peg.1689	unitig_0|quiver_1674049_1675812	1674049	1675812	+	FIG00627238: hypothetical protein		FIG00627237	ff
fig|81852.3.peg.1690	unitig_0|quiver_1676861_1675857	1676861	1675857	-	Lipoate-protein ligase A		FIG00000465	idu(1);Lipoic_acid_metabolism
fig|81852.3.peg.1691	unitig_0|quiver_1677612_1676872	1677612	1676872	-	Metal-dependent hydrolases of the beta-lactamase superfamily I; PhnP protein		FIG01955808	isu;Beta-lactamase
fig|81852.3.peg.1692	unitig_0|quiver_1678485_1677682	1678485	1677682	-	FIG00628683: hypothetical protein		FIG00628682	ff
fig|81852.3.peg.1693	unitig_0|quiver_1679567_1678485	1679567	1678485	-	endo-1,4-beta-glucanase		FIG00628507	ff
fig|81852.3.peg.1694	unitig_0|quiver_1680976_1679708	1680976	1679708	-	Poly(glycerophosphate chain) D-alanine transfer protein DltD		FIG00001546	isu;D-Alanyl_Lipoteichoic_Acid_Biosynthesis isu;Teichoic_and_lipoteichoic_acids_biosynthesis
fig|81852.3.peg.1695	unitig_0|quiver_1681212_1680979	1681212	1680979	-	D-alanine--poly(phosphoribitol) ligase subunit 2 (EC 6.1.1.13)		FIG00061715	icw(4);D-Alanyl_Lipoteichoic_Acid_Biosynthesis icw(1);Teichoic_and_lipoteichoic_acids_biosynthesis
fig|81852.3.peg.1696	unitig_0|quiver_1682459_1681257	1682459	1681257	-	D-alanyl transfer protein DltB		FIG00001531	icw(1);D-Alanyl_Lipoteichoic_Acid_Biosynthesis icw(2);Teichoic_and_lipoteichoic_acids_biosynthesis
fig|81852.3.peg.1697	unitig_0|quiver_1683973_1682459	1683973	1682459	-	D-alanine--poly(phosphoribitol) ligase subunit 1 (EC 6.1.1.13)		FIG00001579	icw(3);D-Alanyl_Lipoteichoic_Acid_Biosynthesis icw(4);Teichoic_and_lipoteichoic_acids_biosynthesis
fig|81852.3.peg.1698	unitig_0|quiver_1684133_1683984	1684133	1683984	-	D-alanine--poly(phosphoribitol) ligase subunit 1 (EC 6.1.1.13)		FIG00001579	icw(3);D-Alanyl_Lipoteichoic_Acid_Biosynthesis icw(4);Teichoic_and_lipoteichoic_acids_biosynthesis
fig|81852.3.peg.1699	unitig_0|quiver_1686456_1684414	1686456	1684414	-	FIG00627240: hypothetical protein		FIG00627239	ff
fig|81852.3.peg.1700	unitig_0|quiver_1687213_1686446	1687213	1686446	-	ABC transporter ATP-binding protein YvcR		FIG00007923	ff
fig|81852.3.peg.1701	unitig_0|quiver_1687539_1689728	1687539	1689728	+	Ribonucleotide reductase of class III (anaerobic), large subunit (EC 1.17.4.2)		FIG00044622	isu;Inteins icw(1);Ribonucleotide_reduction
fig|81852.3.peg.1702	unitig_0|quiver_1690043_1690645	1690043	1690645	+	Ribonucleotide reductase of class III (anaerobic), activating protein (EC 1.97.1.4)		FIG00000897	isu;Ribonucleotide_reduction
fig|81852.3.peg.1703	unitig_0|quiver_1691817_1690699	1691817	1690699	-	DNA polymerase IV (EC 2.7.7.7)		FIG00023943	idu(4);DNA_repair,_bacterial
fig|81852.3.peg.1704	unitig_0|quiver_1692801_1691929	1692801	1691929	-	rRNA small subunit methyltransferase I		FIG00000260	icw(2);Heat_shock_dnaK_gene_cluster_extended isu;16S_rRNA_modification_within_P_site_of_ribosome
fig|81852.3.peg.1705	unitig_0|quiver_1693217_1692870	1693217	1692870	-	DNA replication intiation control protein YabA		FIG00006663	isu;Heat_shock_dnaK_gene_cluster_extended
fig|81852.3.peg.1706	unitig_0|quiver_1694034_1693210	1694034	1693210	-	Signal peptidase-like protein		FIG00007916	icw(1);Heat_shock_dnaK_gene_cluster_extended
fig|81852.3.peg.1707	unitig_0|quiver_1695008_1694070	1695008	1694070	-	DNA polymerase III delta prime subunit (EC 2.7.7.7)		FIG00057709	icw(1);DNA-replication
fig|81852.3.peg.1708	unitig_0|quiver_1695351_1695022	1695351	1695022	-	protein from nitrogen regulatory protein P-II (GLNB) family, ortholog YAAQ B. subtilis		FIG00002224	isu;CBSS-393133.3.peg.2787
fig|81852.3.peg.1709	unitig_0|quiver_1696010_1695366	1696010	1695366	-	Thymidylate kinase (EC 2.7.4.9)		FIG00000175	isu;pyrimidine_conversions icw(1);CBSS-393133.3.peg.2787
fig|81852.3.peg.1710	unitig_0|quiver_1696670_1696074	1696670	1696074	-	Recombination protein RecR		FIG00000190	isu;DNA-replication icw(1);DNA_processing_cluster isu;DNA_repair,_bacterial_RecFOR_pathway
fig|81852.3.peg.1711	unitig_0|quiver_1697009_1696695	1697009	1696695	-	FIG000557: hypothetical protein co-occurring with RecR		FIG00000557	isu;DNA_processing_cluster
fig|81852.3.peg.1712	unitig_0|quiver_1698774_1697029	1698774	1697029	-	DNA polymerase III subunits gamma and tau (EC 2.7.7.7)		FIG00000414	icw(2);DNA-replication icw(2);DNA_processing_cluster
fig|81852.3.peg.1713	unitig_0|quiver_1698989_1700236	1698989	1700236	+	Putative virion core protein (lumpy skin disease virus)		FIG00627385	ff
fig|81852.3.peg.1714	unitig_0|quiver_1700261_1701445	1700261	1701445	+	Primosomal protein N' (replication factor Y) - superfamily II helicase		FIG00628339	ff
fig|81852.3.peg.1715	unitig_0|quiver_1701442_1702239	1701442	1702239	+	FIG00627714: hypothetical protein		FIG00627713	ff
fig|81852.3.peg.1716	unitig_0|quiver_1703376_1702681	1703376	1702681	-	transcriptional regulator, Crp/Fnr family		FIG00007339	idu(1);Oxidative_stress
fig|81852.3.peg.1717	unitig_0|quiver_1703530_1703808	1703530	1703808	+	FIG00630060: hypothetical protein		FIG01341572	ff
fig|81852.3.peg.1718	unitig_0|quiver_1703827_1705035	1703827	1705035	+	Zinc transport protein ZntB		FIG00516009	ff
fig|81852.3.peg.1719	unitig_0|quiver_1705557_1705183	1705557	1705183	-	FIG00627571: hypothetical protein		FIG00627569	ff
fig|81852.3.peg.1720	unitig_0|quiver_1706468_1705695	1706468	1705695	-	Transcriptional regulator of rhamnose utilization, DeoR family		FIG00006496	isu;L-rhamnose_utilization
fig|81852.3.peg.1721	unitig_0|quiver_1707502_1706642	1707502	1706642	-	Fructose-bisphosphate aldolase class II (EC 4.1.2.13) homolog		FIG00627404	ff
fig|81852.3.peg.1722	unitig_0|quiver_1708920_1707502	1708920	1707502	-	PTS system, fructose-specific IIBC component (EIIBC-Fru) (Fructose- permease IIBC component) (Phosphotransferase enzyme II, BC component) (EC 2.7.1.69)		FIG00629284	ff
fig|81852.3.peg.1723	unitig_0|quiver_1709426_1708977	1709426	1708977	-	PTS system, fructose-specific IIA component (EC 2.7.1.69)			idu(1);Fructose_utilization
fig|81852.3.peg.1724	unitig_0|quiver_1710134_1709871	1710134	1709871	-	LSU ribosomal protein L31p @ LSU ribosomal protein L31p, zinc-independent			isu;Ribosome_LSU_bacterial isu;Ribosome_LSU_bacterial
fig|81852.3.peg.1725	unitig_0|quiver_1711528_1710233	1711528	1710233	-	Transcription termination factor Rho		FIG00000392	isu;Transcription_factors_bacterial
fig|81852.3.peg.1726	unitig_0|quiver_1712796_1711525	1712796	1711525	-	UDP-N-acetylglucosamine 1-carboxyvinyltransferase (EC 2.5.1.7)		FIG00034392	idu(1);UDP-N-acetylmuramate_from_Fructose-6-phosphate_Biosynthesis idu(1);Peptidoglycan_Biosynthesis
fig|81852.3.peg.1727	unitig_0|quiver_1713830_1712961	1713830	1712961	-	Fructose-bisphosphate aldolase class II (EC 4.1.2.13)		FIG00000370	isu;Calvin-Benson_cycle isu;Glycolysis_and_Gluconeogenesis
fig|81852.3.peg.1728	unitig_0|quiver_1713933_1714145	1713933	1714145	+	hypothetical protein
fig|81852.3.peg.1729	unitig_0|quiver_1715732_1714122	1715732	1714122	-	CTP synthase (EC 6.3.4.2)		FIG00000176	isu;Ribosome_post-transcriptional_modification_and_chromosomal_segregation_cluster isu;pyrimidine_conversions
fig|81852.3.peg.1730	unitig_0|quiver_1718265_1716925	1718265	1716925	-	Glutamine synthetase type I (EC 6.3.1.2)		FIG00134889	isu;Glutamine,_Glutamate,_Aspartate_and_Asparagine_Biosynthesis isu;Ammonia_assimilation isu;Glutamine_synthetases isu;Peptidoglycan_Biosynthesis
fig|81852.3.peg.1731	unitig_0|quiver_1718685_1718293	1718685	1718293	-	Transcriptional regulator, repressor of the glutamine synthetase, MerR family		FIG01965000	ff
fig|81852.3.peg.1732	unitig_0|quiver_1718994_1719947	1718994	1719947	+	Integrase/recombinase, core domain family		FIG01534490	ff
fig|81852.3.peg.1733	unitig_0|quiver_1721191_1720061	1721191	1720061	-	Methionine synthase II (cobalamin-independent)		FIG01338335	ff
fig|81852.3.peg.1734	unitig_0|quiver_1723042_1721840	1723042	1721840	-	site-specific recombinase, phage integrase family		FIG01307911	ff
fig|81852.3.peg.1735	unitig_0|quiver_1723305_1723102	1723305	1723102	-	FIG00629007: hypothetical protein		FIG00629006	ff
fig|81852.3.peg.1736	unitig_0|quiver_1724523_1723447	1724523	1723447	-	Replication initiation factor		FIG00631818	ff
fig|81852.3.peg.1737	unitig_0|quiver_1724685_1724572	1724685	1724572	-	Replication initiation factor		FIG00631818	ff
fig|81852.3.peg.1738	unitig_0|quiver_1724842_1725654	1724842	1725654	+	FIG00631332: hypothetical protein		FIG00631331	ff
fig|81852.3.peg.1739	unitig_0|quiver_1727902_1727021	1727902	1727021	-	Fructokinase (EC 2.7.1.4)		FIG00001653	idu(7);Fructose_utilization idu(7);Sucrose_utilization idu(7);Mannitol_Utilization
fig|81852.3.peg.1740	unitig_0|quiver_1729056_1727938	1729056	1727938	-	FIG00629693: hypothetical protein		FIG00629692	ff
fig|81852.3.peg.1741	unitig_0|quiver_1731152_1729053	1731152	1729053	-	FIG00630528: hypothetical protein		FIG00630527	ff
fig|81852.3.peg.1742	unitig_0|quiver_1732024_1731203	1732024	1731203	-	PTS system, mannose-specific IID component		FIG00000924	ff
fig|81852.3.peg.1743	unitig_0|quiver_1732830_1732021	1732830	1732021	-	PTS system, mannose-specific IIC component			ff
fig|81852.3.peg.1744	unitig_0|quiver_1733345_1732851	1733345	1732851	-	PTS system, mannose-specific IIB component (EC 2.7.1.69)			idu(6);Mannose_Metabolism idu(6);Sialic_Acid_Metabolism
fig|81852.3.peg.1745	unitig_0|quiver_1733779_1733357	1733779	1733357	-	PTS system, IIA component, putative		FIG00629431	ff
fig|81852.3.peg.1746	unitig_0|quiver_1736540_1733922	1736540	1733922	-	sigma-54 interaction domain protein		FIG00631993	ff
fig|81852.3.peg.1747	unitig_0|quiver_1737027_1736863	1737027	1736863	-	hypothetical protein
fig|81852.3.peg.1748	unitig_0|quiver_1738119_1737046	1738119	1737046	-	ABC transporter, periplasmic spermidine putrescine-binding protein PotD (TC 3.A.1.11.1)		FIG00005022	icw(3);Polyamine_Metabolism
fig|81852.3.peg.1749	unitig_0|quiver_1738943_1738116	1738943	1738116	-	Spermidine Putrescine ABC transporter permease component potC (TC_3.A.1.11.1)		FIG00003894	isu;Polyamine_Metabolism
fig|81852.3.peg.1750	unitig_0|quiver_1739750_1738944	1739750	1738944	-	Spermidine Putrescine ABC transporter permease component PotB (TC 3.A.1.11.1)		FIG00004037	icw(1);Polyamine_Metabolism
fig|81852.3.peg.1751	unitig_0|quiver_1740847_1739762	1740847	1739762	-	Putrescine transport ATP-binding protein PotA (TC 3.A.1.11.1)		FIG00007514	icw(2);Polyamine_Metabolism
fig|81852.3.peg.1752	unitig_0|quiver_1741406_1740864	1741406	1740864	-	Transcriptional regulator, MerR family, near polyamine transporter		FIG00103661	icw(4);Polyamine_Metabolism
fig|81852.3.peg.1753	unitig_0|quiver_1741664_1742653	1741664	1742653	+	Alcohol dehydrogenase (EC 1.1.1.1)		FIG01007502	idu(1);Glycerolipid_and_Glycerophospholipid_Metabolism_in_Bacteria idu(1);Fermentations:_Mixed_acid idu(1);Butanol_Biosynthesis idu(1);5-FCL-like_protein
fig|81852.3.peg.1754	unitig_0|quiver_1742650_1743387	1742650	1743387	+	Phosphopantothenoylcysteine synthetase (EC 6.3.2.5)		FIG00002772	isu;Coenzyme_A_Biosynthesis
fig|81852.3.peg.1755	unitig_0|quiver_1743384_1743935	1743384	1743935	+	Phosphopantothenoylcysteine decarboxylase (EC 4.1.1.36)		FIG00003329	icw(1);Coenzyme_A_Biosynthesis
fig|81852.3.peg.1756	unitig_0|quiver_1743951_1744583	1743951	1744583	+	Substrate-specific component PanT of predicted pantothenate ECF transporter		FIG00088996	idu(1);ECF_class_transporters icw(2);Coenzyme_A_Biosynthesis
fig|81852.3.peg.1757	unitig_0|quiver_1744668_1745315	1744668	1745315	+	Predicted nucleoside-diphosphate-sugar epimerase		FIG00630085	ff
fig|81852.3.peg.1758	unitig_0|quiver_1745320_1746303	1745320	1746303	+	Quinone oxidoreductase (EC 1.6.5.5)		FIG00002982	isu;Quinone_oxidoreductase_family
fig|81852.3.peg.1759	unitig_0|quiver_1748220_1746706	1748220	1746706	-	Fumarate reductase flavoprotein subunit (EC 1.3.99.1)		FIG00048014	isu;Succinate_dehydrogenase
fig|81852.3.peg.1760	unitig_0|quiver_1748358_1749164	1748358	1749164	+	FIG00630545: hypothetical protein		FIG00630544	ff
fig|81852.3.peg.1761	unitig_0|quiver_1749908_1749339	1749908	1749339	-	acetyltransferase, GNAT family		FIG01315364	ff
fig|81852.3.peg.1762	unitig_0|quiver_1752051_1749991	1752051	1749991	-	FIG00630628: hypothetical protein		FIG00630626	ff
fig|81852.3.peg.1763	unitig_0|quiver_1753806_1752328	1753806	1752328	-	FIG00628976: hypothetical protein		FIG00628975	ff
fig|81852.3.peg.1764	unitig_0|quiver_1753896_1754036	1753896	1754036	+	hypothetical protein
fig|81852.3.peg.1765	unitig_0|quiver_1755039_1754104	1755039	1754104	-	UDP-N-acetylenolpyruvoylglucosamine reductase (EC 1.1.1.158)		FIG00000163	isu;UDP-N-acetylmuramate_from_Fructose-6-phosphate_Biosynthesis isu;Peptidoglycan_Biosynthesis
fig|81852.3.peg.1766	unitig_0|quiver_1756032_1755112	1756032	1755112	-	Putative oxidoreductase YcjS (EC 1.-.-.-), NADH-binding		FIG00038436	idu(1);Maltose_and_Maltodextrin_Utilization
fig|81852.3.peg.1767	unitig_0|quiver_1756145_1756897	1756145	1756897	+	Exodeoxyribonuclease III (EC 3.1.11.2)		FIG00000065	idu(1);DNA_repair,_bacterial
fig|81852.3.peg.1768	unitig_0|quiver_1757761_1758294	1757761	1758294	+	Exonuclease		FIG00743444	ff
fig|81852.3.peg.1769	unitig_0|quiver_1759308_1758784	1759308	1758784	-	PhnO protein		FIG00004587	isu;Alkylphosphonate_utilization
fig|81852.3.peg.1770	unitig_0|quiver_1759774_1759301	1759774	1759301	-	TsaE protein, required for threonylcarbamoyladenosine t(6)A37 formation in tRNA		FIG00000228	isu;YjeE
fig|81852.3.peg.1771	unitig_0|quiver_1760877_1759897	1760877	1759897	-	Phosphate acetyltransferase (EC 2.3.1.8)		FIG00000522	isu;Pyruvate_metabolism_II:_acetyl-CoA,_acetogenesis_from_pyruvate isu;Ethanolamine_utilization isu;Fermentations:_Lactate isu;Fermentations:_Mixed_acid isu;Propanediol_utilization isu;Threonine_anaerobic_catabolism_gene_cluster
fig|81852.3.peg.1772	unitig_0|quiver_1761710_1761030	1761710	1761030	-	Uracil-DNA glycosylase, family 1		FIG00000538	isu;DNA_Repair_Base_Excision isu;Uracil-DNA_glycosylase
fig|81852.3.peg.1773	unitig_0|quiver_1761836_1762705	1761836	1762705	+	hydrolase, haloacid dehalogenase-like family		FIG00672005	ff
fig|81852.3.peg.1774	unitig_0|quiver_1762731_1763246	1762731	1763246	+	hypothetical protein
fig|81852.3.peg.1775	unitig_0|quiver_1763856_1763293	1763856	1763293	-	Acetyltransferase (GNAT family) SAS0976		FIG00627267	ff
fig|81852.3.peg.1776	unitig_0|quiver_1764090_1763911	1764090	1763911	-	FIG00628703: hypothetical protein		FIG00628702	ff
fig|81852.3.peg.1777	unitig_0|quiver_1764676_1764167	1764676	1764167	-	FIG00628158: hypothetical protein		FIG00628157	ff
fig|81852.3.peg.1778	unitig_0|quiver_1765152_1764772	1765152	1764772	-	FIG01280259: hypothetical protein		FIG01280248	ff
fig|81852.3.peg.1779	unitig_0|quiver_1765482_1766231	1765482	1766231	+	NrdR-regulated deoxyribonucleotide transporter, PnuC-like		FIG01339095	ff
fig|81852.3.peg.1780	unitig_0|quiver_1767692_1766415	1767692	1766415	-	FIG00627349: hypothetical protein		FIG00627346	ff
fig|81852.3.peg.1781	unitig_0|quiver_1768415_1767771	1768415	1767771	-	Pyrrolidone-carboxylate peptidase (EC 3.4.19.3)		FIG00008873	isu;Omega_peptidases_(EC_3.4.19.-)
fig|81852.3.peg.1782	unitig_0|quiver_1769558_1768614	1769558	1768614	-	FIG001614: Membrane protein		FIG00001614	ff
fig|81852.3.peg.1783	unitig_0|quiver_1770246_1769560	1770246	1769560	-	FIG00628423: hypothetical protein		FIG00628421	ff
fig|81852.3.peg.1784	unitig_0|quiver_1770720_1771040	1770720	1771040	+	Quaternary ammonium compound-resistance protein SugE		FIG01321817	ff
fig|81852.3.peg.1785	unitig_0|quiver_1771194_1772099	1771194	1772099	+	ABC transporter, ATP-binding protein		FIG00744535	ff
fig|81852.3.peg.1786	unitig_0|quiver_1772096_1772869	1772096	1772869	+	Membrane spanning protein		FIG00514289	ff
fig|81852.3.peg.1787	unitig_0|quiver_1774474_1773050	1774474	1773050	-	Arginine/ornithine antiporter ArcD		FIG00001166	idu(7);Arginine_and_Ornithine_Degradation idu(7);Arginine_Deiminase_Pathway idu(7);Polyamine_Metabolism
fig|81852.3.peg.1788	unitig_0|quiver_1774685_1775131	1774685	1775131	+	Ribonucleotide reduction protein NrdI		FIG00001039	isu;Ribonucleotide_reduction
fig|81852.3.peg.1789	unitig_0|quiver_1777178_1775196	1777178	1775196	-	PTS system, sucrose-specific IIB component (EC 2.7.1.69) / PTS system, sucrose-specific IIC component (EC 2.7.1.69)			idu(4);Sucrose_utilization idu(4);Sucrose_utilization
fig|81852.3.peg.1790	unitig_0|quiver_1778088_1777192	1778088	1777192	-	N-acetylmuramic acid 6-phosphate etherase		FIG00001103	ff
fig|81852.3.peg.1791	unitig_0|quiver_1779152_1778091	1779152	1778091	-	Outer surface protein of unknown function, cellobiose operon		FIG00001904	idu(1);Beta-Glucoside_Metabolism
fig|81852.3.peg.1792	unitig_0|quiver_1779890_1779363	1779890	1779363	-	Phosphoglycerate mutase (EC 5.4.2.1)		FIG00005840	idu(2);Entner-Doudoroff_Pathway idu(2);Phosphoglycerate_mutase_protein_family idu(2);Glycolysis_and_Gluconeogenesis,_including_Archaeal_enzymes idu(2);Glycolysis_and_Gluconeogenesis
fig|81852.3.peg.1793	unitig_0|quiver_1781459_1779957	1781459	1779957	-	COG0488: ATPase components of ABC transporters with duplicated ATPase domains		FIG00005836	ff
fig|81852.3.peg.1794	unitig_0|quiver_1782838_1781717	1782838	1781717	-	Glycerate kinase (EC 2.7.1.31)			idu(2);Glycerate_metabolism idu(2);Serine-glyoxylate_cycle icw(1);Glycine_and_Serine_Utilization idu(2);Allantoin_Utilization idu(2);Glycerolipid_and_Glycerophospholipid_Metabolism_in_Bacteria idu(2);D-galactarate,_D-glucarate_and_D-glycerate_catabolism idu(2);D-galactarate,_D-glucarate_and_D-glycerate_catabolism_-_gjo
fig|81852.3.peg.1795	unitig_0|quiver_1782964_1783905	1782964	1783905	+	2-dehydropantoate 2-reductase (EC 1.1.1.169)		FIG00034973	isu;Coenzyme_A_Biosynthesis
fig|81852.3.peg.1796	unitig_0|quiver_1784951_1784055	1784951	1784055	-	FIG00629686: hypothetical protein		FIG00629685	ff
fig|81852.3.peg.1797	unitig_0|quiver_1785220_1786560	1785220	1786560	+	D-serine/D-alanine/glycine transporter		FIG00003984	idu(1);Glycine_and_Serine_Utilization idu(1);Pyruvate_Alanine_Serine_Interconversions
fig|81852.3.peg.1798	unitig_0|quiver_1786778_1787221	1786778	1787221	+	FIG00628036: hypothetical protein		FIG00628035	ff
fig|81852.3.peg.1799	unitig_0|quiver_1789143_1787725	1789143	1787725	-	Predicted tyrosine transporter, NhaC family		FIG01332755	ff
fig|81852.3.peg.1800	unitig_0|quiver_1790769_1789546	1790769	1789546	-	Catalyzes the cleavage of p-aminobenzoyl-glutamate to p-aminobenzoate and glutamate, subunit A		FIG00001384	ff
fig|81852.3.peg.1801	unitig_0|quiver_1791639_1790800	1791639	1790800	-	Methionine ABC transporter substrate-binding protein		FIG00047509	idu(1);Staphylococcal_pathogenicity_islands_SaPI idu(1);Methionine_Degradation idu(1);Methionine_Biosynthesis
fig|81852.3.peg.1802	unitig_0|quiver_1792336_1791656	1792336	1791656	-	Methionine ABC transporter permease protein		FIG00045144	icw(2);Methionine_Degradation icw(2);Methionine_Biosynthesis
fig|81852.3.peg.1803	unitig_0|quiver_1793411_1792338	1793411	1792338	-	Methionine ABC transporter ATP-binding protein		FIG00006151	icw(1);Methionine_Degradation icw(1);Methionine_Biosynthesis
fig|81852.3.peg.1804	unitig_0|quiver_1793482_1794081	1793482	1794081	+	FIG00629747: hypothetical protein		FIG00629745	ff
fig|81852.3.peg.1805	unitig_0|quiver_1794729_1794058	1794729	1794058	-	Beta-phosphoglucomutase (EC 5.4.2.6)			idu(5);N-Acetyl-Galactosamine_and_Galactosamine_Utilization idu(5);Trehalose_Uptake_and_Utilization idu(5);Maltose_and_Maltodextrin_Utilization
fig|81852.3.peg.1806	unitig_0|quiver_1797464_1794816	1797464	1794816	-	Mg(2+) transport ATPase, P-type (EC 3.6.3.2)		FIG01123715	isu;Magnesium_transport
fig|81852.3.peg.1807	unitig_0|quiver_1798153_1798590	1798153	1798590	+	Nucleoside diphosphate kinase (EC 2.7.4.6)		FIG00000251	isu;Purine_conversions isu;pyrimidine_conversions
fig|81852.3.peg.1808	unitig_0|quiver_1799478_1798612	1799478	1798612	-	FIG00629566: hypothetical protein		FIG00629565	ff
fig|81852.3.peg.1809	unitig_0|quiver_1801731_1799638	1801731	1799638	-	Lipoteichoic acid synthase LtaS Type IIb		FIG01298521	isu;Polyglycerolphosphate_lipoteichoic_acid_biosynthesis
fig|81852.3.peg.1810	unitig_0|quiver_1803103_1802480	1803103	1802480	-	FIG00629269: hypothetical protein		FIG00629265	ff
fig|81852.3.peg.1811	unitig_0|quiver_1804659_1803262	1804659	1803262	-	Beta-glucosidase (EC 3.2.1.21)		FIG00001469	idu(3);Fructooligosaccharides(FOS)_and_Raffinose_Utilization idu(3);Beta-Glucoside_Metabolism
fig|81852.3.peg.1812	unitig_0|quiver_1805662_1804691	1805662	1804691	-	Purine nucleotide synthesis repressor		FIG00150396	isu;Purine_nucleotide_synthesis_regulator
fig|81852.3.peg.1813	unitig_0|quiver_1806036_1806461	1806036	1806461	+	FIG00630194: hypothetical protein		FIG00630192	ff
fig|81852.3.peg.1814	unitig_0|quiver_1807650_1806949	1807650	1806949	-	Deoxyadenosine kinase (EC 2.7.1.76) / Deoxyguanosine kinase (EC 2.7.1.113)		FIG00000938	idu(2);Purine_conversions idu(2);Purine_conversions
fig|81852.3.peg.1815	unitig_0|quiver_1808106_1807666	1808106	1807666	-	Purine trans deoxyribosylase (Nucleoside deoxyribosyltransferase-I) (EC 2.4.2.6)		FIG00135639	icw(1);Purine_conversions isu;pyrimidine_conversions
fig|81852.3.peg.1816	unitig_0|quiver_1808681_1808106	1808681	1808106	-	Lysine decarboxylase family		FIG01349038	ff
fig|81852.3.peg.1817	unitig_0|quiver_1808922_1809131	1808922	1809131	+	hypothetical protein
fig|81852.3.peg.1818	unitig_0|quiver_1809347_1809189	1809347	1809189	-	FIG00631399: hypothetical protein		FIG00631398	ff
fig|81852.3.peg.1819	unitig_0|quiver_1810017_1809529	1810017	1809529	-	PTS system, fructose-specific IIBC component (EC 2.7.1.69)		FIG01053733	ff
fig|81852.3.peg.1820	unitig_0|quiver_1810868_1810167	1810868	1810167	-	Transcriptional regulator, GntR family		FIG00621925	ff
fig|81852.3.peg.1821	unitig_0|quiver_1812385_1810976	1812385	1810976	-	6-phospho-beta-glucosidase (EC 3.2.1.86)		FIG00001882	icw(1);Beta-Glucoside_Metabolism
fig|81852.3.peg.1822	unitig_0|quiver_1814298_1812433	1814298	1812433	-	PTS system, beta-glucoside-specific IIB component (EC 2.7.1.69) / PTS system, beta-glucoside-specific IIC component (EC 2.7.1.69) / PTS system, beta-glucoside-specific IIA component (EC 2.7.1.69)			idu(2);Beta-Glucoside_Metabolism idu(2);Beta-Glucoside_Metabolism idu(2);Beta-Glucoside_Metabolism
fig|81852.3.peg.1823	unitig_0|quiver_1815270_1814419	1815270	1814419	-	Beta-glucoside bgl operon antiterminator, BglG family		FIG00001011	icw(2);Beta-Glucoside_Metabolism
fig|81852.3.peg.1824	unitig_0|quiver_1816293_1815580	1816293	1815580	-	Sortase A, LPXTG specific		FIG00007328	idu(8);Heme,_hemin_uptake_and_utilization_systems_in_GramPositives idu(8);Sortase
fig|81852.3.peg.1825	unitig_0|quiver_1816687_1816361	1816687	1816361	-	FIG00630087: hypothetical protein		FIG00630086	ff
fig|81852.3.peg.1826	unitig_0|quiver_1817037_1816810	1817037	1816810	-	Transcriptional regulator, HxlR family		FIG00906075	ff
fig|81852.3.peg.1827	unitig_0|quiver_1818612_1817359	1818612	1817359	-	FIG00629313: hypothetical protein		FIG00629312	ff
fig|81852.3.peg.1828	unitig_0|quiver_1818673_1819413	1818673	1819413	+	Response regulator receiver		FIG00667027	ff
fig|81852.3.peg.1829	unitig_0|quiver_1820257_1819499	1820257	1819499	-	extracellular protein		FIG00627279	ff
fig|81852.3.peg.1830	unitig_0|quiver_1820709_1820254	1820709	1820254	-	cell surface protein precursor
fig|81852.3.peg.1831	unitig_0|quiver_1821282_1820737	1821282	1820737	-	cell surface protein precursor
fig|81852.3.peg.1832	unitig_0|quiver_1824469_1821302	1824469	1821302	-	FIG00629311: hypothetical protein		FIG00629309	ff
fig|81852.3.peg.1833	unitig_0|quiver_1825577_1824693	1825577	1824693	-	FIG00627415: hypothetical protein		FIG00627414	ff
fig|81852.3.peg.1834	unitig_0|quiver_1827237_1826326	1827237	1826326	-	Foldase protein PrsA precursor (EC 5.2.1.8) @ Foldase clustered with pyrimidine conversion		FIG00148852	idu(2);EcsAB_transporter_affecting_expression_and_secretion_of_secretory_preproteins idu(1);CBSS-176279.3.peg.1262 idu(2);Peptidyl-prolyl_cis-trans_isomerase
fig|81852.3.peg.1835	unitig_0|quiver_1828788_1828150	1828788	1828150	-	ABC transporter, ATP-binding protein Vex2		FIG00028865	idu(1);Streptococcus_pneumoniae_Vancomycin_Tolerance_Locus
fig|81852.3.peg.1836	unitig_0|quiver_1830774_1828792	1830774	1828792	-	FIG00629474: hypothetical protein		FIG00629473	ff
fig|81852.3.peg.1837	unitig_0|quiver_1830954_1831619	1830954	1831619	+	FIG00630072: hypothetical protein		FIG00630070	ff
fig|81852.3.peg.1838	unitig_0|quiver_1832950_1834395	1832950	1834395	+	Mobile element protein		FIG01306568	ff
fig|81852.3.peg.1839	unitig_0|quiver_1838262_1835113	1838262	1835113	-	Type I restriction-modification system, restriction subunit R (EC 3.1.21.3)		FIG00016514	icw(1);Restriction-Modification_System icw(1);Type_I_Restriction-Modification
fig|81852.3.peg.1840	unitig_0|quiver_1839520_1838276	1839520	1838276	-	Type I restriction-modification system, specificity subunit S (EC 3.1.21.3)		FIG00000494	isu;Restriction-Modification_System isu;Type_I_Restriction-Modification
fig|81852.3.peg.1841	unitig_0|quiver_1841105_1839513	1841105	1839513	-	Type I restriction-modification system, DNA-methyltransferase subunit M (EC 2.1.1.72)		FIG00000477	icw(2);Restriction-Modification_System icw(2);Type_I_Restriction-Modification
fig|81852.3.peg.1842	unitig_0|quiver_1842340_1841615	1842340	1841615	-	FIG00628755: hypothetical protein		FIG01409464	ff
fig|81852.3.peg.1843	unitig_0|quiver_1843222_1842857	1843222	1842857	-	FIG00627945: hypothetical protein		FIG00627944	ff
fig|81852.3.peg.1844	unitig_0|quiver_1843474_1843259	1843474	1843259	-	Helix-turn-helix motif			ff
fig|81852.3.peg.1845	unitig_0|quiver_1843603_1843938	1843603	1843938	+	FIG00630122: hypothetical protein		FIG00630121	ff
fig|81852.3.peg.1846	unitig_0|quiver_1846011_1844014	1846011	1844014	-	FIG00628138: hypothetical protein		FIG00628137	ff
fig|81852.3.peg.1847	unitig_0|quiver_1846384_1846109	1846384	1846109	-	FIG00628187: hypothetical protein		FIG01374253	ff
fig|81852.3.peg.1848	unitig_0|quiver_1846616_1847350	1846616	1847350	+	FIG00627976: hypothetical protein		FIG00627975	ff
fig|81852.3.peg.1849	unitig_0|quiver_1847389_1848531	1847389	1848531	+	site-specific recombinase, phage integrase family		FIG01307911	ff
fig|81852.3.peg.1850	unitig_0|quiver_1849644_1849159	1849644	1849159	-	FIG00628011: hypothetical protein		FIG01477964	ff
fig|81852.3.peg.1851	unitig_0|quiver_1851082_1849646	1851082	1849646	-	FIG00633113: hypothetical protein		FIG01497485	ff
fig|81852.3.peg.1852	unitig_0|quiver_1851966_1851115	1851966	1851115	-	FIG00631059: hypothetical protein		FIG01804297	ff
fig|81852.3.peg.1853	unitig_0|quiver_1852358_1852122	1852358	1852122	-	FIG00632503: hypothetical protein		FIG00632501	ff
fig|81852.3.peg.1854	unitig_0|quiver_1852472_1853245	1852472	1853245	+	FIG00627325: hypothetical protein		FIG00627324	ff
fig|81852.3.peg.1855	unitig_0|quiver_1853699_1853298	1853699	1853298	-	FIG00631405: hypothetical protein		FIG00631404	ff
fig|81852.3.peg.1856	unitig_0|quiver_1854123_1853998	1854123	1853998	-	hypothetical protein
fig|81852.3.peg.1857	unitig_0|quiver_1854603_1854734	1854603	1854734	+	hypothetical protein
fig|81852.3.peg.1858	unitig_0|quiver_1855349_1855131	1855349	1855131	-	FIG00628612: hypothetical protein		FIG00628610	ff
fig|81852.3.peg.1859	unitig_0|quiver_1857991_1855364	1857991	1855364	-	FIG00630281: hypothetical protein		FIG00630279	ff
fig|81852.3.peg.1860	unitig_0|quiver_1859068_1858193	1859068	1858193	-	FIG00633527: hypothetical protein		FIG01398284	ff
fig|81852.3.peg.1861	unitig_0|quiver_1859632_1859333	1859632	1859333	-	FIG00627929: hypothetical protein		FIG00627928	ff
fig|81852.3.peg.1862	unitig_0|quiver_1859834_1860631	1859834	1860631	+	Helix-turn-helix motif		FIG01309283	ff
fig|81852.3.peg.1863	unitig_0|quiver_1860682_1861824	1860682	1861824	+	site-specific recombinase, phage integrase family		FIG01307911	ff
fig|81852.3.peg.1864	unitig_0|quiver_1863313_1861922	1863313	1861922	-	Iron-sulfur cluster assembly protein SufB		FIG00000451	icw(1);Iron-sulfur_cluster_assembly icw(3);tRNA_modification_Bacteria isu;Staphylococcal_phi-Mu50B-like_prophages
fig|81852.3.peg.1865	unitig_0|quiver_1863788_1863318	1863788	1863318	-	Putative iron-sulfur cluster assembly scaffold protein for SUF system, SufE2		FIG00000306	icw(2);Iron-sulfur_cluster_assembly
fig|81852.3.peg.1866	unitig_0|quiver_1865010_1863775	1865010	1863775	-	Cysteine desulfurase (EC 2.8.1.7), SufS subfamily			idu(1);Iron-sulfur_cluster_assembly icw(2);tRNA_modification_Bacteria idu(1);mnm5U34_biosynthesis_bacteria idu(1);Alanine_biosynthesis
fig|81852.3.peg.1867	unitig_0|quiver_1866293_1865007	1866293	1865007	-	Iron-sulfur cluster assembly protein SufD		FIG00072797	icw(3);Iron-sulfur_cluster_assembly icw(1);tRNA_modification_Bacteria
fig|81852.3.peg.1868	unitig_0|quiver_1867079_1866306	1867079	1866306	-	Iron-sulfur cluster assembly ATPase protein SufC		FIG00018727	icw(4);Iron-sulfur_cluster_assembly isu;tRNA_modification_Bacteria
fig|81852.3.peg.1869	unitig_0|quiver_1868124_1867276	1868124	1867276	-	Methionine ABC transporter substrate-binding protein		FIG00047509	idu(1);Staphylococcal_pathogenicity_islands_SaPI idu(1);Methionine_Degradation idu(1);Methionine_Biosynthesis
fig|81852.3.peg.1870	unitig_0|quiver_1868834_1868148	1868834	1868148	-	Methionine ABC transporter permease protein		FIG00045144	icw(2);Methionine_Degradation icw(2);Methionine_Biosynthesis
fig|81852.3.peg.1871	unitig_0|quiver_1869870_1868827	1869870	1868827	-	Methionine ABC transporter ATP-binding protein		FIG00006151	icw(1);Methionine_Degradation icw(1);Methionine_Biosynthesis
fig|81852.3.peg.1872	unitig_0|quiver_1870594_1870256	1870594	1870256	-	Glycine cleavage system H protein		FIG00000296	isu;Glycine_and_Serine_Utilization isu;CBSS-315749.4.peg.3658
fig|81852.3.peg.1873	unitig_0|quiver_1870952_1870596	1870952	1870596	-	Arsenate reductase (EC 1.20.4.1)		FIG00000770	isu;Transcription_repair_cluster icw(1);CBSS-315749.4.peg.3658 isu;Anaerobic_respiratory_reductases
fig|81852.3.peg.1874	unitig_0|quiver_1872145_1870958	1872145	1870958	-	Cell division protein FtsW		FIG00000025	idu(3);Bacterial_Cell_Division idu(3);cell_division_cluster_containing_FtsQ idu(3);Bacterial_Cytoskeleton
fig|81852.3.peg.1875	unitig_0|quiver_1873181_1872336	1873181	1872336	-	LysR family transcriptional regulator YeiE		FIG00003701	isu;LysR-family_proteins_in_Escherichia_coli
fig|81852.3.peg.1876	unitig_0|quiver_1873415_1874380	1873415	1874380	+	Exfoliative toxin A		FIG01312639	ff
fig|81852.3.peg.1877	unitig_0|quiver_1874455_1874589	1874455	1874589	+	hypothetical protein
fig|81852.3.peg.1878	unitig_0|quiver_1874757_1875800	1874757	1875800	+	Putative membrane protein YeiH		FIG00004373	ff
fig|81852.3.peg.1879	unitig_0|quiver_1876326_1875862	1876326	1875862	-	Methylated-DNA--protein-cysteine methyltransferase (EC 2.1.1.63)		FIG00000328	isu;DNA_repair,_bacterial isu;CBSS-393124.3.peg.2657
fig|81852.3.peg.1880	unitig_0|quiver_1876572_1877519	1876572	1877519	+	Bactoprenol glucosyl transferase (EC 2.4.1.-)		FIG01323066	ff
fig|81852.3.peg.1881	unitig_0|quiver_1879700_1877730	1879700	1877730	-	DNA topoisomerase III (EC 5.99.1.2)		FIG00000578	idu(5);DNA_processing_cluster idu(5);DNA_topoisomerases,_Type_I,_ATP-independent
fig|81852.3.peg.1882	unitig_0|quiver_1880112_1879735	1880112	1879735	-	DNA binding protein, FIG046916		FIG00010811	isu;Late_competence
fig|81852.3.peg.1883	unitig_0|quiver_1880807_1880241	1880807	1880241	-	Transcriptional regulator, TetR family
fig|81852.3.peg.1884	unitig_0|quiver_1880951_1882243	1880951	1882243	+	Multidrug-efflux transporter, major facilitator superfamily (MFS) (TC 2.A.1)		FIG00087875	idu(1);Multidrug_Resistance_Efflux_Pumps
fig|81852.3.peg.1885	unitig_0|quiver_1883421_1882303	1883421	1882303	-	Aspartate aminotransferase (EC 2.6.1.1)		FIG00719736	idu(4);Coenzyme_M_biosynthesis_--_gjo idu(4);Glutamine,_Glutamate,_Aspartate_and_Asparagine_Biosynthesis idu(4);Threonine_and_Homoserine_Biosynthesis
fig|81852.3.peg.1886	unitig_0|quiver_1884862_1883435	1884862	1883435	-	Arginine/ornithine antiporter ArcD		FIG00001166	idu(7);Arginine_and_Ornithine_Degradation idu(7);Arginine_Deiminase_Pathway idu(7);Polyamine_Metabolism
fig|81852.3.peg.1887	unitig_0|quiver_1886223_1885102	1886223	1885102	-	tRNA-specific 2-thiouridylase MnmA		FIG00000626	isu;RNA_methylation
fig|81852.3.peg.1888	unitig_0|quiver_1886627_1887226	1886627	1887226	+	Phosphoesterase		FIG01238380	ff
fig|81852.3.peg.1889	unitig_0|quiver_1888650_1887364	1888650	1887364	-	FIG00628886: hypothetical protein		FIG00628885	ff
fig|81852.3.peg.1890	unitig_0|quiver_1889265_1888921	1889265	1888921	-	FIG01114333: hypothetical protein
fig|81852.3.peg.1891	unitig_0|quiver_1890547_1889402	1890547	1889402	-	Cysteine desulfurase (EC 2.8.1.7)		FIG00000001	isu;Iron-sulfur_cluster_assembly isu;CBSS-84588.1.peg.1247 isu;CBSS-393130.3.peg.794 isu;tRNA_modification_Bacteria isu;mnm5U34_biosynthesis_bacteria isu;Alanine_biosynthesis
fig|81852.3.peg.1892	unitig_0|quiver_1891701_1890727	1891701	1890727	-	Ribose-phosphate pyrophosphokinase (EC 2.7.6.1)		FIG00096830	idu(1);Transcription_repair_cluster idu(1);Pentose_phosphate_pathway idu(1);De_Novo_Purine_Biosynthesis idu(1);A_Gammaproteobacteria_Cluster_Relating_to_Translation
fig|81852.3.peg.1893	unitig_0|quiver_1892656_1891781	1892656	1891781	-	FIG00629355: hypothetical protein		FIG00629354	ff
fig|81852.3.peg.1894	unitig_0|quiver_1892786_1894693	1892786	1894693	+	Neutral endopeptidase O (EC 3.4.24.-)		FIG01345755	ff
fig|81852.3.peg.1895	unitig_0|quiver_1898359_1895234	1898359	1895234	-	Ferredoxin reductase			isu;Anaerobic_respiratory_reductases
fig|81852.3.peg.1896	unitig_0|quiver_1899328_1898783	1899328	1898783	-	Nicotinamidase (EC 3.5.1.19)		FIG00067300	icw(1);NAD_and_NADP_cofactor_biosynthesis_global isu;Niacin-Choline_transport_and_metabolism isu;Redox-dependent_regulation_of_nucleus_processes
fig|81852.3.peg.1897	unitig_0|quiver_1900032_1899340	1900032	1899340	-	5'-methylthioadenosine nucleosidase (EC 3.2.2.16) / S-adenosylhomocysteine nucleosidase (EC 3.2.2.9)			isu;Adenosyl_nucleosidases isu;Adenosyl_nucleosidases isu;Polyamine_Metabolism isu;Methionine_Degradation isu;CBSS-320388.3.peg.3759 isu;CBSS-320388.3.peg.3759 isu;Methionine_Salvage isu;Methionine_Biosynthesis
fig|81852.3.peg.1898	unitig_0|quiver_1900335_1900051	1900335	1900051	-	FIG00630083: hypothetical protein		FIG00630081	ff
fig|81852.3.peg.1899	unitig_0|quiver_1900962_1900348	1900962	1900348	-	ADP-ribose pyrophosphatase (EC 3.6.1.13)		FIG00000367	isu;NAD_and_NADP_cofactor_biosynthesis_global isu;Nudix_proteins_(nucleoside_triphosphate_hydrolases) isu;Ribosome_post-transcriptional_modification_and_chromosomal_segregation_cluster isu;CBSS-342610.3.peg.1794
fig|81852.3.peg.1900	unitig_0|quiver_1901139_1901801	1901139	1901801	+	5-bromo-4-chloroindolyl phosphate hydrolysis protein		FIG01307393	ff
fig|81852.3.peg.1901	unitig_0|quiver_1901925_1903121	1901925	1903121	+	Tellurite resistance protein		FIG01368698	ff
fig|81852.3.peg.1902	unitig_0|quiver_1904598_1903222	1904598	1903222	-	amino acid permease family protein		FIG01308903	ff
fig|81852.3.peg.1903	unitig_0|quiver_1905501_1904635	1905501	1904635	-	glucose uptake protein		FIG01308332	ff
fig|81852.3.peg.1904	unitig_0|quiver_1906615_1905590	1906615	1905590	-	Histidine kinase
fig|81852.3.peg.1905	unitig_0|quiver_1907307_1906633	1907307	1906633	-	Response regulator receiver:Transcriptional regulatory protein, C-terminal		FIG00629497	ff
fig|81852.3.peg.1906	unitig_0|quiver_1908384_1907491	1908384	1907491	-	Sortase A, LPXTG specific		FIG00007328	idu(8);Heme,_hemin_uptake_and_utilization_systems_in_GramPositives idu(8);Sortase
fig|81852.3.peg.1907	unitig_0|quiver_1910155_1908458	1910155	1908458	-	cell wall surface anchor family protein
fig|81852.3.peg.1908	unitig_0|quiver_1911461_1910148	1911461	1910148	-	Cell wall surface anchor family protein, LPXTG motif		FIG01114134	icw(1);Sortase
fig|81852.3.peg.1909	unitig_0|quiver_1915498_1911461	1915498	1911461	-	FIG00629145: hypothetical protein		FIG00629144	ff
fig|81852.3.peg.1910	unitig_0|quiver_1915969_1915511	1915969	1915511	-	FIG00629145: hypothetical protein			ff
fig|81852.3.peg.1911	unitig_0|quiver_1916785_1916267	1916785	1916267	-	PAP2 family protein		FIG01226669	ff
fig|81852.3.peg.1912	unitig_0|quiver_1917404_1916787	1917404	1916787	-	FIG00628506: hypothetical protein		FIG00628505	ff
fig|81852.3.peg.1913	unitig_0|quiver_1918189_1917401	1918189	1917401	-	Predicted rhamnose oligosaccharide ABC transport system, permease component		FIG00059266	idu(1);L-rhamnose_utilization
fig|81852.3.peg.1914	unitig_0|quiver_1919162_1918251	1919162	1918251	-	sugar ABC transporter permease		FIG00061131	ff
fig|81852.3.peg.1915	unitig_0|quiver_1920537_1919203	1920537	1919203	-	FIG00627921: hypothetical protein		FIG00627920	ff
fig|81852.3.peg.1916	unitig_0|quiver_1920745_1921575	1920745	1921575	+	Mn-containing catalase( EC:1.11.1.6 )		FIG00630285	ff
fig|81852.3.peg.1917	unitig_0|quiver_1921932_1921819	1921932	1921819	-	hypothetical protein
fig|81852.3.peg.1918	unitig_0|quiver_1922453_1922259	1922453	1922259	-	FIG00628926: hypothetical protein		FIG00628925	ff
fig|81852.3.peg.1919	unitig_0|quiver_1923143_1922958	1923143	1922958	-	hypothetical protein
fig|81852.3.peg.1920	unitig_0|quiver_1924334_1923993	1924334	1923993	-	Programmed cell death toxin MazF		FIG00017000	ff
fig|81852.3.peg.1921	unitig_0|quiver_1924525_1924334	1924525	1924334	-	transcriptional regulator, AbrB family		FIG01334512	ff
fig|81852.3.peg.1922	unitig_0|quiver_1924851_1925189	1924851	1925189	+	conserved hypothetical protein		FIG00629156	ff
fig|81852.3.peg.1923	unitig_0|quiver_1925609_1925394	1925609	1925394	-	FIG00630474: hypothetical protein		FIG01706372	ff
fig|81852.3.peg.1924	unitig_0|quiver_1925956_1925609	1925956	1925609	-	FIG00630474: hypothetical protein		FIG00630470	ff
fig|81852.3.peg.1925	unitig_0|quiver_1927269_1926688	1927269	1926688	-	Transcriptional regulator, TetR family
fig|81852.3.peg.1926	unitig_0|quiver_1928078_1927452	1928078	1927452	-	Isochorismatase (EC 3.3.2.1)		FIG00009017	idu(1);Chorismate:_Intermediate_for_synthesis_of_Tryptophan,_PAPA_antibiotics,_PABA,_3-hydroxyanthranilate_and_more.
fig|81852.3.peg.1927	unitig_0|quiver_1929431_1928100	1929431	1928100	-	Putative Dihydrolipoamide dehydrogenase (EC 1.8.1.4); Mercuric ion reductase (EC 1.16.1.1); PF00070 family, FAD-dependent NAD(P)-disulphide oxidoreductase		FIG00002333	icw(1);Mercuric_reductase icw(1);Mercuric_reductase icw(1);Mercury_resistance_operon
fig|81852.3.peg.1928	unitig_0|quiver_1929553_1929428	1929553	1929428	-	Putative Dihydrolipoamide dehydrogenase (EC 1.8.1.4); Mercuric ion reductase (EC 1.16.1.1); PF00070 family, FAD-dependent NAD(P)-disulphide oxidoreductase		FIG00002333	icw(1);Mercuric_reductase icw(1);Mercuric_reductase icw(1);Mercury_resistance_operon
fig|81852.3.peg.1929	unitig_0|quiver_1929987_1929586	1929987	1929586	-	Organic hydroperoxide resistance protein		FIG00138617	idu(1);Oxidative_stress idu(1);CBSS-269482.1.peg.1294
fig|81852.3.peg.1930	unitig_0|quiver_1930279_1930073	1930279	1930073	-	FIG00630035: hypothetical protein		FIG00630034	ff
fig|81852.3.peg.1931	unitig_0|quiver_1931876_1930374	1931876	1930374	-	Phosphoglucosamine mutase (EC 5.4.2.10)		FIG00009682	idu(1);Bacterial_checkpoint-control-related_cluster idu(1);Sialic_Acid_Metabolism idu(1);UDP-N-acetylmuramate_from_Fructose-6-phosphate_Biosynthesis
fig|81852.3.peg.1932	unitig_0|quiver_1932349_1931894	1932349	1931894	-	Arginine pathway regulatory protein ArgR, repressor of arg regulon		FIG00003270	idu(2);Arginine_and_Ornithine_Degradation idu(2);Arginine_Deiminase_Pathway idu(2);Arginine_Biosynthesis_--_gjo idu(2);Arginine_Biosynthesis_extended
fig|81852.3.peg.1933	unitig_0|quiver_1933064_1932447	1933064	1932447	-	FIG00627902: hypothetical protein		FIG00627900	ff
fig|81852.3.peg.1934	unitig_0|quiver_1933285_1934658	1933285	1934658	+	Major facilitator superfamily		FIG01055943	ff
fig|81852.3.peg.1935	unitig_0|quiver_1934733_1935845	1934733	1935845	+	FIG00553873: hypothetical protein		FIG00553873	ff
fig|81852.3.peg.1936	unitig_0|quiver_1937554_1935917	1937554	1935917	-	Phosphoenolpyruvate carboxykinase [ATP] (EC 4.1.1.49)		FIG00000834	isu;Serine-glyoxylate_cycle isu;Pyruvate_metabolism_I:_anaplerotic_reactions,_PEP
fig|81852.3.peg.1937	unitig_0|quiver_1938330_1937722	1938330	1937722	-	Aggregation promoting factor		FIG01335248	ff
fig|81852.3.peg.1938	unitig_0|quiver_1939865_1938714	1939865	1938714	-	Epoxyqueuosine (oQ) reductase QueG		FIG00000517	isu;Queuosine-Archaeosine_Biosynthesis
fig|81852.3.peg.1939	unitig_0|quiver_1940636_1939884	1940636	1939884	-	FIG00628117: hypothetical protein		FIG00628116	ff
fig|81852.3.peg.1940	unitig_0|quiver_1941727_1940777	1941727	1940777	-	Manganese ABC transporter, periplasmic-binding protein SitA		FIG00627311	ff
fig|81852.3.peg.1941	unitig_0|quiver_1942567_1941728	1942567	1941728	-	Manganese ABC transporter, inner membrane permease protein SitD		FIG01046910	ff
fig|81852.3.peg.1942	unitig_0|quiver_1943310_1942564	1943310	1942564	-	Manganese ABC transporter, ATP-binding protein SitB		FIG01322879	ff
fig|81852.3.peg.1943	unitig_0|quiver_1943548_1944918	1943548	1944918	+	Histidine transport protein (permease)		FIG00012083	ff
fig|81852.3.peg.1944	unitig_0|quiver_1945869_1944973	1945869	1944973	-	FIG00629329: hypothetical protein		FIG00629328	ff
fig|81852.3.peg.1945	unitig_0|quiver_1946153_1945983	1946153	1945983	-	FIG00627866: hypothetical protein		FIG00627864	ff
fig|81852.3.peg.1946	unitig_0|quiver_1946827_1946150	1946827	1946150	-	NAD(P)H oxidoreductase YRKL (EC 1.6.99.-) @ Putative NADPH-quinone reductase (modulator of drug activity B) @ Flavodoxin 2		FIG00024510	isu;Flavodoxin isu;Flavodoxin
fig|81852.3.peg.1947	unitig_0|quiver_1947823_1946918	1947823	1946918	-	MSM (multiple sugar metabolism) operon regulatory protein		FIG01304229	isu;Fructooligosaccharides(FOS)_and_Raffinose_Utilization
fig|81852.3.peg.1948	unitig_0|quiver_1947998_1949452	1947998	1949452	+	Lactose and galactose permease, GPH translocator family		FIG00090765	isu;Lactose_utilization icw(2);Lactose_and_Galactose_Uptake_and_Utilization
fig|81852.3.peg.1949	unitig_0|quiver_1949468_1950499	1949468	1950499	+	Aldose 1-epimerase (EC 5.1.3.3)		FIG00135025	idu(2);Maltose_and_Maltodextrin_Utilization icw(1);Lactose_and_Galactose_Uptake_and_Utilization
fig|81852.3.peg.1950	unitig_0|quiver_1950506_1951693	1950506	1951693	+	Galactokinase (EC 2.7.1.6)		FIG00024073	idu(1);Lactose_and_Galactose_Uptake_and_Utilization
fig|81852.3.peg.1951	unitig_0|quiver_1951849_1953231	1951849	1953231	+	ImpB/MucB/SamB family protein		FIG00628435	ff
fig|81852.3.peg.1952	unitig_0|quiver_1953203_1953361	1953203	1953361	+	FIG00628641: hypothetical protein		FIG00628639	ff
fig|81852.3.peg.1953	unitig_0|quiver_1953358_1953588	1953358	1953588	+	FIG00628465: hypothetical protein		FIG00628464	ff
fig|81852.3.peg.1954	unitig_0|quiver_1954456_1953788	1954456	1953788	-	Protein of unknown function DUF421		FIG00627352	ff
fig|81852.3.peg.1955	unitig_0|quiver_1955391_1954645	1955391	1954645	-	Mobile element protein		FIG01306568	ff
fig|81852.3.peg.1956	unitig_0|quiver_1955495_1955343	1955495	1955343	-	Mobile element protein		FIG01306568	ff
fig|81852.3.peg.1957	unitig_0|quiver_1957102_1955723	1957102	1955723	-	NADH peroxidase Npx (EC 1.11.1.1)		FIG01317788	ff
[truncated: 1,324 more rows]
