# Supplementary material for: RelA Mutant Enterococcus faecium with Multiantibiotic Tolerance Arising in an Immunocompromised Host
Source: mBio. 2017 Jan 3;8(1):e02124-16. doi: 10.1128/mBio.02124-16 (PMC5210501; doi:10.1128/mBio.02124-16)
Supplement: Table S2 [file mbo006163120st2.xlsx]

## Sheet: WTplankvbiofilm
Transcription Start	Translation Start	Translation Stop	Transcription Stop	Strand	Name	Synonym	Product	Raw Counts WTplank Replicate 1	Raw Counts WTplank Replicate 2	Raw Counts WTplank Replicate 3	Raw Counts WTplank Replicate 4	Normalized Counts WTplank Replicate 1	Normalized Counts WTplank Replicate 2	Normalized Counts WTplank Replicate 3	Normalized Counts WTplank Replicate 4	RPKM WTplank	Expression WTplank	Raw Counts WTbiofilm Replicate 1	Raw Counts WTbiofilm Replicate 2	Raw Counts WTbiofilm Replicate 3	Raw Counts WTbiofilm Replicate 4	Normalized Counts WTbiofilm Replicate 1	Normalized Counts WTbiofilm Replicate 2	Normalized Counts WTbiofilm Replicate 3	Normalized Counts WTbiofilm Replicate 4	RPKM WTbiofilm	Expression WTbiofilm	pValue WTplank vs WTbiofilm	qValue WTplank vs WTbiofilm	greater in biofilm?
	51280	51594		+	-	EFAU004_00048	hypothetical protein	0	0	0	0	0	0	1634	0	0	1	11	1	0	0	134808	29146	0	17567	0	144	0	0	yes
	108849	109067		+	infA	EFAU004_00117	translation initiation factor IF-1	0	1	0	0	0	23553	0	0	0	26	0	0	0	0	0	0	0	0	0	0	0	0	no
	143903	143796		-	-	EFAU004_00149	hypothetical protein	0	0	0	0	0	0	0	0	0	0	0	0	0	0	2802	0	0	19324	0	51	0	0	yes
	226256	226354		+	-	EFAU004_00229	mannosyl-glycoprotein endo-beta-N-acetylglucosaminidase	0	0	0	0	0	0	0	0	0	0	1	0	0	0	14601	0	0	0	0	36	0	0	yes
231326			231513	+	-	predicted RNA	-	615	667	789	753	12854843	14165289	16773705	15231160	43	78490	17934	20566	21203	15426	219556120	397189218	784426457	343963648	1090	2320658	0	0	yes
	262137	263042		+	-	EFAU004_00262	CorA-like Mg2+ transporter protein	234	255	268	312	4893587	5417355	5699182	6308735	3	6158	14	9	3	9	180678	184715	115022	217027	0	192	0	0	no
	271030	270863		-	-	EFAU004_00271	hypothetical protein	0	0	0	0	0	0	17438	19426	0	54	0	0	0	0	0	0	0	0	0	0	0	0	no
286975	286975	287883		+	-	EFAU004_00289	ISEfm1, transposase	810	882	883	1025	16914733	18716528	18787738	20713820	11	20663	51	39	21	44	631710	763744	797309	991756	0	875	0	0	no
	465531	465737		+	-	EFAU004_00454	hypothetical protein	0	0	0	0	0	0	0	0	0	0	1	0	0	0	12389	11492	0	0	0	28	0	0	yes
	524737	524922		+	-	EFAU004_00511	hypothetical protein	0	0	0	0	13233	20523	18392	0	0	70	0	0	0	0	0	0	0	0	0	0	0	0	no
647247	647247	646648	646648	-	-	EFAU004_00619	hypothetical protein	548	630	555	637	11446384	13365564	11796457	12876010	11	20618	16	20	9	17	205162	400829	350896	387432	0	560	0	0	no
	666044	665598		-	nrdI	EFAU004_00635	putative flavoprotein NrdI	6	12	5	9	129467	254958	108719	195176	0	384	0	0	0	0	12020	0	0	0	0	6	0	0	no
	717405	716593		-	-	EFAU004_00684	helix-turn-helix domain-containing protein	0	0	0	0	5457	0	0	0	0	1	11	6	0	3	141297	132701	23318	68243	0	112	0	0	yes
	758114	758263		+	-	EFAU004_00724	hypothetical protein	0	0	0	0	0	0	20435	0	0	34	0	0	0	0	0	0	0	0	0	0	0	0	no
770129			770203	+	-	EFAU004_02887	Arg tRNA	0	0	0	0	0	0	0	0	0	0	0	0	0	0	0	8886	0	0	0	29	0	0	yes
	773459	773767		+	rplU	EFAU004_00739	50S ribosomal protein L21	0	0	1	0	0	0	34332	0	0	27	0	0	0	0	663	0	0	0	0	0	0	0	no
	791084	790968		-	-	EFAU004_00759	hypothetical protein	9	10	16	16	203547	223553	349318	325032	1	2353	0	0	0	0	7669	0	0	0	0	16	0	0	no
	952745	951870		-	-	EFAU004_00934	RpiR family transcriptional regulator	27	21	15	30	568212	453856	331743	616688	0	562	0	0	0	0	0	8056	0	0	0	2	0	0	no
1076699			1076771	+	-	EFAU004_02902	Gln tRNA	0	0	0	0	11323	10055	18801	9778	0	171	0	0	0	0	0	0	0	0	0	0	0	0	no
1143425	1143425	1142178	1142178	-	-	EFAU004_01114	ISL3 family transposase	873	882	937	1076	18229331	18718181	19921525	21744458	8	15747	196	92	35	76	2409660	1790047	1304708	1715405	0	1446	0	0	no
	1240840	1239809		-	-	EFAU004_01211	hypothetical protein	0	0	0	0	0	0	681	0	0	0	7	3	1	1	95353	69431	60089	37297	0	63	0	0	yes
1319070			1318997	-	-	EFAU004_02927	His tRNA	0	0	0	0	0	0	0	0	0	0	1	0	0	0	21828	0	0	0	0	73	0	0	yes
1319217			1319131	-	-	EFAU004_02932	Leu tRNA	0	0	0	0	0	0	0	0	0	0	1	0	0	0	19247	0	0	0	0	55	0	0	yes
1319857			1319782	-	-	EFAU004_02967	Asp tRNA	0	0	0	0	0	0	0	0	0	0	0	0	0	0	0	6279	17040	0	0	76	0	0	yes
1319939			1319865	-	-	EFAU004_02972	Val tRNA	0	0	0	0	0	0	0	0	0	0	0	0	0	0	0	5568	16816	0	0	74	0	0	yes
	1499278	1499036		-	-	EFAU004_01474	transglycosylase	0	1	0	0	19645	21625	681	1825	0	45	0	0	0	0	516	592	0	0	0	1	0	0	no
1507245			1507170	-	-	EFAU004_03012	Met tRNA	0	0	0	0	0	0	0	0	0	0	0	0	0	0	0	0	0	20540	0	67	0	0	yes
	1509087	1508989		-	-	EFAU004_01489	hypothetical protein	9	7	10	9	190040	168595	219073	193741	1	1948	0	0	0	0	11799	0	0	0	0	29	0	0	no
1510201	1510201	1511496	1511496	+	-	EFAU004_01490	ISL3 family transposase	902	931	973	1124	18831923	19756749	20692098	22734289	8	15820	210	105	40	91	2575737	2038388	1515246	2042297	0	1576	0	0	no
	1511842	1511642		-	cspA	EFAU004_01491	major cold shock protein CspA	0	0	0	0	0	19146	0	7692	0	33	0	0	0	0	0	0	0	0	0	0	0	0	no
	1589477	1591213		+	-	EFAU004_01575	sensor histidine kinase	88	102	155	158	1848021	2166115	3296457	3209778	0	1514	9	3	0	0	118952	67180	30044	0	0	31	0	0	no
	1597259	1596195		-	-	EFAU004_01581	3-dehydroquinate synthase	0	0	0	0	0	0	953	0	0	0	9	3	0	0	118215	60663	0	14729	0	45	0	0	yes
	1681671	1681826		+	-	EFAU004_01663	hypothetical protein	0	0	0	0	15825	0	0	0	0	25	0	0	0	0	442	0	0	0	0	0	0	0	no
	1727280	1727993		+	-	EFAU004_01703	hypothetical protein	0	0	0	0	0	0	0	8474	0	2	9	7	2	3	114159	142535	80493	84864	0	147	0	0	yes
	1734138	1733197		-	ribF	EFAU004_01710	riboflavin biosynthesis protein RibF	0	0	0	0	0	3030	0	0	0	0	9	4	0	1	116150	85426	0	31621	0	61	0	0	yes
1792890			1792803	-	-	EFAU004_03017	Ser tRNA	0	0	0	0	0	0	0	0	0	0	0	0	0	0	0	11611	0	0	0	32	0	0	yes
	1802820	1803602		+	-	EFAU004_01779	ISEfm1, transposase	444	478	411	539	9276944	10140220	8750408	10897001	6	12472	39	25	11	17	487315	486966	431165	396756	0	575	0	0	no
	1939073	1936887		-	copA	EFAU004_01915	copper-translocating P-type ATPase	0	0	0	0	0	4958	0	0	0	0	8	10	1	7	105825	209715	44618	162162	0	59	0	0	yes
	1956012	1955848		-	-	EFAU004_01930	hypothetical protein	0	0	0	0	0	0	0	0	0	0	0	1	0	0	0	19549	0	0	0	29	0	0	yes
2005542	2005542	2006450	2006450	+	-	EFAU004_01982	ISEfm1, transposase	771	838	821	952	16099863	17783333	17457493	19250717	10	19414	43	31	18	42	533849	609715	692600	939054	0	763	0	0	no
	2015435	2014623		-	recO	EFAU004_01990	DNA repair protein RecO	0	0	0	0	682	0	0	0	0	0	9	0	0	2	120058	0	0	64324	0	56	0	0	yes
	2016887	2016492		-	-	EFAU004_01992	diacylglycerol kinase	0	0	3	1	0	0	76839	23989	0	63	0	0	0	0	0	0	0	0	0	0	0	0	no
	2024121	2024981		+	-	EFAU004_02000	Putative phosphotransferase	1	0	2	0	31514	0	50000	4563	0	24	0	0	0	0	0	0	0	0	0	0	0	0	no
	2088314	2088099		-	atpE	EFAU004_02062	ATP synthase F0 subunit C	0	0	2	0	0	0	58855	0	0	68	0	0	0	0	0	0	0	0	0	0	0	0	no
	2176939	2176625		-	-	EFAU004_02152	hypothetical protein	0	1	0	0	0	37878	0	5475	0	34	0	0	0	0	0	0	0	0	0	0	0	0	no
	2217969	2217772		-	-	EFAU004_02194	hypothetical protein	0	0	0	0	17735	0	0	0	0	22	0	0	0	0	0	0	0	0	0	0	0	0	no
	2221944	2222156		+	-	EFAU004_02197	hypothetical protein	0	0	0	1	0	0	0	26075	0	30	0	0	0	0	0	0	0	0	0	0	0	0	no
	2224291	2224091		-	cspE	EFAU004_02199	major cold shock protein CspE	0	0	1	0	0	9228	34468	17079	0	75	0	0	0	0	811	0	0	0	0	1	0	0	no
2243813			2243885	+	-	EFAU004_03052	Thr tRNA	0	0	1	0	9959	0	30108	19035	0	202	0	0	0	0	0	0	0	0	0	0	0	0	no
2246946			2246871	-	-	EFAU004_03057	Asn tRNA	0	0	0	0	0	0	0	9778	0	32	0	0	0	0	0	0	0	0	0	0	0	0	no
	2263107	2262772		-	-	EFAU004_02234	hypothetical protein	0	1	0	1	15552	39118	14305	35071	0	77	0	0	0	0	0	0	0	0	0	0	0	0	no
	2347552	2348904		+	-	EFAU004_02313	Mur ligase middle domain-containing protein	0	0	0	0	409	4820	0	0	0	0	5	7	1	1	65929	147156	38116	27432	0	51	0	0	yes
	2429361	2429077		-	-	EFAU004_02406	hypothetical protein	0	0	0	0	14188	19146	0	0	0	29	0	0	0	0	0	0	0	0	0	0	0	0	no
2447637			2447709	+	-	EFAU004_03087	Lys tRNA	3	2	2	5	77216	51928	51498	110169	0	995	0	0	0	0	221	4739	0	0	0	16	0	0	no
	2456096	2453964		-	-	EFAU004_02437	ferrous iron transport protein B	0	0	0	0	10641	0	0	0	0	1	11	3	3	6	137684	72037	136771	150945	0	58	0	0	yes
2466793	2466793	2465885	2465885	-	-	EFAU004_02446	ISEfm1, transposase	787	852	841	975	16442564	18090220	17883514	19709126	11	19836	51	38	21	42	624336	751658	797309	951216	0	859	0	0	no
	2641121	2641789		+	-	EFAU004_02590	TetR family transcriptional regulator	0	0	0	0	0	0	2997	0	0	1	5	4	0	0	65117	92061	0	10135	0	62	0	0	yes
	2796428	2796565		+	-	EFAU004_02737	hypothetical protein	0	0	0	0	0	0	0	0	0	0	2	0	0	0	24852	0	0	0	0	45	0	0	yes
	2823973	2824167		+	-	EFAU004_02756	transposase	0	0	2	1	20736	0	44005	27900	0	118	0	0	0	0	442	0	0	0	0	0	0	0	no
	2831098	2830976		-	-	EFAU004_02763	hypothetical protein	0	0	0	0	0	0	0	0	0	0	1	0	0	0	19100	0	0	0	0	38	0	0	yes
	2832893	2832714		-	rpmF2	EFAU004_02767	50S ribosomal protein L32	0	0	0	0	0	0	0	0	0	0	1	0	0	0	21312	0	0	0	0	29	0	0	yes
	2839371	2838763		-	vanXB	EFAU004_02774	D-alanyl-D-alanine dipeptidase	10	17	22	29	227967	373829	478474	587483	0	684	2	0	0	0	31563	0	0	4459	0	14	0	0	no
	2850003	2849800		-	-	EFAU004_02787	hypothetical protein	6	4	5	4	144201	90358	116076	85136	0	534	0	0	0	0	0	0	0	5405	0	6	0	0	no
2931676			2931593	-	-	EFAU004_03167	Leu tRNA	0	0	0	0	0	0	0	0	0	0	0	0	0	0	2433	9952	0	0	0	36	0	0	yes
2931756			2931682	-	-	EFAU004_03172	Lys tRNA	0	0	0	0	0	0	0	0	0	0	0	0	0	0	1179	8530	0	0	0	32	0	0	yes
2931832			2931758	-	-	EFAU004_03177	Val tRNA	0	0	0	0	0	0	0	0	0	0	0	0	0	0	5530	8886	0	0	0	48	0	0	yes
	1889060	1887708		-	-	EFAU004_01863	FtsK/SpoIIIE family protein	0	0	0	0	0	0	8583	0	0	1	8	3	1	5	109734	73459	53811	112297	0	64	2.12306e-282	9.12914e-281	yes
	2744852	2744001		-	-	EFAU004_02679	NmrA-like family protein	0	0	0	0	0	0	2997	0	0	0	1	4	0	0	16224	83056	0	2702	0	29	8.91664e-274	3.78015e-272	yes
	297341	298102		+	-	EFAU004_00300	ISEfm1, transposase	420	472	399	532	8770259	10020385	8495095	10763885	7	12483	41	25	12	25	512536	485781	454932	560945	0	660	5.78114e-271	2.41684e-269	no
	877534	878295		+	-	EFAU004_00867	ISEfm1, transposase	420	472	399	532	8774624	10022451	8495095	10763885	7	12485	41	26	12	25	512536	506161	454932	562162	0	667	1.18093e-268	4.86932e-267	no
21592	21592	20579		-	-	EFAU004_00021	ISL3 family transposase	766	744	833	902	15990586	15800688	17708446	18243024	9	16701	150	68	33	68	1838495	1315047	1228026	1536891	0	1459	2.83574e-265	1.15346e-263	no
623124	623124	622063	622063	-	-	EFAU004_00594	ISL3 family transposase	739	758	781	929	15425920	16092011	16609945	18781747	8	15750	175	84	33	66	2145501	1627251	1234977	1472702	0	1525	5.5583e-255	2.23073e-253	no
	668633	667860		-	-	EFAU004_00637	ABC transporter protein	20	19	16	20	433287	421487	348092	420730	0	524	1	0	0	0	23598	12677	6053	1891	0	14	1.28481e-253	5.08854e-252	no
	2511282	2510161		-	sbcD	EFAU004_02489	exonuclease SbcD	0	0	0	0	0	0	0	4823	0	1	7	2	0	1	88126	54976	0	39594	0	40	1.39678e-252	5.46016e-251	yes
	792113	791157		-	-	EFAU004_00760	CorA-like Mg2+ transporter protein	66	79	61	90	1384311	1679614	1309945	1828683	0	1620	6	1	0	4	79498	23222	19058	102162	0	58	4.77071e-245	1.841e-243	no
688059	688059	687046	687046	-	-	EFAU004_00659	ISL3 family transposase	734	700	778	859	15322237	14857575	16550136	17364015	8	15802	142	62	29	65	1746976	1209478	1106950	1459729	0	1361	3.90405e-239	1.48749e-237	no
	2551239	2548519		-	-	EFAU004_02528	hypothetical protein	0	0	0	0	19099	0	0	0	0	1	25	11	1	7	315560	224289	69058	177567	0	72	3.39298e-235	1.27661e-233	yes
	2910102	2910908		+	-	EFAU004_02835	ABC transporter ATP-binding protein	0	0	0	0	5320	0	0	0	0	1	8	0	0	4	98598	8767	0	97702	0	63	1.00219e-231	3.7242e-230	yes
	389892	392027		+	-	EFAU004_00387	ATP-dependent DNA helicase IV	0	0	0	0	0	11432	0	0	0	1	17	3	0	6	210471	71919	0	143108	0	49	8.37477e-227	3.07415e-225	yes
	2238690	2239658		+	-	EFAU004_02211	L-asparaginase	73	83	92	100	1534788	1763360	1955858	2031029	1	1879	10	1	0	5	122787	20971	25112	113378	0	72	2.09973e-225	7.61467e-224	no
1821660			1821587	-	-	EFAU004_03022	Met tRNA	0	0	0	0	0	0	0	3650	0	12	1	1	1	1	21828	21208	45067	40000	0	432	7.69262e-224	2.75652e-222	yes
	2058190	2057423		-	-	EFAU004_02028	YibE/F-like protein	0	0	0	0	3001	0	0	0	0	0	2	1	0	1	25737	19431	26457	22972	0	30	4.17911e-222	1.4799e-220	yes
	2039516	2039292		-	-	EFAU004_02012	hypothetical protein	0	0	0	0	0	12947	20980	0	0	37	0	0	0	0	1179	0	0	0	0	1	1.5614e-221	5.4649e-220	no
	711096	713195		+	-	EFAU004_00681	hypothetical protein	0	0	0	0	0	0	16621	0	0	1	11	5	8	5	144100	97393	305156	113108	0	78	1.68637e-217	5.83445e-216	yes
	1076225	1076653		+	-	EFAU004_01050	hypothetical protein	10	22	17	12	225238	476721	363351	252933	0	768	0	0	0	0	1032	13388	23094	0	0	21	5.55831e-213	1.9012e-211	no
	2334103	2334345		+	-	EFAU004_02296	hypothetical protein	2	5	5	1	43110	116942	110490	27770	0	306	0	0	0	0	8702	0	0	0	0	8	5.8981e-198	1.99475e-196	no
	1940596	1941684		+	-	EFAU004_01919	ISL3 family transposase	576	540	610	642	12030013	11469972	12975340	12991655	6	11356	101	37	24	41	1247566	720260	912556	925675	0	873	1.21483e-196	4.06292e-195	no
	1070810	1071379	1071379	+	-	EFAU004_01044	ISL3 family transposase	459	440	481	548	9581855	9353994	10227929	11084354	9	17652	86	31	18	31	1060988	603554	688116	705810	0	1341	1.39551e-182	4.61593e-181	no
	103751	103936		+	rpsZ	EFAU004_00108	30S ribosomal protein S14	3	2	1	2	72578	60743	23978	47457	0	275	0	0	0	0	6342	0	0	0	0	8	2.20086e-179	7.20064e-178	no
	1202680	1203318		+	plsY	EFAU004_01173	acyl-phosphate glycerol 3-phosphate acyltransferase	22	33	23	28	477489	715564	504495	574967	0	889	5	0	0	0	64306	5568	4708	7297	0	32	7.04876e-170	2.28137e-168	no
	1808949	1810202		+	-	EFAU004_01785	hypothetical protein	17	15	17	30	369986	334297	364032	607301	0	334	1	2	0	0	15044	41824	0	0	0	11	9.03758e-170	2.89395e-168	no
	482875	483675		+	-	EFAU004_00467	diaminopimelate epimerase	0	0	0	0	0	0	0	10691	0	3	6	3	0	6	85619	74289	34977	146351	0	106	5.6705e-164	1.79665e-162	yes
	2328331	2328816		+	-	EFAU004_02291	YbaK/prolyl-tRNA synthetase-associated domain protein	30	36	37	39	629740	764600	794822	788396	0	1531	2	1	0	2	29056	34478	0	50675	0	58	1.12557e-158	3.52913e-157	no
	1893527	1890300		-	-	EFAU004_01867	cell wall surface anchor family protein	0	0	0	0	0	0	0	14732	0	1	16	4	2	5	196312	79265	82735	133108	0	38	5.31835e-155	1.65033e-153	yes
	1144959	1143664		-	purB	EFAU004_01115	Adenylosuccinate lyase	0	0	0	0	409	0	0	13298	0	2	6	2	6	2	82227	50829	256278	54729	0	85	8.95759e-153	2.75126e-151	yes
	1009396	1008443		-	-	EFAU004_00988	NAD-dependent nucleoside-diphosphate-sugar epimerase	0	0	0	0	0	11707	0	260	0	3	2	8	2	4	26622	169668	79820	100405	0	98	4.15043e-152	1.2619e-150	yes
	182047	182637		+	-	EFAU004_00189	hypothetical protein	25	32	44	52	530832	696556	939373	1057496	0	1363	3	4	0	0	47787	85426	0	0	0	56	2.76734e-143	8.32968e-142	no
	1918703	1919212		+	-	EFAU004_01893	IS116/IS110/IS902 family transposase	4267	4425	4786	5161	89080627	93870110	101729291	104305736	106	190679	264	200	171	268	3240486	3880213	6336098	5981621	4	9528	6.01355e-136	1.79216e-134	no
	2709101	2707860		-	-	EFAU004_02643	competence/damage-inducible protein CinA protein	0	0	0	0	0	0	14713	0	0	2	3	12	4	0	40486	236374	164349	17702	0	92	4.37181e-134	1.29011e-132	yes
	1097199	1094926		-	-	EFAU004_01073	DNA internalization-related competence protein ComEC/Rec2	0	0	0	0	14733	0	0	0	0	1	10	4	1	7	125811	96090	55829	176081	0	49	4.77888e-130	1.39655e-128	yes
	1164060	1164845		+	-	EFAU004_01135	sensory box histidine kinase	0	0	0	0	0	0	5449	0	0	1	4	0	0	2	53539	15047	34753	56351	0	50	1.50903e-124	4.36748e-123	yes
	1773678	1773845		+	-	EFAU004_01745	hypothetical protein	0	0	0	0	1091	0	0	0	0	1	0	0	0	0	11578	0	0	13243	0	36	6.39772e-122	1.81671e-120	yes
	2749220	2750068		+	-	EFAU004_02684	hypothetical protein	0	0	0	0	0	15013	4359	0	0	5	21	8	1	5	261799	168601	43721	122027	0	175	3.10265e-121	8.72801e-120	yes
	237493	240090		+	-	EFAU004_00239	aldehyde-alcohol dehydrogenase	0	0	0	0	0	0	17711	0	0	1	13	14	0	2	166592	285426	30044	58243	0	51	2.15484e-119	6.00563e-118	yes
	2725899	2727149		+	-	EFAU004_02661	IS116/IS110/IS902 family transposase	13586	14674	16058	17491	283586084	311268732	341299591	353474967	144	257719	881	661	592	900	10791887	12779976	21928251	20069729	6	13103	1.03166e-116	2.84891e-115	no
	1293291	1294541		+	-	EFAU004_01259	IS116/IS110/IS902 family transposase	13682	14779	16190	17622	285590040	313504407	344099455	356120860	145	259655	891	677	605	918	10911725	13080687	22385874	20472297	6	13359	2.95625e-115	8.08937e-114	no
	1534311	1535561		+	-	EFAU004_01518	IS116/IS110/IS902 family transposase	13663	14762	16170	17591	285209686	313137052	343686103	355489569	145	259297	890	680	603	914	10903834	13140402	22308968	20385000	6	13336	7.32355e-115	1.98594e-113	no
	2368363	2368983		+	-	EFAU004_02330	azoreductase	0	0	0	0	0	0	0	14602	0	5	8	7	0	6	100589	139573	31390	146486	0	168	5.16359e-110	1.38771e-108	yes
	2734791	2733313		-	-	EFAU004_02669	ABC transporter ATP-binding protein	0	0	0	0	0	0	0	16036	0	2	11	9	2	1	144395	190165	110762	22297	0	79	5.36831e-109	1.42997e-107	yes
	1500990	1500427		-	-	EFAU004_01477	hypothetical protein	0	0	0	0	0	13911	0	0	0	6	12	4	2	2	151179	81398	98206	57567	0	172	9.80324e-108	2.5884e-106	yes
	954556	956571		+	-	EFAU004_00937	PTS system ascorbate-specific transporter subunit IIA	0	0	0	0	0	0	0	15123	0	1	11	3	1	7	139896	70853	50896	165405	0	52	7.46204e-105	1.95311e-103	yes
	1796632	1797585		+	-	EFAU004_01772	Integrase core domain protein	479	492	622	598	10006002	10454132	13223297	12092046	6	11995	179	94	53	108	2201769	1833412	1985201	2423783	1	2212	1.91693e-103	4.9741e-102	no
	255949	256755		+	-	EFAU004_00256	gluconate 5-dehydrogenase	40	32	50	62	850341	688842	1074114	1272620	0	1203	5	3	1	0	68879	70497	61659	0	0	62	6.43325e-102	1.65505e-100	no
	2195027	2196277	2196277	+	-	EFAU004_02174	IS116/IS110/IS902 family transposase	12148	13126	14395	15689	253582401	278446418	305946457	317057627	129	230821	812	620	548	833	9943952	11978436	20300896	18592702	6	12153	1.27269e-101	3.24644e-100	no
	2577096	2578517		+	-	EFAU004_02546	mannitol dehydrogenase protein	0	1	0	0	0	26308	0	0	0	4	16	9	2	10	200884	187322	106726	229729	0	127	2.28194e-100	5.77197e-99	yes
	2379938	2378277		-	-	EFAU004_02341	carbohydrate kinase, FGGY family protein	0	0	0	0	0	0	14850	0	0	2	10	6	0	6	132817	122037	0	150540	0	60	5.38526e-98	1.3508e-96	yes
	2361607	2360582		-	-	EFAU004_02324	Beta-lactamase	0	0	0	0	0	7851	0	0	0	1	5	5	0	1	62758	113507	0	22702	0	48	6.08723e-94	1.51426e-92	yes
	2345929	2347329		+	-	EFAU004_02312	cation transporter	0	0	0	0	17598	0	0	0	0	3	17	2	5	1	210988	52014	197085	23243	0	86	2.32165e-93	5.72801e-92	yes
	2399096	2397909		-	-	EFAU004_02358	IS16/IS256, transposase	431	386	429	495	9004229	8199586	9133106	10016688	4	7650	75	39	30	47	922787	771563	1116816	1062567	0	815	3.92779e-92	9.61191e-91	no
	816541	818529		+	-	EFAU004_00783	transcriptional antiterminator bglG:Sigma-54 factor	0	0	0	0	0	13498	0	0	0	1	9	7	0	2	116961	152962	22869	54729	0	43	1.1085e-91	2.6908e-90	yes
	2748834	2747647		-	-	EFAU004_02683	IS16/IS256, transposase	431	386	427	492	9004229	8194352	9088419	9959322	4	7627	75	39	30	47	922787	771563	1116816	1062567	0	815	1.27651e-91	3.07384e-90	no
	1914845	1913658		-	-	EFAU004_01890	IS16/IS256, transposase	431	386	427	492	9004229	8194352	9095231	9959322	4	7629	75	39	30	47	922787	771563	1116816	1062567	0	815	1.4684e-91	3.50783e-90	no
	1285726	1284329		-	-	EFAU004_01250	6-phospho-beta-glucosidase	1	0	0	0	22100	0	0	0	0	3	4	9	5	7	54424	176066	195067	166081	0	105	1.44542e-90	3.42576e-89	yes
	395409	395089		-	-	EFAU004_00391	hypothetical protein	1	2	1	2	41064	49724	40326	50325	0	141	0	0	0	0	663	2251	0	4864	0	6	5.9159e-85	1.39116e-83	no
	388154	389809		+	-	EFAU004_00386	coenzyme A disulfide reductase	0	0	0	0	16098	0	0	0	0	2	10	6	1	5	128908	119075	55156	115945	0	63	5.74688e-84	1.34094e-82	yes
	2813054	2811651		-	-	EFAU004_02748	peptidase, M23 family	0	0	0	0	14188	0	0	0	0	2	10	3	2	2	133702	63981	103587	54729	0	63	4.62961e-83	1.07193e-81	yes
	1863421	1864374		+	-	EFAU004_01843	Integrase core domain protein	439	439	562	527	9180763	9333057	11953542	10669361	6	10780	164	87	50	85	2019395	1698459	1880717	1913108	1	1968	8.47739e-83	1.94786e-81	no
	2913161	2915143		+	-	EFAU004_02838	cell wall surface adhesion protein	4	4	2	5	86084	101928	61989	118513	0	46	133	67	20	31	1631342	1307109	763228	702567	0	555	2.60805e-82	5.94714e-81	yes
	2671325	2673124		+	-	EFAU004_02612	oligoendopeptidase, PepF/M3 family	94	135	111	125	1981309	2872038	2359400	2527118	0	1352	21	6	5	5	257522	134360	209417	113108	0	99	1.59492e-79	3.60956e-78	no
	222213	224036		+	-	EFAU004_00225	amino acid permease	0	0	0	0	13778	0	0	0	0	1	11	3	0	6	134955	58175	2017	138513	0	45	3.64622e-78	8.19038e-77	yes
	422423	423583		+	-	EFAU004_00412	sortase family protein	0	0	0	0	0	0	0	6649	0	1	2	0	2	1	33480	2251	87892	33783	0	33	7.97544e-78	1.77823e-76	yes
	2023236	2022790		-	-	EFAU004_01997	Glutamyl-tRNA(Gln) amidotransferase subunit E	4	5	4	3	87585	115564	86784	61799	0	196	1	0	0	0	14675	0	0	0	0	8	4.55044e-77	1.00712e-75	no
	1754567	1753845		-	pyrH	EFAU004_01726	uridylate kinase	0	0	0	0	0	0	17438	0	0	6	14	7	0	3	179646	142890	29596	87702	0	152	8.87515e-77	1.94994e-75	yes
	2860583	2858592		-	-	EFAU004_02793	DNA-repair protein	1	0	0	0	39836	0	0	0	0	4	11	21	1	11	143584	421919	45291	263513	0	109	8.76605e-76	1.91201e-74	yes
	2260895	2259510		-	-	EFAU004_02230	Ser/Thr protein phosphatase family protein	0	0	1	0	0	0	35149	0	0	6	11	15	3	9	146312	302962	119282	204864	0	139	9.92411e-71	2.14903e-69	yes
	416812	418977		+	-	EFAU004_00409	PTS system glucose-specific transporter subunit IIABC	0	0	0	0	14188	0	0	0	0	1	9	5	2	0	114233	115284	83183	19459	0	38	1.66679e-70	3.5836e-69	yes
	492385	492537		+	-	EFAU004_00476	hypothetical protein	0	0	0	0	0	0	1089	0	0	1	0	0	0	0	5014	14336	0	0	0	31	2.68378e-69	5.72921e-68	yes
	1979466	1978513		-	-	EFAU004_01955	Integrase core domain protein	406	390	512	479	8487858	8286914	10896594	9691264	5	9791	176	91	55	87	2162389	1769194	2057399	1960270	1	2083	1.08906e-65	2.30851e-64	no
	485989	486990		+	-	EFAU004_00471	aspartate-semialdehyde dehydrogenase	0	0	0	0	0	0	0	12255	0	3	5	6	0	2	68657	133056	0	63108	0	66	2.08412e-64	4.38685e-63	yes
	261399	262052		+	-	EFAU004_00261	deoxynucleoside kinase	26	36	25	38	557708	782231	546185	773663	0	1016	3	2	1	1	36946	42890	41255	41351	0	62	3.10516e-63	6.49064e-62	no
	2176632	2176138		-	-	EFAU004_02151	hypothetical protein	0	5	3	3	0	121900	65667	75488	0	132	0	0	0	0	0	11848	0	0	0	5	7.53327e-63	1.5638e-61	no
	1672139	1670103		-	ligA	EFAU004_01655	NAD-dependent DNA ligase	0	0	0	0	0	15426	0	0	0	1	7	5	0	6	97640	114099	0	136351	0	42	3.98403e-62	8.21365e-61	yes
	1915668	1916963		+	-	EFAU004_01891	ISL3 family transposase	320	351	343	415	6693042	7460881	7302043	8392046	3	5757	97	57	15	38	1195280	1101658	567713	855135	0	717	3.29995e-61	6.75705e-60	no
49545	49545	50147	50147	+	-	EFAU004_00046	integrase core domain protein, IS30 family	386	399	491	480	8071214	8483195	10436376	9717861	8	15219	139	72	44	82	1708112	1393483	1648206	1832837	1	2729	3.37412e-61	6.86222e-60	no
	1784218	1784670		+	-	EFAU004_01759	hypothetical protein	17	25	31	31	363301	531129	667574	646284	0	1218	9	1	0	0	111504	20142	0	0	0	72	4.9694e-61	1.00389e-59	no
	1530124	1529150		-	-	EFAU004_01513	LPXTG-motif protein cell wall anchor domain protein	0	0	0	0	0	15151	0	0	0	3	14	6	0	1	172566	129502	0	35000	0	86	1.08609e-60	2.17943e-59	yes
	36399	36770		+	-	EFAU004_00036	hypothetical protein	2	1	1	2	46930	31955	38147	53063	0	114	0	0	0	0	8480	0	0	0	0	5	3.20648e-59	6.39173e-58	no
	2877192	2878379		+	-	EFAU004_02811	transposase	229	260	330	338	4795770	5525757	7025204	6839243	2	5089	47	32	22	38	587020	625355	846860	865135	0	615	4.06071e-59	8.04126e-58	no
	1872755	1870626		-	-	EFAU004_01849	hypothetical protein	0	0	1	0	18008	0	21798	0	0	4	24	11	1	8	303687	221563	54260	199729	0	91	2.76899e-58	5.4475e-57	yes
	190567	190004		-	def	EFAU004_00198	peptide deformylase	0	0	0	0	0	0	5585	0	0	2	0	0	0	3	12020	0	17713	85945	0	51	1.14622e-55	2.24033e-54	yes
	2807882	2807667		-	-	EFAU004_02745	hypothetical protein	0	0	0	0	3001	0	0	0	0	3	1	1	0	0	22492	28909	0	0	0	59	6.92145e-55	1.33549e-53	yes
	1215290	1215832		+	-	EFAU004_01185	hypothetical protein	35	32	28	35	730695	695316	601771	719426	0	1264	0	1	3	1	8554	28791	117264	28108	0	84	8.26391e-55	1.58436e-53	no
	608385	610421		+	-	EFAU004_00582	hypothetical protein	0	0	0	0	0	3443	14577	0	0	2	9	5	0	5	119542	108886	30493	133513	0	48	1.45293e-54	2.76793e-53	yes
	1134957	1134379		-	-	EFAU004_01106	Phosphoribosylglycinamide formyltransferase	0	0	0	0	0	0	0	6127	0	2	3	2	1	0	39306	46800	38565	0	0	53	1.15937e-53	2.19477e-52	yes
	247313	248773		+	-	EFAU004_00247	rhamnulokinase	0	0	0	0	0	0	0	13037	0	2	6	3	1	2	82890	59241	52242	65810	0	44	4.86129e-52	9.1453e-51	yes
	295150	294461		-	-	EFAU004_00297	hypothetical protein	0	3	2	1	0	84435	58991	23076	0	60	42	40	17	11	517846	791587	639237	247972	0	795	3.0702e-51	5.73995e-50	yes
	2908214	2909182		+	-	EFAU004_02833	ABC transporter substrate-binding protein	0	0	0	2	0	0	0	41590	0	10	13	12	7	4	164601	243720	260762	89864	0	195	4.34679e-51	8.07644e-50	yes
	363070	364383		+	-	EFAU004_00366	xanthine/uracil permease family protein	0	0	0	0	0	0	0	13168	0	2	12	2	0	1	154203	55924	22645	28108	0	49	7.03873e-51	1.29979e-49	yes
	2268175	2267837		-	phnA	EFAU004_02239	putative alkylphosphonate utilization operon protein PhnA	1	1	1	1	22783	22589	30926	27640	0	76	0	0	0	0	0	5687	0	0	0	4	9.85511e-50	1.79781e-48	no
	747239	748177		+	-	EFAU004_00715	DNA polymerase III subunit delta'	0	0	0	0	0	0	14305	0	0	3	3	9	0	2	47492	178791	0	47972	0	73	5.6771e-45	1.0294e-43	yes
	1028898	1029851		+	-	EFAU004_01008	Integrase	329	328	393	413	6883492	6967079	8354087	8355671	4	8008	124	49	29	60	1525884	956279	1108295	1357972	0	1296	3.02052e-44	5.44417e-43	no
	2519518	2518226		-	hisS	EFAU004_02496	histidyl-tRNA synthetase	1	0	0	0	22510	0	0	0	0	4	10	2	4	4	127581	51421	156726	105270	0	85	5.69519e-44	1.02039e-42	yes
	1070391	1070645		+	-	EFAU004_01043	ISL3 family transposase	90	96	102	101	1890450	2053305	2175885	2052020	4	8011	12	8	6	10	150000	167061	238565	239324	0	779	3.53149e-43	6.28981e-42	no
	153012	153968		+	-	EFAU004_00159	hypothetical protein	21	28	33	27	451023	606060	704359	560625	0	606	7	0	1	2	88348	0	38565	44864	0	44	9.62434e-42	1.69411e-40	no
	2614600	2612621		-	-	EFAU004_02573	transcriptional antiterminator bglG	0	0	1	0	0	0	35967	0	0	4	25	4	0	9	318067	91232	0	207972	0	77	5.12462e-41	8.96808e-40	yes
	1383508	1381928		-	prfC	EFAU004_01336	peptide chain release factor 3	0	0	0	1	0	0	0	33246	0	5	21	1	3	7	257448	21682	120627	175000	0	90	1.02994e-39	1.79197e-38	yes
	2764179	2765066		+	-	EFAU004_02700	ISEf1, transposase	39	69	63	80	831787	1467079	1355449	1636245	0	1489	6	2	6	4	73672	41469	240582	105000	0	129	2.77132e-39	4.79407e-38	no
	1907776	1909044		+	-	EFAU004_01884	IS1476 , transposase	25	29	23	34	539154	620385	507356	701825	0	466	6	0	2	0	77359	5213	84977	16081	0	36	5.82347e-39	1.00164e-37	no
	2739581	2739012		-	-	EFAU004_02674	maltose O-acetyltransferase family protein	1	1	4	3	34106	32093	99046	68057	0	102	0	0	0	0	3982	0	0	9054	0	5	8.45225e-39	1.44553e-37	no
154978	154978	154640	154640	-	-	EFAU004_00161	Integrase core domain protein	248	267	277	320	5187039	5675344	5905449	6477444	9	17142	65	33	28	43	798377	650355	1056053	974864	1	2566	5.45016e-38	9.26835e-37	no
	2772539	2773426		+	-	EFAU004_02709	ISEf1, transposase	39	68	63	78	823601	1442975	1351498	1585267	0	1464	6	2	6	4	73672	41469	240582	105000	0	129	1.08854e-37	1.84073e-36	no
	457810	459438		+	-	EFAU004_00447	glucan 1,6-alpha-glucosidase	0	0	0	0	0	0	18664	4432	0	3	16	5	2	1	199041	100829	74439	41486	0	63	1.17274e-36	1.97204e-35	yes
1703057	1703057	1703395		+	-	EFAU004_01681	integrase	270	289	310	341	5637653	6148209	6606403	6906518	10	18656	79	43	30	50	974410	834478	1122869	1134729	1	2998	7.68145e-36	1.28451e-34	no
	293610	292873		-	repB	EFAU004_00296	plasmid replication initiation protein	2	0	0	0	44201	0	0	16949	0	20	16	13	2	14	200958	257345	85874	330135	0	296	3.67169e-35	6.10596e-34	yes
	429870	429451		-	-	EFAU004_00420	hypothetical protein	18	11	14	25	394406	244490	318528	517861	0	878	4	1	0	0	54277	33886	0	20945	0	64	5.92874e-35	9.80522e-34	no
	2662807	2661212		-	-	EFAU004_02605	polysaccharide biosynthesis family protein	0	0	0	0	3137	0	0	15254	0	2	8	4	1	4	97935	78436	48654	101351	0	51	9.89799e-35	1.62803e-33	yes
	690197	692257		+	-	EFAU004_00661	hypothetical protein	1	0	0	0	23192	0	0	0	0	2	10	3	4	2	129719	60189	151121	65810	0	49	1.81394e-34	2.96738e-33	yes
	2295607	2297370		+	-	EFAU004_02263	ABC transporter ATP-binding protein/permease	0	2	0	2	7503	45179	14713	49282	0	16	26	10	8	25	323230	199644	309641	577567	0	199	4.13988e-34	6.7357e-33	yes
	2926755	2925505		-	-	EFAU004_02847	peptidase, U32 family	0	0	0	0	13778	0	0	0	0	2	5	1	0	5	62020	32582	0	131891	0	45	1.56322e-32	2.51619e-31	yes
	100170	100448		+	rpsS	EFAU004_00099	30S ribosomal protein S19	2	0	5	0	57435	19972	107356	11082	0	175	0	0	0	0	9365	2606	0	0	0	10	1.78101e-31	2.85151e-30	no
	987100	983915		-	carB	EFAU004_00966	carbamoyl-phosphate synthase large subunit	0	0	0	1	0	0	13760	38591	0	4	16	11	5	5	203982	215047	200448	117567	0	57	5.95931e-31	9.49075e-30	yes
	498413	497382		-	-	EFAU004_00482	aldose 1-epimerase	0	0	0	0	0	0	0	18904	0	4	8	3	1	2	104572	75829	68834	64729	0	76	1.19076e-29	1.88642e-28	yes
	2863014	2860615		-	-	EFAU004_02794	Type IV secretory pathway, VirB4 components	0	0	2	0	0	0	47138	0	0	4	10	21	0	4	127802	415165	33183	89324	0	69	1.23002e-29	1.93841e-28	yes
	1919209	1919310		+	-	EFAU004_01894	transposase	40	48	66	71	844611	1036088	1405040	1439634	6	11581	4	2	8	2	57669	50710	296636	64864	0	1151	1.56509e-29	2.45361e-28	no
	824084	823920		-	-	EFAU004_00792	hypothetical protein	0	0	0	0	3137	0	0	0	0	4	1	0	0	1	20575	0	0	22297	0	64	3.21723e-29	5.01755e-28	yes
	2752806	2751772		-	-	EFAU004_02688	zinc-binding alcohol dehydrogenase family protein	22	26	24	34	464938	568595	512942	705606	0	543	5	5	0	1	72787	103791	0	23918	0	48	3.2511e-29	5.04424e-28	no
	2151550	2150870		-	-	EFAU004_02121	hypothetical protein	0	0	0	0	0	0	10626	0	0	3	2	0	0	5	29351	15995	0	112972	0	58	4.24382e-29	6.55071e-28	yes
	1299447	1298269		-	-	EFAU004_01263	ISEf1, transposase	273	303	339	375	5702455	6441873	7212397	7586310	3	5713	151	85	22	70	1856120	1644549	821748	1569054	0	1249	5.07508e-29	7.79387e-28	no
	1046109	1046870		+	-	EFAU004_01024	cyclophilin type peptidyl-prolyl cis-trans isomerase	27	21	34	31	577080	463360	731743	629465	0	787	9	3	1	0	112389	68838	39461	0	0	72	1.79438e-28	2.74167e-27	no
	1152207	1151371		-	-	EFAU004_01122	ABC transporter permease	0	0	0	0	0	0	21117	0	0	6	6	7	0	5	73672	136848	0	131756	0	102	2.31534e-28	3.51978e-27	yes
	614743	617910		+	-	EFAU004_00588	hypothetical protein	0	0	0	0	13915	0	14168	17731	0	3	22	16	1	0	274262	309597	43273	8108	0	50	2.64158e-28	3.99556e-27	yes
	1703427	1704011		+	-	EFAU004_01682	Integrase core domain protein	285	290	363	335	5949522	6169421	7723160	6782138	6	11377	119	70	44	64	1467256	1363270	1647982	1431621	1	2525	3.26494e-28	4.91373e-27	no
	2007269	2008447		+	-	EFAU004_01984	ISEf1, transposase	263	293	331	365	5496998	6228787	7039645	7386701	3	5545	142	82	20	62	1738643	1590758	775112	1390000	0	1165	5.40561e-28	8.09496e-27	no
	2713076	2711790		-	-	EFAU004_02646	peptidase M16 inactive domain protein	0	0	0	0	0	16528	0	0	0	3	16	0	0	1	207300	17180	0	40135	0	51	6.30992e-28	9.4024e-27	yes
	2890504	2888321		-	-	EFAU004_02822	glycosyl hydrolase family protein	0	0	0	0	0	0	20844	14602	0	4	30	6	0	0	369542	128436	0	14864	0	58	1.48478e-27	2.20157e-26	yes
	938036	937716		-	-	EFAU004_00923	sensor histidine kinase	6	5	13	17	131650	119283	285422	357235	0	695	2	2	0	0	28982	41350	0	0	0	54	1.77871e-27	2.62447e-26	no
	1929169	1928846		-	-	EFAU004_01907	hypothetical protein	0	0	0	0	0	0	2861	0	0	2	2	0	0	0	35029	0	0	0	0	27	1.7854e-27	2.62447e-26	yes
	2784409	2784209		-	-	EFAU004_02723	Helix-turn-helix domain protein	0	0	0	0	3819	0	0	0	0	4	3	0	0	0	36873	16706	0	0	0	66	6.11301e-27	8.93212e-26	yes
	532405	536181		+	-	EFAU004_00520	von Willebrand factor domain-containing protein	0	0	1	1	0	0	23841	32855	0	3	13	13	4	5	168805	257345	181165	125675	0	48	6.67001e-27	9.6989e-26	yes
	1002944	1000302		-	alaS	EFAU004_00982	alanyl-tRNA synthetase	0	2	0	0	14051	43939	0	0	0	5	23	13	3	2	285840	259478	144618	54864	0	70	8.09749e-27	1.1718e-25	yes
	2659813	2658359		-	-	EFAU004_02601	tRNA(Ile)-lysidine synthase	0	0	0	0	4502	0	0	13298	0	3	6	2	0	6	81637	46090	0	154459	0	48	9.85928e-27	1.41992e-25	yes
	105476	105976		+	rpsE	EFAU004_00112	30S ribosomal protein S5	6	3	5	7	132196	68044	111852	147457	0	229	2	0	0	0	31637	0	0	0	0	15	1.04584e-26	1.49904e-25	no
	467750	469936		+	pcrA	EFAU004_00457	ATP-dependent DNA helicase PcrA	0	0	0	1	16234	0	15258	22946	0	6	22	14	1	4	272345	283175	60986	94594	0	81	1.20061e-26	1.71272e-25	yes
	481629	482888		+	-	EFAU004_00466	diaminopimelate decarboxylase	0	0	1	0	0	0	22343	0	0	4	7	6	0	5	96976	130805	0	117837	0	68	6.50571e-26	9.23688e-25	yes
	1802607	1801648		-	-	EFAU004_01778	Integrase core domain protein	178	191	215	231	3719508	4053030	4571934	4676662	2	4432	36	22	31	39	443805	443127	1156726	877837	0	760	6.68962e-26	9.45341e-25	no
	1174421	1173243		-	-	EFAU004_01145	ISEf1, transposase	260	281	313	354	5437380	5974931	6671934	7156192	3	5352	147	74	22	65	1801769	1432701	821748	1463783	0	1170	1.0189e-25	1.43312e-24	no
	646000	646671		+	-	EFAU004_00618	HAD superfamily hydrolase	0	0	0	0	0	0	15667	0	0	5	5	0	1	4	70132	0	69955	97702	0	88	2.31331e-25	3.23863e-24	yes
	2857102	2855021		-	-	EFAU004_02790	DNA topoisomerase III	0	0	0	0	0	0	14577	0	0	1	12	2	0	1	149262	41350	0	26216	0	26	3.66608e-25	5.10875e-24	yes
	774151	774444		+	rpmA	EFAU004_00741	50S ribosomal protein L27	2	0	2	2	48021	14187	54495	48109	0	140	0	0	0	0	0	4146	7174	0	0	9	4.73762e-25	6.57153e-24	no
	567530	567907		+	-	EFAU004_00547	hypothetical protein	0	0	0	0	3819	0	0	0	0	2	3	0	0	0	39085	12322	0	0	0	33	1.46594e-24	2.02408e-23	yes
	1798495	1800294		+	-	EFAU004_01774	glycerophosphodiester phosphodiesterase family protein	0	0	1	3	0	13774	39373	65710	0	16	19	4	11	22	243879	88033	411210	492297	0	171	1.95035e-24	2.68062e-23	yes
	2261834	2262691		+	-	EFAU004_02233	Fis family transcriptional regulator	37	44	43	47	781446	934986	917983	951890	0	1044	6	5	1	6	78908	98459	54035	141756	0	108	9.47715e-24	1.29665e-22	no
	2474368	2473349		-	-	EFAU004_02455	L-lactate oxidase	26	40	59	53	562210	858953	1269482	1081616	0	924	6	6	3	2	73451	125710	130941	64189	0	96	1.02809e-23	1.40025e-22	no
	2149413	2146933		-	-	EFAU004_02118	hypothetical protein	1	0	0	1	36834	0	0	26988	0	6	24	12	3	4	300221	232227	132735	90270	0	76	1.09825e-23	1.48907e-22	yes
	1985913	1984975		-	-	EFAU004_01961	Integrase	153	175	168	220	3213506	3730303	3574250	4446153	2	3984	32	19	26	37	400884	369431	970403	844594	0	688	1.51231e-23	2.04128e-22	no
	2075736	2076380		+	-	EFAU004_02046	hypothetical protein	19	21	27	35	415552	462672	579427	711082	0	840	8	3	0	1	105825	65284	0	44324	0	83	1.64206e-23	2.20652e-22	no
	401017	399407		-	-	EFAU004_00397	tetronasin resistance transmembrane protein	35	31	44	48	739017	676308	938964	986571	0	518	9	5	1	3	115044	112914	38116	86351	0	54	2.78748e-23	3.72902e-22	no
	2225133	2224441		-	radC	EFAU004_02200	DNA repair protein RadC	30	30	33	45	635334	656336	704768	911994	0	1049	5	5	1	3	69985	112440	39237	85540	0	110	3.15645e-23	4.20394e-22	no
	145320	146219		+	-	EFAU004_00152	Calcineurin-like phosphoesterase	0	0	0	0	3410	7851	0	0	0	3	5	4	0	0	61946	90521	0	0	0	42	3.88347e-23	5.14945e-22	yes
	1531159	1530320		-	-	EFAU004_01514	CAAX amino terminal protease family protein	0	0	0	0	0	10055	0	0	0	2	6	2	0	0	83554	50829	0	0	0	39	8.92682e-23	1.1785e-21	yes
	2519912	2520859		+	-	EFAU004_02497	oxidoreductase, aldo/keto reductase family protein	20	33	39	39	421145	716804	846866	804954	0	735	10	3	0	3	133112	70616	11883	79189	0	77	9.06847e-23	1.19197e-21	no
	1306805	1305738		-	ulaG	EFAU004_01273	L-ascorbate 6-phosphate lactonase, UlaG	0	1	0	0	0	26446	0	0	0	6	7	1	0	11	87758	29976	0	257297	0	87	1.25491e-22	1.64229e-21	yes
	1175835	1175545		-	-	EFAU004_01148	hypothetical protein	0	0	0	0	0	0	0	2607	0	2	2	0	0	0	29498	0	0	0	0	25	1.43309e-22	1.86736e-21	yes
	1569466	1568981		-	-	EFAU004_01552	MaoC like domain-containing protein	0	0	0	0	0	0	14577	0	0	7	8	4	0	0	106858	79146	0	17297	0	104	8.54637e-22	1.10882e-20	yes
	1822646	1823824		+	-	EFAU004_01797	ISEf1, transposase	234	276	285	305	4890995	5860192	6069754	6165189	2	4874	127	77	19	62	1564970	1487677	734529	1384189	0	1096	1.59288e-21	2.05775e-20	no
	1247857	1247288		-	scpB	EFAU004_01218	segregation and condensation protein B	0	0	0	0	0	0	0	15514	0	6	4	6	0	1	49926	117890	27130	23378	0	95	1.85605e-21	2.38748e-20	yes
	2800501	2802948		+	-	EFAU004_02741	ATP/GTP-binding protein	0	0	1	0	0	0	31743	19426	0	5	18	9	3	2	230088	188862	130717	63513	0	62	2.39489e-21	3.0675e-20	yes
	2382887	2381808		-	-	EFAU004_02343	GntR family transcriptional regulator	0	0	0	0	20600	0	0	0	0	4	9	4	0	2	113200	91943	31838	53108	0	67	1.24525e-20	1.58822e-19	yes
	1923707	1923195		-	-	EFAU004_01898	ISEnfa3, transposase	0	0	0	0	0	15151	0	0	0	7	7	2	1	0	90191	43720	51569	21621	0	100	2.14629e-20	2.72588e-19	yes
	1021871	1021173		-	-	EFAU004_01000	DnaD and phage-associated domain protein	0	0	0	0	0	14462	0	0	0	5	2	0	1	5	28687	0	37892	128648	0	69	2.30065e-20	2.90964e-19	yes
	705708	708326		+	-	EFAU004_00676	PRD domain-containing protein	0	1	0	0	0	23553	0	0	0	2	14	4	0	3	171607	78080	0	74594	0	30	3.34802e-20	4.21655e-19	yes
	2102822	2101821		-	-	EFAU004_02076	glyceraldehyde-3-phosphate dehydrogenase	9	10	15	6	194133	229476	321117	126727	0	217	4	0	0	0	57300	0	23318	0	0	20	4.13967e-20	5.19184e-19	no
	1924409	1925350		+	-	EFAU004_01901	ISEf1, transposase	192	220	222	258	4025102	4680027	4736920	5215906	2	4951	98	53	13	44	1207153	1038151	506950	989054	0	992	6.16146e-20	7.66363e-19	no
	1775718	1773907		-	-	EFAU004_01746	hypothetical protein	91	75	114	118	1912005	1606473	2439782	2401825	0	1153	13	17	13	10	165191	330568	517264	244054	0	173	6.92553e-20	8.57854e-19	no
	1055674	1055027		-	-	EFAU004_01034	ABC transporter permease	0	0	0	0	18690	0	0	0	0	7	2	5	1	3	26253	114454	49327	68243	0	99	7.64883e-20	9.43565e-19	yes
	1967299	1966898		-	-	EFAU004_01942	PTS system, mannose/fructose/sorbose-specific IIA component	1	1	6	3	37789	23691	142234	68448	0	169	0	0	0	0	9660	11255	0	0	0	13	2.35953e-19	2.89886e-18	no
	1185935	1186603		+	-	EFAU004_01159	hypothetical protein	5	9	2	8	118690	203030	58991	180052	0	209	0	0	0	1	0	0	9641	38513	0	17	2.86172e-19	3.50153e-18	no
	1338265	1334951		-	-	EFAU004_01293	DNA polymerase III subunit alpha	0	1	0	0	0	34435	18392	14471	0	5	13	8	3	11	168657	155805	127802	257432	0	53	3.5581e-19	4.33599e-18	yes
	2383932	2382973		-	-	EFAU004_02344	Glycosyl hydrolases family 43	0	0	0	0	0	8815	0	7953	0	4	2	7	0	2	28023	138625	0	60135	0	59	3.91955e-19	4.7572e-18	yes
	564221	565339		+	-	EFAU004_00544	aspartate aminotransferase	0	0	0	1	0	0	0	26075	0	5	6	6	0	4	81784	131872	25112	104189	0	76	4.83771e-19	5.848e-18	yes
	863288	863689		+	-	EFAU004_00852	hypothetical protein	0	0	0	3	0	0	0	70143	0	43	0	0	0	0	5899	0	0	0	0	3	7.20466e-19	8.67441e-18	no
	1455496	1455095		-	-	EFAU004_01407	hypothetical protein	0	0	0	3	0	0	0	70143	0	43	0	0	0	0	5899	0	0	0	0	3	7.20466e-19	8.67441e-18	no
	140972	141931		+	-	EFAU004_00146	iron ABC transporter system permease	0	0	0	0	0	0	14032	0	0	3	6	2	1	0	74557	41706	49551	15000	0	47	8.59163e-19	1.02622e-17	yes
	2898517	2899542		+	-	EFAU004_02830	LacI family transcriptional regulator	0	0	0	1	0	19008	0	34680	0	13	16	14	2	1	206120	286729	82959	24054	0	146	1.04647e-18	1.24501e-17	yes
2931492			2931421	-	-	EFAU004_03157	Gly tRNA	0	0	0	0	0	9917	0	0	0	34	0	0	0	0	1032	0	0	0	0	3	1.49173e-18	1.76776e-17	no
	2385455	2383944		-	-	EFAU004_02345	alpha-N-arabinofuranosidase	0	0	0	0	0	19559	0	12385	0	5	2	3	6	3	32079	59241	233856	68648	0	65	2.55751e-18	3.01887e-17	yes
	2515192	2513309		-	-	EFAU004_02493	acyltransferase	1	1	0	0	22919	30578	0	0	0	7	11	10	2	6	142625	195497	101793	146756	0	77	4.74813e-18	5.56104e-17	yes
	983861	983085		-	-	EFAU004_00965	dihydroorotate dehydrogenase, electron transfer subunit	0	0	0	0	0	0	13760	0	0	4	9	1	0	0	115929	25000	31614	0	0	55	7.68794e-18	8.96927e-17	yes
	2278110	2276926		-	-	EFAU004_02248	beta-aspartyl peptidase	1	0	0	0	22373	0	0	0	0	4	7	4	0	3	97197	86848	34977	72027	0	61	7.94485e-18	9.2332e-17	yes
	703305	704132		+	potC	EFAU004_00674	spermidine/putrescine transport system permease protein PotC	1	0	0	0	22919	0	0	0	0	6	4	5	3	1	50516	99170	113452	34594	0	89	8.04048e-18	9.30841e-17	yes
	2344430	2343663		-	-	EFAU004_02309	hypothetical protein	0	0	0	0	0	17768	0	0	0	5	4	4	1	0	60471	87914	70852	13918	0	75	1.07022e-17	1.23424e-16	yes
	1206616	1205216		-	hslU	EFAU004_01176	ATP-dependent carboxylate-amine ligase	0	1	0	0	13915	26033	0	0	0	7	4	15	1	2	60693	293601	45964	57432	0	81	1.0824e-17	1.24352e-16	yes
	151952	152887		+	-	EFAU004_00158	ISEf1, transposase	202	222	249	274	4232878	4711432	5304087	5545893	2	5286	101	67	20	52	1247123	1301540	746860	1166216	0	1191	1.31499e-17	1.50499e-16	no
	1305239	1303755		-	-	EFAU004_01271	PTS system ascorbate-specific transporter subunit IIC	0	0	0	0	0	18595	0	0	0	3	4	1	0	6	54793	25118	27130	136081	0	40	1.46109e-17	1.66587e-16	yes
	314435	313395		-	-	EFAU004_00318	ISEf1, transposase	208	229	258	278	4356889	4868732	5489237	5621121	2	4883	113	68	21	56	1388126	1320497	776905	1268918	0	1141	2.13664e-17	2.4269e-16	no
	2512097	2511474		-	-	EFAU004_02490	acyltransferase	0	0	0	0	0	0	10626	0	0	4	5	1	1	0	62979	22037	39910	0	0	50	2.99399e-17	3.38794e-16	yes
	1791790	1790915		-	-	EFAU004_01765	ISEf1, transposase	206	220	249	287	4314733	4677685	5294005	5803780	3	5733	126	67	18	51	1553908	1304265	668834	1157972	0	1337	3.56131e-17	4.01481e-16	no
	733328	734746		+	-	EFAU004_00700	PTS system fructose-specific transporter subunit IIBC	0	0	0	0	18417	0	0	0	0	3	8	1	2	0	99262	35308	89910	12027	0	41	6.52621e-17	7.32981e-16	yes
	993406	992495		-	-	EFAU004_00972	RluA family pseudouridine synthase	0	0	0	0	0	0	0	16297	0	4	7	4	0	0	89085	86137	30493	0	0	56	1.2318e-16	1.37834e-15	yes
	1073673	1074269		+	-	EFAU004_01046	nitroreductase family protein	12	5	12	18	260572	124793	255722	365449	0	421	1	2	0	0	22123	49763	30269	2027	0	43	1.48769e-16	1.6585e-15	no
	693890	693084		-	-	EFAU004_00663	hypothetical protein	6	13	28	16	129877	286088	599182	329335	0	416	3	3	0	0	37831	61137	33632	13918	0	45	1.76073e-16	1.95565e-15	no
	1543782	1544102		+	-	EFAU004_01528	ISEf1, transposase	43	40	30	45	917462	857575	655040	911473	1	2602	11	4	2	3	145722	90402	108968	73378	0	325	2.80462e-16	3.10364e-15	no
	2951723	2950326		-	mnmE	EFAU004_02862	tRNA modification GTPase MnmE	1	0	0	0	29740	0	14850	0	0	7	15	2	4	4	191002	40047	151569	98648	0	86	3.75021e-16	4.13485e-15	yes
	1870629	1869622		-	-	EFAU004_01848	NlpC/P60 family lipoprotein	0	0	0	0	16098	0	0	0	0	3	3	6	0	1	44542	117417	0	37837	0	49	3.90307e-16	4.28768e-15	yes
	1543412	1543768		+	-	EFAU004_01527	ISEf1, transposase	63	69	70	88	1327012	1472727	1506267	1788396	2	4267	36	7	2	12	450663	145142	75112	282297	0	667	4.28819e-16	4.69362e-15	no
	2898242	2896557		-	-	EFAU004_02829	alpha amylase	0	0	0	2	0	0	0	43937	0	6	8	5	4	3	105457	115521	182511	70405	0	70	4.35506e-16	4.74954e-15	yes
	103193	103732		+	rplE	EFAU004_00107	50S ribosomal protein L5	0	1	5	3	18281	34986	114168	74967	0	112	1	0	0	0	20427	0	0	0	0	9	5.41637e-16	5.88566e-15	no
	547307	547591		+	-	EFAU004_00531	hypothetical protein	0	0	0	0	0	0	0	13428	0	11	1	0	1	2	22050	9952	63901	60270	0	136	1.77049e-15	1.91697e-14	yes
	2283555	2282674		-	-	EFAU004_02252	UTP--glucose-1-phosphate uridylyltransferase 2	0	0	0	0	0	0	14713	0	0	4	2	4	1	0	36209	90521	48430	0	0	49	1.97338e-15	2.12898e-14	yes
	820170	821630		+	-	EFAU004_00787	PTS system lactose/cellobiose-specific transporter subunit IIC	15	16	20	30	318008	345454	435286	613559	0	293	6	6	0	0	83480	120023	0	0	0	34	2.07136e-15	2.22671e-14	no
	377789	379249		+	-	EFAU004_00376	helix-turn-helix domain-containing protein	0	0	0	0	0	0	0	15906	0	2	6	4	0	1	77654	91706	0	22567	0	32	2.95974e-15	3.1704e-14	yes
	2029883	2028450		-	-	EFAU004_02004	6-phospho-beta-glucosidase	1	0	0	0	24420	0	0	0	0	4	0	6	0	7	11946	122748	0	159189	0	51	2.98575e-15	3.18692e-14	yes
	773177	772536		-	-	EFAU004_00738	uracil-DNA glycosylase, family 4	1	0	0	0	20873	0	9536	0	0	11	2	7	3	2	26622	143601	124887	52162	0	135	3.9673e-15	4.21964e-14	yes
	2111838	2112647		+	-	EFAU004_02086	HAD superfamily hydrolase	0	0	0	0	0	14462	0	0	0	4	5	1	1	0	67330	32938	53363	15675	0	52	5.62154e-15	5.95805e-14	yes
	1296878	1295016		-	-	EFAU004_01261	transcriptional antiterminator bglG	0	0	0	0	16643	14876	0	0	0	4	14	4	1	1	181047	87203	59192	28378	0	47	5.79583e-15	6.12121e-14	yes
	2892398	2891571		-	ycjR	EFAU004_02824	AP endonuclease	0	0	0	0	0	19972	0	0	0	6	6	3	1	2	80678	74170	39013	48243	0	73	6.17997e-15	6.50409e-14	yes
	1912513	1911935		-	-	EFAU004_01887	hypothetical protein	0	0	0	0	0	0	0	13689	0	5	3	3	0	1	47861	75829	0	32972	0	67	8.44825e-15	8.86036e-14	yes
	453751	453152		-	-	EFAU004_00444	isochorismatase family protein	1	0	0	0	20873	15840	14032	0	0	21	16	8	0	6	204056	171919	0	139189	0	214	8.62945e-15	9.01897e-14	yes
	839982	840263		+	-	EFAU004_00826	hypothetical protein	0	0	0	0	0	0	0	3259	0	2	2	0	0	0	34365	0	0	0	0	30	9.87029e-15	1.02801e-13	yes
	1478802	1478521		-	-	EFAU004_01433	hypothetical protein	0	0	0	0	0	0	0	3259	0	2	2	0	0	0	34365	0	0	0	0	30	9.87029e-15	1.02801e-13	yes
	2420631	2420350		-	-	EFAU004_02383	hypothetical protein	0	0	0	0	0	0	0	3259	0	2	2	0	0	0	34365	0	0	0	0	30	9.87029e-15	1.02801e-13	yes
	296304	295390		-	-	EFAU004_00298	Relaxase/mobilization nuclease domain protein	2	5	4	10	54979	122451	93051	218122	0	133	86	29	6	32	1064380	576421	228699	719459	0	707	9.99309e-15	1.03011e-13	yes
	566691	565399		-	-	EFAU004_00545	major facilitator superfamily transporter	1	1	0	0	38608	27548	0	0	0	12	4	8	8	3	55162	168246	321076	73243	0	119	1.29781e-14	1.33325e-13	yes
	1440436	1438403		-	-	EFAU004_01390	hypothetical protein	0	0	0	1	14733	0	0	28292	0	5	14	4	3	2	173303	92890	121973	55405	0	54	1.83957e-14	1.88337e-13	yes
	2287316	2286267		-	-	EFAU004_02255	SIS domain-containing protein	0	0	0	1	0	0	0	30899	0	7	9	6	0	4	112241	127251	0	103513	0	81	2.17391e-14	2.21812e-13	yes
	430456	429872		-	-	EFAU004_00421	aromatic acid decarboxylase	14	22	30	16	297680	468732	648910	324380	0	743	8	1	1	1	100073	26658	63004	25810	0	92	2.34714e-14	2.38678e-13	no
	1545699	1544746		-	-	EFAU004_01530	Integrase	417	389	519	484	8721691	8272314	11051498	9800651	5	9917	194	105	66	101	2382817	2034597	2448878	2267972	1	2393	2.68734e-14	2.72354e-13	no
	1845719	1845291		-	-	EFAU004_01824	RNA polymerase sigma-70 factor, region 4	0	0	0	0	11050	0	0	0	0	6	1	0	0	4	22418	0	0	96891	0	69	3.56086e-14	3.59671e-13	yes
	2870996	2869185		-	-	EFAU004_02802	ABC transporter ATP-binding protein	0	1	0	0	0	29889	0	0	0	4	13	5	0	2	166519	106872	0	59054	0	45	3.58752e-14	3.61152e-13	yes
	179155	180030		+	-	EFAU004_00187	ISEf1, transposase	185	192	206	240	3875852	4083746	4397411	4862711	2	4914	102	54	20	48	1251253	1047393	743946	1089189	0	1179	3.87692e-14	3.88984e-13	no
473171			471689	-	-	predicted RNA	antisense: EFAU004_02872	606415	599015	688746	722491	12657782946	12706388980	14638203542	14600547979	5160	9204808	744047	832270	766288	762283	9108544469	16073462322	28349230493	16996855270	5711	11889428	4.50002e-14	4.50002e-13	yes
	2154366	2156006		+	mleA	EFAU004_02124	malic enzyme, NAD binding domain protein	0	0	0	0	0	0	0	16427	0	2	8	2	0	0	99852	55924	35426	0	0	29	5.50662e-14	5.48838e-13	yes
	1410383	1409430		-	-	EFAU004_01363	Integrase	535	566	714	674	11186630	12014325	15175749	13629335	7	13628	209	110	64	109	2563864	2128791	2394618	2440810	1	2496	9.16898e-14	9.10846e-13	no
	227269	226598		-	opuCD	EFAU004_00230	ABC transporter permease	2	2	9	2	51159	60881	208991	57366	0	140	2	0	0	0	36356	0	0	0	0	13	1.09886e-13	1.08802e-12	no
	1388990	1387812		-	-	EFAU004_01341	A/G-specific adenine glycosylase	1	1	0	0	27012	24517	0	15514	0	14	3	8	1	15	45575	172867	50224	335135	0	128	1.29032e-13	1.2734e-12	yes
	2552456	2551236		-	-	EFAU004_02529	Ser/Thr protein phosphatase family protein	0	0	0	0	0	0	0	18904	0	3	11	0	0	2	141076	14810	0	63513	0	44	1.38004e-13	1.35749e-12	yes
	2203951	2202080		-	-	EFAU004_02180	hypothetical protein	0	1	0	0	0	37741	0	15123	0	7	24	3	1	3	304498	75710	49775	79054	0	67	1.68185e-13	1.64898e-12	yes
	2478459	2479424		+	-	EFAU004_02462	diacylglycerol kinase catalytic subunit	1	0	0	0	33969	0	0	0	0	8	11	3	1	4	142256	73578	45964	95135	0	92	1.96658e-13	1.92189e-12	yes
	623308	623138		-	-	EFAU004_00595	ISL3 family transposase	9	14	18	21	197544	309641	402452	425684	1	1952	2	2	0	2	31047	41232	28923	62432	0	239	2.43144e-13	2.36849e-12	no
	2735774	2735145		-	-	EFAU004_02670	nitroreductase family protein	0	0	1	0	0	0	23297	0	0	9	9	6	0	0	116150	116943	30717	0	0	104	2.54851e-13	2.47452e-12	yes
	1839792	1838980		-	-	EFAU004_01817	LPXTG-motif protein cell wall anchor domain protein	0	0	0	0	0	13911	0	0	0	4	5	3	0	0	69469	73459	10089	0	0	47	2.60865e-13	2.52477e-12	yes
	651586	653004		+	-	EFAU004_00624	Na+/H+ antiporter	18	15	16	17	378581	338842	342234	358279	0	249	9	2	0	0	115781	46445	0	14594	0	31	2.82751e-13	2.71911e-12	no
	684697	685617		+	-	EFAU004_00657	oxidoreductase family, NAD-binding Rossmann fold protein	0	0	0	0	5047	3581	8719	0	0	4	8	2	0	1	109144	47511	0	40540	0	53	3.71751e-13	3.5636e-12	yes
	159119	159880		+	-	EFAU004_00167	aldose dehydrogenase	0	0	0	0	0	0	18528	0	0	6	10	0	1	0	131784	0	56950	22027	0	69	4.93116e-13	4.712e-12	yes
	1844547	1844762		+	-	EFAU004_01822	hypothetical protein	2	0	0	2	50068	4407	5177	53324	0	130	0	0	0	0	10619	0	0	0	0	12	7.86171e-13	7.48853e-12	no
	40516	42189		+	-	EFAU004_00041	PTS system, lactose/cellobiose-specific IICB component	0	0	0	0	15279	0	19346	0	0	5	8	3	1	6	108997	64336	38116	140945	0	52	1.05225e-12	9.99138e-12	yes
	561419	562540		+	mnmA	EFAU004_00542	tRNA-specific 2-thiouridylase MnmA	0	0	0	0	13915	0	0	0	0	3	4	3	0	1	53613	63981	0	32027	0	33	1.07574e-12	1.01823e-11	yes
	2716585	2716007		-	-	EFAU004_02651	RNA polymerase sigma-70 factor family protein	0	0	0	0	14733	0	0	0	0	6	0	4	1	0	3687	90876	65470	0	0	69	1.11064e-12	1.04797e-11	yes
	216660	217022		+	ndoA	EFAU004_00221	toxin-antitoxin system, toxin component, MazF family	0	0	0	0	7503	0	0	17470	0	17	0	3	2	5	8112	59715	84304	121891	0	188	1.1199e-12	1.0534e-11	yes
	2303428	2302652		-	-	EFAU004_02270	TatD family hydrolase	0	0	1	0	0	0	29564	0	0	9	13	0	0	6	171091	0	0	140945	0	100	1.22406e-12	1.14779e-11	yes
	118832	119194		+	-	EFAU004_00129	alkaline-shock protein	0	0	1	0	4911	0	23433	12125	0	27	0	0	0	0	4277	0	0	0	0	2	1.23505e-12	1.15451e-11	no
	2158882	2158046		-	-	EFAU004_02127	Sulfite exporter TauE/SafE	0	0	0	0	0	0	15940	0	0	4	3	2	2	0	47787	52962	75112	0	0	52	1.41514e-12	1.31875e-11	yes
	1977921	1978589		+	-	EFAU004_01954	RpiR family transcriptional regulator	15	21	16	14	322237	450137	355722	290091	0	529	4	1	1	2	54793	21800	58295	48378	0	68	1.74127e-12	1.61766e-11	no
	1075407	1076165		+	-	EFAU004_01049	hypothetical protein	28	18	26	18	603137	386914	560354	377835	0	635	13	1	0	1	163790	28080	27802	42432	0	86	2.00396e-12	1.85598e-11	no
	1179286	1178549		-	-	EFAU004_01152	ABC transporter ATPase	0	0	0	0	3137	0	9673	18252	0	10	6	5	2	2	79719	102725	81838	57027	0	108	2.18034e-12	2.01314e-11	yes
	1782202	1783158		+	-	EFAU004_01756	periplasmic binding protein	0	0	0	0	0	15977	0	17340	0	8	14	4	0	2	176401	91350	22869	47972	0	88	2.42667e-12	2.23373e-11	yes
	1565489	1564653		-	mutM	EFAU004_01549	Formamidopyrimidine-DNA glycosylase	0	0	0	0	0	1101	0	18904	0	5	6	5	0	1	78171	111729	0	30945	0	65	2.9654e-12	2.7213e-11	yes
	719205	720407		+	xerC	EFAU004_00688	site-specific tyrosine recombinase XerC-family	2	0	0	0	52933	0	0	0	0	11	11	0	9	0	144837	0	341479	0	0	101	3.4027e-12	3.11311e-11	yes
	989466	988186		-	pyrC	EFAU004_00968	Dihydroorotase	0	0	0	1	12824	0	0	23207	0	7	5	8	1	3	71607	172274	36995	74594	0	69	3.88269e-12	3.54148e-11	yes
	61048	63075		+	-	EFAU004_00060	amino acid transporter	2	1	1	1	59481	23829	22343	37548	0	17	33	17	3	6	413200	341943	119506	153513	0	126	5.27594e-12	4.79776e-11	yes
	685690	686625		+	murB	EFAU004_00658	UDP-N-acetylenolpyruvoylglucosamine reductase	0	0	0	1	0	0	0	24380	0	6	4	6	0	4	50516	120734	0	89864	0	69	5.78525e-12	5.24506e-11	yes
	2197534	2197887		+	-	EFAU004_02176	thioredoxin domain-containing protein	10	7	5	4	214324	159641	125476	88787	0	415	1	0	0	0	21238	17298	28251	7837	0	52	8.33884e-12	7.53751e-11	no
	749446	750318		+	-	EFAU004_00718	tetrapyrrole methylase family protein	0	0	0	1	0	0	0	25814	0	7	9	2	0	4	122197	45023	0	103783	0	77	1.04445e-11	9.41254e-11	yes
	2678708	2677809		-	rsgA	EFAU004_02617	Putative ribosome biogenesis GTPase RsgA	0	0	0	0	0	0	0	14341	0	3	9	0	0	0	119542	12796	0	16891	0	41	1.08234e-11	9.72493e-11	yes
	154624	154022		-	-	EFAU004_00160	Integrase core domain protein	190	186	229	243	3974761	3960743	4879427	4911603	4	7349	104	68	36	53	1273303	1332464	1358744	1201621	1	2141	1.20146e-11	1.07631e-10	no
	983088	982156		-	pyrDB	EFAU004_00964	Dihydroorotate dehydrogenase 1B	0	1	0	0	0	29889	0	0	0	8	9	0	2	2	113274	16943	110089	61756	0	80	1.31835e-11	1.17752e-10	yes
	1282049	1282504		+	-	EFAU004_01246	transcriptional regulator Spx	4	2	5	9	103137	58677	109128	182790	0	248	1	1	0	0	17551	32109	0	0	0	27	1.49841e-11	1.33438e-10	no
	2729627	2729971		+	-	EFAU004_02664	hypothetical protein	21	14	23	20	452523	315151	498501	410821	0	1215	5	1	1	3	62684	27962	55381	87027	0	168	1.5773e-11	1.40049e-10	no
	250040	250885		+	rhaD	EFAU004_00249	rhamnulose-1-phosphate aldolase	0	0	0	0	0	0	16757	0	0	4	6	4	0	0	81047	79502	0	18108	0	52	1.74303e-11	1.54309e-10	yes
	2925371	2924025		-	-	EFAU004_02846	Glutathione reductase	0	0	0	0	16371	0	0	0	0	3	5	2	1	0	66371	46919	42600	17702	0	32	1.91918e-11	1.69405e-10	yes
	2782385	2779707		-	-	EFAU004_02720	hypothetical protein	0	1	0	0	18826	34159	14441	0	0	6	12	14	1	3	149926	276777	58295	70000	0	51	2.58814e-11	2.27787e-10	yes
	2760336	2759677		-	-	EFAU004_02695	response regulator receiver domain-containing protein	0	0	0	0	0	0	0	13168	0	4	3	3	0	0	44542	64573	22645	0	0	49	2.60634e-11	2.2872e-10	yes
	421877	420216		-	-	EFAU004_00411	hypothetical protein	0	1	0	0	0	37052	14850	0	0	7	17	11	0	1	209513	225947	0	23243	0	68	3.55882e-11	3.11396e-10	yes
	1300134	1300427		+	-	EFAU004_01265	hypothetical protein	0	0	0	0	0	0	6675	0	0	5	0	1	0	1	0	31042	0	34864	0	56	3.56491e-11	3.11396e-10	yes
	2522207	2520948		-	-	EFAU004_02498	Cytochrome P450	0	0	2	2	0	18319	50953	48239	0	23	39	7	2	5	485766	145260	96188	120405	0	168	4.41308e-11	3.83913e-10	yes
	2244019	2244648		+	-	EFAU004_02216	alpha/beta hydrolase family protein	85	94	101	133	1788540	2009641	2148637	2702477	1	3432	27	16	13	24	331194	310189	516591	542567	0	674	4.65856e-11	4.041e-10	no
	2568748	2567645		-	-	EFAU004_02539	Glycosyl Hydrolase Family 88	0	0	0	0	0	15840	0	0	0	3	5	2	0	2	66445	50236	0	47297	0	37	5.04589e-11	4.3644e-10	yes
	2731989	2730787		-	-	EFAU004_02666	major facilitator superfamily transporter	1	0	0	0	22919	0	0	0	0	4	10	2	0	3	124336	41350	0	69864	0	48	8.14789e-11	7.02726e-10	yes
	1182611	1181289		-	-	EFAU004_01155	pyridine nucleotide-disulfide oxidoreductase	0	0	2	0	0	0	50000	0	0	9	8	7	1	5	107005	136492	67040	127297	0	82	8.98079e-11	7.72348e-10	yes
	1544078	1544590		+	-	EFAU004_01529	ISEf1, transposase	51	76	110	78	1065347	1612534	2341961	1585006	1	3218	28	21	5	14	347935	408649	221748	326216	0	635	1.00377e-10	8.60786e-10	no
	2948176	2947463		-	rsmG	EFAU004_02860	Ribosomal RNA small subunit methyltransferase G	0	0	0	2	6548	0	19891	47848	0	26	15	9	1	6	193289	182582	52914	142432	0	200	1.15322e-10	9.86138e-10	yes
	2896543	2895260		-	-	EFAU004_02828	extracellular solute-binding protein	0	1	0	0	0	36914	0	0	0	7	15	4	1	0	192330	89810	54260	0	0	65	2.02248e-10	1.72455e-09	yes
	2922137	2923090		+	-	EFAU004_02845	prenyltransferase, UbiA family	0	0	0	0	14597	0	0	0	0	3	4	4	0	0	57448	85663	0	1081	0	37	2.22982e-10	1.89597e-09	yes
	679019	679699		+	ung	EFAU004_00651	uracil-DNA glycosylase	0	0	0	0	0	19146	0	0	0	7	1	0	1	4	16224	12085	71973	95000	0	71	2.33114e-10	1.97654e-09	yes
	2553572	2552736		-	-	EFAU004_02530	HAD superfamily hydrolase	0	0	0	0	0	0	13760	0	0	4	3	2	0	1	47418	43601	0	42162	0	39	2.67062e-10	2.25802e-09	yes
	862867	863274		+	-	EFAU004_00851	hypothetical protein	1	1	0	2	34242	21763	0	49152	0	64	0	0	0	0	9808	0	0	1216	0	6	4.42315e-10	3.72932e-09	no
	1455917	1455510		-	-	EFAU004_01408	hypothetical protein	1	1	0	2	34242	21763	0	49152	0	64	0	0	0	0	9808	0	0	1216	0	6	4.42315e-10	3.72932e-09	no
	694028	695542		+	-	EFAU004_00664	fumarate reductase flavoprotein subunit	1	0	0	0	26875	0	0	18252	0	7	7	1	2	7	93952	37203	84753	173108	0	64	4.4863e-10	3.7615e-09	yes
	1217360	1216842		-	msrA	EFAU004_01188	methionine sulfoxide reductase MsrA	0	0	0	0	19645	0	0	3520	0	11	2	5	1	1	28613	99052	62107	39864	0	110	4.60472e-10	3.85006e-09	yes
	2919975	2920931		+	-	EFAU004_02843	FMN-binding domain-containing protein	0	0	3	0	14051	13911	64986	0	0	24	21	7	0	11	264896	138625	0	265135	0	174	4.66114e-10	3.88644e-09	yes
	1665617	1664241		-	-	EFAU004_01650	23S rRNA (uracil-5-)-methyltransferase	1	0	0	0	37517	0	0	0	0	6	8	0	1	6	108554	17772	63452	143243	0	60	6.1077e-10	5.07851e-09	yes
	1047425	1046985		-	fabZ1	EFAU004_01025	(3R)-hydroxymyristoyl-[acyl carrier protein] dehydratase	0	0	0	0	14324	0	0	0	0	8	7	0	0	2	86061	0	0	51081	0	77	7.46939e-10	6.19363e-09	yes
	1836888	1836073		-	-	EFAU004_01813	LPXTG-motif protein cell wall anchor domain protein	0	0	0	0	0	10055	0	18904	0	8	12	3	1	0	146902	62085	53811	8108	0	82	1.06229e-09	8.78428e-09	yes
	245266	246165		+	-	EFAU004_00245	AraC family transcriptional regulator	0	0	0	1	13506	0	0	25423	0	10	4	3	4	1	53171	72037	165695	43918	0	93	1.61587e-09	1.33254e-08	yes
	2032629	2032459		-	-	EFAU004_02007	PTS system beta-glucoside-specific transporter subunit IIABC	1	0	1	1	25648	0	40326	32464	0	143	0	0	0	0	0	0	0	10675	0	15	1.71888e-09	1.41361e-08	no
	2276815	2276612		-	-	EFAU004_02247	hypothetical protein	29	20	20	11	620600	436363	429427	240417	1	2116	3	4	1	3	38569	92298	67264	69189	0	327	1.72097e-09	1.41361e-08	no
	648393	649073		+	-	EFAU004_00621	ABC transporter permease	0	0	0	0	0	17355	0	0	0	6	6	2	0	2	75811	45853	0	47567	0	62	1.73077e-09	1.41566e-08	yes
	1716294	1717796		+	-	EFAU004_01693	amino acid ABC transporter amino acid-binding/permease	1	0	0	0	20873	15426	0	15123	0	8	20	4	0	3	255752	77843	0	87432	0	70	1.78283e-09	1.45429e-08	yes
	2644199	2642727		-	-	EFAU004_02592	major facilitator superfamily transporter	1	0	0	0	24556	0	0	0	0	4	2	6	1	1	34365	116350	47982	35675	0	39	1.99094e-09	1.61965e-08	yes
	2779716	2779519		-	-	EFAU004_02719	hypothetical protein	0	0	0	0	0	4132	1362	7301	0	16	2	0	1	1	26179	14928	47982	26756	0	146	2.32045e-09	1.88263e-08	yes
	1495054	1494497		-	-	EFAU004_01467	alkaline shock protein 23 family protein	16	17	14	9	344065	376721	303678	188135	0	543	3	3	1	1	38716	66824	48878	25405	0	80	2.58189e-09	2.08911e-08	no
	1402334	1401267		-	-	EFAU004_01356	sensor histidine kinase	0	0	0	0	13369	0	14032	0	0	6	8	0	3	0	104498	0	130717	19324	0	59	2.61002e-09	2.10621e-08	yes
	961811	962755		+	-	EFAU004_00943	AraC family transcriptional regulator	1	0	0	0	22237	0	0	0	0	5	6	1	1	1	80604	21919	71076	38243	0	56	3.2147e-09	2.58033e-08	yes
	2867008	2865200		-	-	EFAU004_02798	TraG/TraD family protein	1	1	0	0	24283	25344	0	0	0	6	3	6	3	4	48598	115876	142152	96756	0	55	3.47891e-09	2.78497e-08	yes
	1148300	1146993		-	-	EFAU004_01118	xanthine permease	1	0	0	0	31105	0	0	0	0	5	10	3	0	3	133628	58056	0	85270	0	52	4.67233e-09	3.73043e-08	yes
	2759684	2758788		-	-	EFAU004_02694	sensor histidine kinase	0	0	0	0	20327	0	0	0	0	5	7	0	1	1	97787	13507	41031	41621	0	54	4.8405e-09	3.85447e-08	yes
	1952356	1951853		-	-	EFAU004_01927	hypothetical protein	0	0	0	0	14188	0	15667	0	0	14	8	6	0	1	98746	132464	0	35675	0	132	5.67841e-09	4.50977e-08	yes
	549130	552408		+	-	EFAU004_00534	LPXTG-motif cell wall anchor domain-containing protein	2	0	1	3	45020	0	28065	65971	0	10	21	8	6	9	257964	173222	224439	219054	0	66	5.79069e-09	4.58683e-08	yes
	2390772	2389255		-	-	EFAU004_02350	alpha-N-arabinofuranosidase	0	0	0	0	19781	14325	0	0	0	5	8	8	0	1	105014	158412	0	30540	0	48	6.18324e-09	4.88492e-08	yes
	2359457	2357796		-	-	EFAU004_02322	PTS system, mannitol-specific IICB component	0	0	1	1	9822	0	27792	24250	0	9	8	9	2	3	99999	189336	108744	68513	0	70	7.19106e-09	5.66625e-08	yes
	2023439	2023263		-	-	EFAU004_01998	30S ribosomal protein S21	1	2	1	2	37789	55234	32152	59582	0	260	1	0	0	0	20648	0	0	0	0	29	8.58083e-09	6.72612e-08	no
	1185098	1183560		-	-	EFAU004_01157	glycine betaine/carnitine/choline ABC transporter	0	0	0	0	0	15289	14032	0	0	4	0	8	0	4	0	159241	0	100675	0	42	9.40659e-09	7.35424e-08	yes
	2606251	2605532		-	-	EFAU004_02566	16S rRNA pseudouridylate synthase A	0	0	0	0	0	14876	0	0	0	5	4	3	0	0	61135	74170	0	0	0	46	1.09883e-08	8.56856e-08	yes
	2234081	2232939		-	-	EFAU004_02206	class V aminotransferase	0	1	0	0	0	22727	0	0	0	4	6	2	0	3	77728	47156	0	84594	0	45	1.20714e-08	9.38888e-08	yes
	2439157	2437865		-	-	EFAU004_02420	PTS system, lactose/cellobiose IIC component	0	0	1	0	16916	19559	23433	0	0	11	15	3	1	6	194542	58886	47085	148783	0	86	1.21707e-08	9.44172e-08	yes
	584329	585720		+	sufB	EFAU004_00564	FeS assembly protein SufB	26	28	43	40	550341	604545	915531	810560	0	517	3	11	4	3	42330	222393	175336	84594	0	94	1.76622e-08	1.36666e-07	no
	2828105	2828323		+	-	EFAU004_02760	transposase	4	4	4	4	85129	100000	88419	85267	0	409	3	0	0	0	45353	0	0	0	0	51	1.91091e-08	1.47483e-07	no
	528718	529629		+	-	EFAU004_00515	ABC transporter ATP-binding protein	0	0	0	0	17598	0	0	2607	0	5	6	1	0	1	80973	34360	34304	36486	0	51	2.07365e-08	1.59634e-07	yes
	58598	61051		+	-	EFAU004_00059	ATP/GTP-binding protein	0	0	0	0	17053	16253	0	0	0	3	13	2	0	1	168436	45497	34080	32702	0	28	2.19427e-08	1.68489e-07	yes
	1056502	1055687		-	-	EFAU004_01035	putative adhesin/ABC transporter aspartate/glutamate-binding protein	0	0	0	0	0	13911	0	0	0	4	2	1	1	0	26548	20497	57399	17567	0	37	2.31918e-08	1.77627e-07	yes
	1521051	1520149		-	-	EFAU004_01504	6-phosphogluconate dehydrogenase	0	0	0	0	0	0	15122	0	0	4	3	0	2	0	46386	0	88789	0	0	37	2.63233e-08	2.01099e-07	yes
	1685356	1684067		-	tig	EFAU004_01666	trigger factor	9	9	7	14	197817	209090	155994	302346	0	167	2	2	1	0	29572	54146	45739	0	0	25	2.80623e-08	2.13302e-07	no
	1765708	1766409		+	-	EFAU004_01737	cyclic nucleotide-binding domain-containing protein	0	0	1	0	0	0	27247	0	0	9	7	3	1	1	93289	65995	49103	30540	0	85	2.81661e-08	2.13551e-07	yes
	1495834	1495268		-	-	EFAU004_01469	hypothetical protein	20	20	16	19	430968	438567	341008	385528	0	703	3	3	3	2	38126	67654	111210	48243	0	116	3.45979e-08	2.61658e-07	no
	163930	164703		+	-	EFAU004_00173	HAD superfamily hydrolase	0	0	1	0	0	0	26294	0	0	8	3	5	1	1	43289	106398	49103	32297	0	74	3.56171e-08	2.68691e-07	yes
	1955216	1952427		-	-	EFAU004_01928	DnaQ family exonuclease/DinG family helicase	0	0	1	1	0	0	36920	28943	0	5	6	8	0	8	80309	170616	30044	182432	0	41	4.91347e-08	3.69738e-07	yes
	2582286	2583122		+	-	EFAU004_02550	AP endonuclease	18	12	13	19	384038	274242	285558	384745	0	396	7	2	0	3	89601	42772	17713	68783	0	65	4.98254e-08	3.74001e-07	no
	431978	430503		-	-	EFAU004_00422	3-octaprenyl-4-hydroxybenzoate carboxy-lyase	40	34	49	62	836289	730165	1056267	1265449	0	658	25	9	3	8	311946	175355	122645	190810	0	135	5.0123e-08	3.75299e-07	no
	2666343	2662822		-	-	EFAU004_02606	transcription-repair coupling factor	1	1	3	3	37107	28787	75068	72099	0	15	30	19	4	7	378982	384952	164798	161486	0	77	5.13079e-08	3.83218e-07	yes
	1134382	1132847		-	purH	EFAU004_01105	bifunctional purine biosynthesis protein PurH	0	0	0	1	0	0	0	35071	0	5	6	2	1	4	78834	48222	60762	96081	0	46	5.81912e-08	4.33553e-07	yes
	162450	163247		+	-	EFAU004_00171	formate/nitrite transporter	0	0	0	0	15825	0	0	0	0	4	3	3	0	1	44837	61255	0	32837	0	43	7.35306e-08	5.45141e-07	yes
	874587	874793		+	-	EFAU004_00864	hypothetical protein	0	0	1	1	0	17079	26021	26597	0	84	0	0	0	0	8702	0	0	0	0	10	7.40657e-08	5.47759e-07	no
	6208	8679		+	gyrA	EFAU004_00006	DNA gyrase, A subunit, GyrA	0	2	0	4	12005	61983	18119	95306	0	18	13	12	5	17	163348	241824	199551	390810	0	100	7.73084e-08	5.70339e-07	yes
	919848	920783		+	-	EFAU004_00908	cation diffusion facilitator family transporter	0	0	0	0	0	17217	0	0	0	4	6	0	0	2	75368	17535	448	59324	0	40	7.82149e-08	5.75615e-07	yes
	577772	578815		+	metN2	EFAU004_00557	ABC transporter ATP-binding protein	0	0	0	0	19099	0	0	0	0	4	8	3	0	0	101032	68483	0	0	0	40	7.89233e-08	5.79413e-07	yes
	846885	847286		+	-	EFAU004_00835	hypothetical protein	0	0	0	0	0	19008	0	0	0	11	4	0	1	1	55752	4383	72869	35810	0	104	8.35288e-08	6.11732e-07	yes
	1471899	1471498		-	-	EFAU004_01424	hypothetical protein	0	0	0	0	0	19008	0	0	0	11	4	0	1	1	55752	4383	72869	35810	0	104	8.35288e-08	6.11732e-07	yes
	2413728	2413327		-	-	EFAU004_02374	hypothetical protein	0	0	0	0	0	19008	0	0	0	11	4	0	1	1	55752	4383	72869	35810	0	104	8.35288e-08	6.11732e-07	yes
	230193	231224		+	queA	EFAU004_00234	S-adenosylmethionine--tRNA ribosyltransferase-isomerase	2	4	1	3	48431	92561	27792	72229	0	58	13	16	6	17	170427	326303	252914	393378	0	276	8.92457e-08	6.48864e-07	yes
	1449288	1448524		-	-	EFAU004_01400	Methionine aminopeptidase, type I	0	0	0	0	0	16391	0	0	0	5	5	3	0	0	70722	66469	0	6621	0	46	9.45597e-08	6.85843e-07	yes
	142706	143659		+	-	EFAU004_00148	iron ABC transporter substrate-binding protein	0	0	1	0	0	0	32288	0	0	8	13	1	0	2	161356	25355	24439	52432	0	69	9.72625e-08	7.0375e-07	yes
	228183	227266		-	-	EFAU004_00231	glycine betaine/carnitine/choline ABC transporter	0	2	0	0	16780	51239	13079	0	0	22	8	8	0	9	102212	170616	27578	219324	0	141	1.04989e-07	7.57834e-07	yes
	996943	997176		+	-	EFAU004_00977	cold shock domain-containing protein	3	2	3	1	71623	50137	68119	32724	0	237	2	0	0	0	26991	0	0	0	0	28	1.05898e-07	7.62569e-07	no
	1531344	1532231		+	-	EFAU004_01515	foldase protein PrsA	1	0	0	0	37380	0	0	0	0	10	4	2	2	5	59808	38744	78251	115540	0	82	1.09457e-07	7.86315e-07	yes
	657891	659012		+	-	EFAU004_00629	glycerate kinase	0	0	2	0	0	0	48773	0	0	10	8	0	0	10	106858	14218	0	243243	0	81	1.11726e-07	8.00702e-07	yes
	1778549	1777851		-	-	EFAU004_01751	peptidase, S54 family protein	0	0	0	0	0	14049	0	5997	0	7	6	0	0	3	78834	15165	1345	81216	0	63	1.17187e-07	8.37848e-07	yes
	2130405	2128507		-	-	EFAU004_02103	fructose-1,6-bisphosphatase	6	5	7	0	144065	106749	149727	19817	0	55	1	1	0	0	15117	22037	0	21756	0	7	1.17637e-07	8.39068e-07	no
	2567642	2566305		-	-	EFAU004_02538	polygalacturonase	0	0	1	1	0	15013	39100	30638	0	15	10	5	2	8	132448	115521	102017	185405	0	100	1.38721e-07	9.87119e-07	yes
	361306	362016		+	-	EFAU004_00363	B3/4 domain-containing protein	0	1	0	0	0	22589	0	0	0	7	9	0	1	0	121312	11848	62556	0	0	68	1.3913e-07	9.8769e-07	yes
	413607	412600		-	-	EFAU004_00406	aldose 1-epimerase	10	10	22	22	212960	213223	467711	456584	0	334	7	4	0	2	90855	85663	0	55810	0	57	1.77948e-07	1.26029e-06	no
	1550686	1551357		+	-	EFAU004_01535	hypothetical protein	4	2	6	0	99727	43663	141689	14993	0	111	21	9	12	17	257890	185545	473991	391216	0	486	1.82099e-07	1.28666e-06	yes
	624042	624368		+	-	EFAU004_00597	MazG nucleotide pyrophosphohydrolase	0	0	0	0	0	5096	0	0	0	3	1	1	0	0	15486	24644	0	0	0	30	1.96875e-07	1.38781e-06	yes
	1838494	1837481		-	-	EFAU004_01815	LPXTG-motif protein cell wall anchor domain protein	0	0	0	0	0	0	16485	12907	0	7	6	1	3	0	73893	22156	143721	0	0	59	2.03809e-07	1.43333e-06	yes
	102452	102820		+	rplN	EFAU004_00105	50S ribosomal protein L14	1	2	0	1	34242	45867	14986	26336	0	82	0	0	0	0	0	0	0	14864	0	10	2.34218e-07	1.64335e-06	no
	903873	905039		+	-	EFAU004_00891	cyclopropane-fatty-acyl-phospholipid synthase	1	0	0	0	27830	0	0	0	0	5	3	6	1	0	42330	121563	62331	0	0	48	3.50411e-07	2.45288e-06	yes
	1844440	1844126		-	-	EFAU004_01821	hypothetical protein	0	0	0	0	0	4407	0	6779	0	8	3	0	0	0	37315	0	34753	14864	0	68	3.61934e-07	2.52766e-06	yes
	2035289	2034438		-	-	EFAU004_02009	transcriptional antiterminator bglG/CAT RNA-binding protein	0	0	0	0	15006	14738	0	0	0	8	5	5	0	2	65117	97037	17488	58243	0	69	3.67051e-07	2.55746e-06	yes
	2064517	2063660		-	-	EFAU004_02035	phosphate binding protein	0	0	0	0	15279	0	14577	0	0	8	4	5	0	3	56932	105450	0	74324	0	68	4.71262e-07	3.27598e-06	yes
	864400	864098		-	-	EFAU004_00854	hypothetical protein	39	43	50	42	830695	923829	1077929	866883	1	3052	10	8	4	15	124188	167180	170403	355945	0	674	5.82703e-07	4.04133e-06	no
	1454384	1454686		+	-	EFAU004_01405	hypothetical protein	39	43	50	42	830695	923829	1077929	866883	1	3052	10	8	4	15	124188	167180	170403	355945	0	674	5.82703e-07	4.04133e-06	no
	2077147	2076440		-	-	EFAU004_02047	GntR family transcriptional regulator	4	5	3	10	98090	122451	82288	205345	0	179	2	0	0	1	33407	12677	0	32837	0	27	6.84918e-07	4.72845e-06	no
	2680942	2678873		-	-	EFAU004_02618	serine/threonine-protein kinase	2	1	1	1	51978	33195	37193	32724	0	18	26	6	6	6	319764	115995	242152	142567	0	99	7.56276e-07	5.20913e-06	yes
	1361679	1360570		-	yqeH	EFAU004_01313	ribosome biogenesis GTPase YqeH	0	0	0	1	8049	0	15122	27509	0	11	3	14	0	1	38716	281516	0	32972	0	79	8.01183e-07	5.50585e-06	yes
	1110232	1108460		-	recQ	EFAU004_01087	ATP-dependent DNA helicase RecQ	0	0	1	1	16780	13774	21798	32073	0	11	17	9	3	0	210176	175355	119506	0	0	71	8.08737e-07	5.5451e-06	yes
	2374598	2372739		-	-	EFAU004_02336	arylsulfatase	0	2	2	1	5047	45179	42915	30117	0	16	23	9	3	4	289823	173815	128026	96351	0	92	9.02173e-07	6.17168e-06	yes
	2315014	2315361		+	-	EFAU004_02281	hypothetical protein	1	3	6	3	23874	71487	141280	62581	0	214	1	1	0	0	21902	20023	0	0	0	30	9.61889e-07	6.56528e-06	no
	166283	168928		+	mutS	EFAU004_00176	DNA mismatch repair protein MutS	0	3	3	2	9686	67768	77520	41199	0	18	31	6	1	17	383333	123104	46412	393648	0	89	9.93994e-07	6.76906e-06	yes
	2281392	2280778		-	-	EFAU004_02250	hypothetical protein	0	0	0	0	0	0	0	13820	0	5	0	1	1	1	7005	19905	48878	32432	0	43	1.04239e-06	7.08262e-06	yes
	1790918	1790613		-	-	EFAU004_01764	ISEf1, transposase	29	36	47	42	609413	782093	1019618	850977	1	2665	13	12	3	8	166961	240876	129596	181216	0	587	1.05917e-06	7.1804e-06	no
	2944395	2943700		-	-	EFAU004_02856	hypothetical protein	0	0	0	0	0	19834	19618	6388	0	16	10	7	0	1	131710	149052	0	40810	0	115	1.06069e-06	7.1804e-06	yes
	1049688	1050608		+	-	EFAU004_01028	transporter, small conductance mechanosensitive ion channel family protein	12	8	8	4	256480	190495	181471	91395	0	195	3	0	0	2	42035	0	10538	65810	0	32	1.09405e-06	7.38364e-06	no
	1901898	1901560		-	-	EFAU004_01879	DNA-binding protein	0	0	0	0	0	0	12670	0	0	9	0	1	0	3	2728	23933	0	69864	0	71	1.20062e-06	8.08468e-06	yes
	606263	604818		-	-	EFAU004_00580	ISEfa7, transposase	5	3	4	3	115688	84435	96185	72750	0	63	36	25	0	17	446386	489099	36098	397702	0	236	1.35111e-06	9.07775e-06	yes
	2077537	2077367		-	-	EFAU004_02048	hypothetical protein	0	0	0	1	20736	14187	0	38461	0	107	0	0	0	0	8480	0	0	1216	0	14	1.37507e-06	9.21818e-06	no
	324437	324754		+	-	EFAU004_00327	PTS system, lactose/cellobiose-specific IIA component	2	2	0	0	60027	45730	16621	0	0	96	1	0	0	0	15044	829	0	0	0	12	1.41318e-06	9.45261e-06	no
	2531679	2533262		+	-	EFAU004_02509	ABC transporter ATP-binding protein	0	0	1	0	14324	0	39100	15514	0	10	15	3	0	6	191150	70971	23094	143648	0	67	1.5074e-06	1.00605e-05	yes
	2943195	2941711		-	guaB	EFAU004_02855	Inosine-5'-monophosphate dehydrogenase	4	3	3	2	84174	66391	68801	41329	0	43	2	0	0	0	35988	0	0	0	0	6	1.55503e-06	1.03554e-05	no
1298058	1298058	1297084	1297084	-	-	EFAU004_01262	Integrase core domain protein	577	611	740	728	12050613	12960743	15738555	14727379	7	14224	230	124	69	123	2820353	2403672	2565470	2757162	1	2704	1.56861e-06	1.04228e-05	no
	2621341	2617940		-	-	EFAU004_02577	hypothetical protein	2	0	2	2	54843	16391	43188	46544	0	11	31	16	1	3	383333	310781	49327	76081	0	60	1.66487e-06	1.1038e-05	yes
	2544693	2543482		-	ecsB	EFAU004_02522	Bacterial ABC transporter protein EcsB	0	0	0	1	0	0	0	25814	0	5	7	3	0	1	94911	67298	0	40270	0	41	1.76887e-06	1.17017e-05	yes
	728418	729287		+	fba	EFAU004_00695	fructose-bisphosphate aldolase	1	0	0	0	25648	14876	0	0	0	11	7	6	0	2	93731	135071	0	54189	0	81	2.12501e-06	1.4027e-05	yes
	974011	972962		-	-	EFAU004_00955	ABC transporter substrate binding protein	0	1	0	0	14051	28650	15531	0	0	13	6	1	4	4	75147	28554	163004	110945	0	89	2.27509e-06	1.49847e-05	yes
	1241994	1241257		-	-	EFAU004_01213	hydrolase	7	5	5	4	154297	125895	111307	84876	0	161	3	0	0	1	42256	0	4035	31486	0	26	2.85333e-06	1.87522e-05	no
	1572497	1572015		-	-	EFAU004_01555	SprT-like family protein	0	0	0	0	19781	0	0	0	0	10	0	4	1	0	368	83412	73542	0	0	81	2.88496e-06	1.89188e-05	yes
	2292687	2289919		-	-	EFAU004_02260	transcriptional antiterminator bglG:Sigma-54 factor	1	1	0	0	24010	28650	0	0	0	4	8	8	0	3	106415	159597	0	82297	0	31	2.93441e-06	1.92013e-05	yes
	509550	510158		+	-	EFAU004_00494	LysM domain-containing protein	0	1	0	0	0	26033	0	0	0	10	12	2	0	0	155825	44312	0	0	0	82	2.99985e-06	1.95868e-05	yes
	1395101	1394901		-	cspB	EFAU004_01347	major cold shock protein CspA	0	1	0	0	6548	27410	0	13820	0	59	0	0	0	0	0	0	0	6891	0	8	3.22922e-06	2.10389e-05	no
	84640	85773		+	-	EFAU004_00082	ABC transporter permease	0	0	0	1	0	15151	0	21121	0	7	8	6	0	0	102507	124052	29820	0	0	56	3.24789e-06	2.11148e-05	yes
	124763	125767		+	-	EFAU004_00134	peptide ABC transporter ATP-binding protein	1	0	2	0	22783	19972	47820	0	0	22	8	7	5	2	109587	141587	213452	47837	0	127	3.25768e-06	2.11328e-05	yes
	812092	810566		-	-	EFAU004_00777	glucose-6-phosphate 1-dehydrogenase	9	9	13	12	206684	196143	279700	261929	0	154	5	2	0	2	69911	50947	0	50540	0	28	3.35365e-06	2.1662e-05	no
	961584	960376		-	-	EFAU004_00942	major facilitator superfamily transporter	1	1	1	0	30968	40771	21662	4693	0	20	9	8	2	7	114528	170142	102914	159459	0	113	3.7176e-06	2.39614e-05	yes
	647318	648391		+	metN1	EFAU004_00620	ABC transporter ATP-binding protein	0	0	0	2	0	20661	0	44589	0	15	8	5	4	1	108923	100000	153363	39459	0	93	3.764e-06	2.42086e-05	yes
	109100	109216		+	-	EFAU004_00118	50S ribosomal protein L36	0	0	0	0	0	11707	15940	11734	0	84	0	0	0	0	0	5687	0	0	0	12	3.8367e-06	2.46236e-05	no
	2061726	2060920		-	pstB2	EFAU004_02032	phosphate ABC transporter ATP-binding protein	0	0	0	0	0	14600	0	0	0	4	2	2	0	0	29277	38625	35650	7297	0	34	3.93133e-06	2.51772e-05	yes
	2846321	2846136		-	-	EFAU004_02781	hypothetical protein	4	1	3	0	87039	21900	68528	0	0	238	0	1	0	0	0	23933	0	0	0	32	3.95035e-06	2.52453e-05	no
	1074809	1074327		-	-	EFAU004_01047	hypothetical protein	0	0	0	0	0	0	19073	0	0	9	1	1	0	2	15117	36492	34977	62162	0	76	4.4357e-06	2.8287e-05	yes
	518449	519780		+	-	EFAU004_00503	pyridine nucleotide-disulfide oxidoreductase	0	0	1	0	0	14876	25749	0	0	7	5	4	0	4	67994	94194	23766	90000	0	51	4.49299e-06	2.85918e-05	yes
	1368332	1367595		-	-	EFAU004_01321	3-oxoacyl-ACP reductase	10	4	0	8	215552	88842	0	165840	0	159	1	1	0	1	20575	19786	0	37837	0	26	4.6049e-06	2.92421e-05	no
	2832111	2831128		-	-	EFAU004_02764	cobalamin synthesis protein	0	1	0	0	0	35399	0	0	0	8	6	3	1	2	78023	70853	50896	48648	0	63	4.77218e-06	3.02406e-05	yes
	1943827	1942361		-	-	EFAU004_01920	amino acid permease family protein	1	0	0	0	27285	15151	0	0	0	7	9	2	1	2	121386	44431	57623	60135	0	48	5.54982e-06	3.5077e-05	yes
	2583133	2584887		+	-	EFAU004_02551	ABC transporter ATP-binding protein/permease	26	26	29	48	544884	571625	625068	973924	0	386	13	6	6	3	165117	125710	257847	67162	0	87	5.54706e-06	3.5077e-05	no
	2256824	2257333		+	yutG	EFAU004_02226	phosphatidylglycerophosphatase A	0	0	0	0	0	14187	0	0	0	6	3	3	0	0	37536	67772	0	0	0	51	5.93276e-06	3.7359e-05	yes
	1768034	1767018		-	gcp	EFAU004_01738	O-sialoglycoprotein endopeptidase	0	0	0	1	10641	0	0	23207	0	8	5	0	0	7	62758	0	0	175405	0	58	6.08773e-06	3.82549e-05	yes
	2386040	2385477		-	-	EFAU004_02346	integral membrane protein	0	0	0	0	0	15702	0	18383	0	15	3	4	2	0	45353	81516	91031	21351	0	106	6.2926e-06	3.94598e-05	yes
	2502960	2503667		+	-	EFAU004_02486	HAD superfamily hydrolase	5	15	16	13	115143	324655	354904	274315	0	377	4	1	0	4	58185	28909	24887	92432	0	72	7.17997e-06	4.49308e-05	no
	2236726	2236166		-	-	EFAU004_02208	hypothetical protein	0	0	0	0	0	0	0	19035	0	8	0	2	2	0	5088	40521	84753	15675	0	65	7.21575e-06	4.5061e-05	yes
	1338496	1338681		+	-	EFAU004_01294	hypothetical protein	30	26	30	37	640927	555234	649318	764146	1	3507	11	5	3	10	142330	100118	128026	223108	0	797	8.08299e-06	5.03723e-05	no
	1089839	1091767		+	-	EFAU004_01068	cadmium-translocating P-type ATPase	0	0	4	1	0	13360	94959	26466	0	17	26	8	1	7	322640	158412	40134	162432	0	88	8.11485e-06	5.04663e-05	yes
	848887	852318		+	-	EFAU004_00839	phage tail tape measure protein, TP901 family, core region	2	3	1	0	52933	63774	39373	17992	0	12	30	7	3	6	373377	153909	141255	140270	0	58	9.03309e-06	5.60611e-05	yes
	1469897	1466466		-	-	EFAU004_01420	phage tail tape measure protein, TP901 family, core region	2	3	1	0	52933	63774	39373	17992	0	12	30	7	3	6	373377	153909	141255	140270	0	58	9.03309e-06	5.60611e-05	yes
	1789985	1788540		-	-	EFAU004_01762	ISEfa7, transposase	4	3	3	3	90313	77410	71934	65840	0	52	31	17	0	17	391445	340876	36098	383513	0	199	9.24405e-06	5.71347e-05	yes
723217	723217	722300	722300	-	-	EFAU004_00690	Integrase	607	641	764	751	12674079	13599862	16240190	15179530	8	15711	230	126	79	127	2821902	2450473	2928923	2841756	1	3007	9.589e-06	5.91453e-05	no
	1378120	1377854		-	ptsH	EFAU004_01332	phosphocarrier protein HPr	4	3	0	2	95225	73278	14713	41720	0	210	0	0	0	0	5899	0	26681	0	0	30	9.87324e-06	6.07739e-05	no
	2258788	2258024		-	-	EFAU004_02228	HAD superfamily hydrolase	0	0	0	0	2455	0	0	19556	0	7	4	1	0	2	56784	27251	22869	57837	0	53	1.0053e-05	6.17544e-05	yes
	894455	893418		-	-	EFAU004_00881	hypothetical protein	7	4	5	3	164529	86363	111035	61016	0	101	0	1	0	0	9587	37085	24887	135	0	17	1.02707e-05	6.29628e-05	no
	653951	653508		-	-	EFAU004_00625	hypothetical protein	2	13	9	11	58390	276997	205858	232203	0	435	1	3	1	0	13053	71445	58520	0	0	80	1.0448e-05	6.39194e-05	no
	1408780	1409433		+	-	EFAU004_01362	ISL3 family transposase	17	17	14	15	369849	361845	307220	314732	0	517	7	4	0	3	93731	94075	4035	80000	0	103	1.05504e-05	6.44153e-05	no
	939734	939060		-	-	EFAU004_00925	response regulator receiver domain-containing protein	0	1	1	3	0	38567	30245	63102	0	48	1	0	0	0	18584	0	0	0	0	6	1.12682e-05	6.86584e-05	no
	1062155	1061112		-	pheS	EFAU004_01039	phenylalanyl-tRNA synthetase subunit alpha	1	0	0	0	22783	0	0	0	0	5	7	2	0	2	85840	38981	0	44594	0	40	1.13905e-05	6.92634e-05	yes
	2048481	2049587		+	-	EFAU004_02018	Xaa-Pro dipeptidase	9	15	21	13	203410	330578	459536	273924	0	286	8	1	2	1	107890	37677	81614	26756	0	57	1.17624e-05	7.13805e-05	no
	1554117	1551508		-	clpB	EFAU004_01536	ATP-dependent chaperone protein ClpB	1	2	0	4	27830	58677	18119	91264	0	18	17	14	4	9	211799	286966	158520	203243	0	82	1.24966e-05	7.56838e-05	yes
	873957	874571		+	-	EFAU004_00863	Flavin reductase-like domain protein	1	6	5	3	40381	134848	106811	65319	0	141	2	1	0	0	25589	31279	0	0	0	23	1.34909e-05	8.15414e-05	no
	558992	560278		+	-	EFAU004_00540	transporter, major facilitator family protein	19	18	24	31	415688	384848	522070	645632	0	382	2	8	3	3	32817	163270	134977	69459	0	77	1.35538e-05	8.17573e-05	no
	217467	217198		-	rpsN	EFAU004_00222	30S ribosomal protein S14	5	4	0	1	113506	85537	0	21642	0	204	2	0	0	0	24778	7701	0	0	0	30	1.46578e-05	8.82401e-05	no
	241442	242470		+	-	EFAU004_00241	TRAP dicarboxylate transporter subunit DctP	0	0	1	0	0	0	26021	0	0	6	3	1	0	4	48230	33767	0	105810	0	45	1.50995e-05	9.06575e-05	yes
	1356383	1355664		-	-	EFAU004_01306	hypothetical protein	0	0	0	0	13778	0	0	0	0	4	1	4	0	0	14749	81279	0	1756	0	33	1.50895e-05	9.06575e-05	yes
	450610	449237		-	-	EFAU004_00440	PTS system, beta-glucoside specific IIABC component	0	0	1	0	0	0	24114	13950	0	6	5	2	0	5	71533	50592	0	128243	0	45	1.52583e-05	9.13072e-05	yes
	1928772	1928203		-	-	EFAU004_01906	hypothetical protein	0	0	0	0	0	14600	2861	0	0	7	5	2	0	0	68215	49052	0	12297	0	56	1.53585e-05	9.17244e-05	yes
	1146096	1144972		-	-	EFAU004_01116	phosphoribosylaminoimidazole carboxylase, ATPase subunit	1	0	0	0	24965	0	0	15384	0	8	9	5	0	0	113495	109597	18834	19459	0	58	1.56064e-05	9.30205e-05	yes
	892123	893292		+	-	EFAU004_00880	LPXTG-motif protein cell wall anchor domain protein	0	0	2	3	19918	14187	49591	69752	0	32	23	9	2	6	290929	183886	105829	147702	0	155	1.56696e-05	9.32124e-05	yes
	1837484	1837038		-	-	EFAU004_01814	cell wall surface anchor family protein	0	0	0	0	0	0	0	16688	0	9	5	0	0	2	62315	0	13004	47837	0	68	1.5729e-05	9.33813e-05	yes
	2930400	2927908		-	-	EFAU004_02849	negative regulator of genetic competence ClpC/MecB	2	1	0	1	47476	30165	0	26988	0	10	9	4	6	5	120132	77251	224215	120540	0	54	1.67001e-05	9.89513e-05	yes
	1163022	1162498		-	-	EFAU004_01133	hypothetical protein	0	0	0	0	0	15151	0	0	0	7	7	1	0	0	88200	21563	0	0	0	52	1.71232e-05	0.000101259	yes
	797834	799195		+	murD	EFAU004_00767	UDP-N-acetylmuramoylalanine--D-glutamate ligase	2	0	0	0	61664	14049	14441	0	0	16	14	1	0	10	176991	25355	33408	241756	0	87	1.7362e-05	0.00010247	yes
	1861038	1860058		-	scrR	EFAU004_01839	sucrose operon repressor ScrR	0	0	0	1	0	14462	2861	23728	0	10	5	0	4	1	64085	19075	151793	27972	0	67	1.8048e-05	0.00010631	yes
	210422	208677		-	-	EFAU004_00215	ABC1 family protein	46	38	31	38	966712	822589	659536	772750	0	461	23	13	3	5	285914	258530	116591	132972	0	113	1.8548e-05	0.000109042	no
	2010396	2008849		-	-	EFAU004_01985	Transposase IS66 family	91	77	99	122	1904365	1634710	2113623	2483050	0	1313	56	27	25	27	689970	534834	936771	602027	0	446	1.87793e-05	0.000110187	no
	1272974	1270533		-	-	EFAU004_01239	acetyl-CoA acetyltransferase/hydroxymethylglutaryl-CoA reductase, degradative	0	0	0	0	0	15977	15258	14863	0	4	10	5	1	0	128466	104028	39013	18918	0	29	1.90813e-05	0.000111741	yes
	792822	793253		+	mraZ	EFAU004_00762	cell division protein MraZ	0	0	1	0	0	0	27792	0	0	16	1	6	0	2	16150	125236	0	54054	0	113	1.95181e-05	0.000114077	yes
	542141	543007		+	-	EFAU004_00526	glucose uptake protein	1	0	0	0	29740	0	0	0	0	8	3	6	0	1	43289	121800	0	40405	0	59	2.01246e-05	0.000117393	yes
	11392	12939		+	-	EFAU004_00014	IS66 family transposase	90	75	100	122	1893997	1602203	2135286	2483050	0	1310	56	27	25	27	689970	534834	936771	602027	0	446	2.0255e-05	0.000117926	no
	113388	114185		+	cbiQ	EFAU004_00125	cobalt transport family protein	0	0	1	0	0	0	24523	0	0	7	5	4	0	0	69616	84241	23094	0	0	55	2.03722e-05	0.000118379	yes
	2578510	2580009		+	-	EFAU004_02547	altronate hydrolase	4	0	0	0	87175	0	0	0	0	14	10	10	0	5	129129	204857	0	126621	0	76	2.06781e-05	0.000119925	yes
	2067347	2066454		-	-	EFAU004_02037	efflux ABC transporter permease	0	0	0	0	1091	18044	0	0	0	5	5	2	0	0	68067	43127	15246	13783	0	39	2.19149e-05	0.000126853	yes
	507245	507997		+	-	EFAU004_00492	hypothetical protein	0	0	0	0	0	9366	0	3650	0	4	4	0	0	0	56047	12322	0	21216	0	29	2.24784e-05	0.000129866	yes
	1847418	1845871		-	-	EFAU004_01825	IS66 family transposase	90	75	99	122	1893997	1591184	2113623	2483050	0	1305	56	27	25	27	689970	534834	936771	602027	0	446	2.26405e-05	0.000130551	no
	1231067	1230486		-	-	EFAU004_01202	hypothetical protein	0	0	0	4	2592	15289	19891	88526	0	54	1	0	0	0	18362	0	0	0	0	7	2.27616e-05	0.000130999	no
	1000102	999506		-	-	EFAU004_00981	integral membrane protein	0	0	0	1	0	0	0	25162	0	10	3	0	1	3	44026	13981	53587	67702	0	75	2.37657e-05	0.000136517	yes
	1748063	1743705		-	-	EFAU004_01720	DNA polymerase III PolC-type	0	2	1	3	20054	45592	29155	76140	0	9	15	14	2	8	189454	286018	110089	180945	0	43	2.38477e-05	0.000136727	yes
	1901539	1900121		-	-	EFAU004_01878	signal recognition particle protein	0	2	0	0	0	44352	10354	0	0	9	10	0	1	6	126769	0	57399	144594	0	57	2.45222e-05	0.000140327	yes
	1811539	1810781		-	-	EFAU004_01787	3-dehydroquinate dehydratase	0	0	0	0	0	16942	0	16949	0	11	2	2	2	2	36578	41350	100672	46621	0	74	2.46203e-05	0.000140621	yes
	2819580	2814643		-	esp	EFAU004_02750	Enterococcal surface protein	1	4	6	9	30832	84848	130790	194524	0	22	30	17	4	23	371460	346445	168161	520405	0	71	2.58113e-05	0.000147144	yes
	274967	274020		-	-	EFAU004_00275	glycosyl transferase family protein	0	0	2	4	0	0	45504	83702	0	34	1	0	0	0	18879	0	0	0	0	4	2.6893e-05	0.000153021	no
	1931351	1931674		+	-	EFAU004_01910	hypothetical protein	0	0	0	0	0	13085	0	0	0	10	1	3	0	0	14896	73933	0	0	0	68	3.08128e-05	0.000174994	yes
	1550199	1550693		+	-	EFAU004_01534	Nucleoside 2-deoxyribosyltransferase	0	0	0	0	0	0	19346	0	0	9	7	0	0	0	95058	12440	32062	0	0	70	3.20128e-05	0.000181466	yes
	1912624	1912989		+	-	EFAU004_01888	hypothetical protein	44	29	32	37	934924	626308	689509	747718	1	2048	18	4	6	9	227654	81042	222869	216756	0	511	3.43211e-05	0.000193821	no
	1866104	1864983		-	-	EFAU004_01844	transposase, IS4 family	8	16	11	23	169986	357162	235422	479661	0	276	13	4	0	0	168436	93009	0	0	0	58	3.43859e-05	0.000193823	no
	1826544	1825834		-	-	EFAU004_01801	alpha-acetolactate decarboxylase	0	0	1	0	0	0	31880	0	0	11	5	1	2	1	63716	26895	98654	22702	0	74	3.48483e-05	0.000196062	yes
2447886	2447886	2448839	2448839	+	-	EFAU004_02429	Integrase	641	670	808	797	13384447	14227410	17190599	16118644	8	15964	244	136	83	137	2987831	2640995	3101345	3058648	1	3089	3.65033e-05	0.00020499	no
	2668417	2669817		+	-	EFAU004_02609	ErfK/YbiS/YcfS/YnhG family protein	1	3	0	1	33969	65977	17029	23859	0	25	17	3	5	6	216297	71327	219955	152162	0	117	3.80163e-05	0.000213089	yes
	1175031	1175273		+	fosX	EFAU004_01147	fosfomycin resistance protein FosX domain protein	9	8	17	17	202182	170110	368937	346153	0	1118	43	23	25	44	529572	459478	953139	1001486	1	3028	3.93372e-05	0.000220083	yes
	168946	171054		+	-	EFAU004_00177	DNA mismatch repair protein	3	0	0	3	74624	15013	681	76010	0	19	16	14	3	5	206489	270379	135650	122972	0	87	4.01531e-05	0.000224232	yes
	2227144	2225831		-	-	EFAU004_02202	Folylpolyglutamate synthase	0	0	1	1	0	15840	38692	25814	0	15	7	1	3	7	87758	22037	136995	169324	0	79	4.20716e-05	0.00023451	yes
	2134645	2132867		-	uvrC	EFAU004_02106	excinuclease ABC subunit C	2	0	0	0	42019	16666	0	0	0	8	9	5	0	4	121165	111492	0	103918	0	47	4.32986e-05	0.000240904	yes
	2543278	2542496		-	-	EFAU004_02521	Phosphotransferase	0	1	0	0	0	23415	0	0	0	7	5	4	0	0	69100	79739	0	15000	0	52	4.34342e-05	0.000241212	yes
	875310	876473		+	-	EFAU004_00865	FtsW/RodA/SpoVE family cell cycle protein	21	16	13	21	442974	341460	297275	434159	0	325	4	4	1	5	56637	92535	65022	115000	0	70	4.35648e-05	0.000241492	no
	296666	296286		-	mobC	EFAU004_00299	Bacterial mobilization protein C	0	0	0	2	11323	11570	18801	40677	0	54	10	9	0	4	127286	186966	13004	96486	0	278	4.3899e-05	0.000242897	yes
	2219824	2218064		-	-	EFAU004_02195	ABC transporter ATP-binding protein/permease	0	2	0	0	0	43250	0	6649	0	7	16	3	0	1	199999	61966	0	36351	0	42	4.52965e-05	0.000250115	yes
	2275849	2276511		+	-	EFAU004_02246	ABC transporter ATP-binding protein	1	0	0	0	24147	0	0	0	0	9	9	0	1	0	121165	0	45515	1621	0	63	4.52865e-05	0.000250115	yes
	659270	660772		+	-	EFAU004_00630	ABC transporter ATP-binding protein	3	2	0	1	64256	54820	0	30247	0	24	21	4	4	7	266076	94786	149103	169864	0	113	4.70657e-05	0.00025899	yes
	1883907	1881997		-	-	EFAU004_01857	HNH endonuclease domain protein	1	0	2	1	25920	17217	48365	21773	0	14	17	3	3	6	213126	59241	135426	143243	0	72	4.72059e-05	0.000259288	yes
	2797311	2799221		+	-	EFAU004_02738	HNH endonuclease domain protein	1	0	2	1	25920	17217	48365	21773	0	14	17	3	3	6	213126	59241	135426	143243	0	72	4.72059e-05	0.000259288	yes
	2510154	2507026		-	sbcC	EFAU004_02488	exonuclease SbcC	3	2	4	3	76944	42975	91689	67275	0	22	35	9	1	15	430014	177251	51793	346486	0	80	4.73854e-05	0.000259327	yes
	1585411	1584524		-	-	EFAU004_01570	ABC transporter permease	0	0	0	0	16234	0	4087	0	0	5	3	5	0	0	44174	99289	0	0	0	40	4.92421e-05	0.000268512	yes
	1302755	1301895		-	-	EFAU004_01268	L-xylulose 5-phosphate 3-epimerase	1	0	0	0	22373	0	0	0	0	6	5	3	0	1	61651	67535	0	27027	0	45	4.98835e-05	0.000271518	yes
	404714	405970		+	tyrS1	EFAU004_00401	tyrosyl-tRNA synthetase	5	9	12	10	122510	202341	261852	203650	0	157	5	4	0	0	73156	86848	0	0	0	31	5.2999e-05	0.000287955	no
	516004	517506		+	-	EFAU004_00500	phosphoglucomutase/phosphomannomutase family protein	0	2	0	0	818	57851	0	13037	0	11	11	2	2	4	141150	43127	84080	111351	0	63	5.35354e-05	0.000290345	yes
	988181	987105		-	carA	EFAU004_00967	carbamoyl-phosphate synthase small subunit	0	0	0	0	17189	0	0	2216	0	4	6	0	1	0	78761	16232	41479	0	0	31	5.44434e-05	0.000294739	yes
	1687258	1686599		-	-	EFAU004_01668	RDD family protein	0	0	0	0	0	0	17029	0	0	6	4	0	1	0	48967	0	70179	0	0	45	5.5004e-05	0.000297239	yes
	583854	584324		+	-	EFAU004_00563	NifU family SUF system FeS assembly protein	6	3	9	9	126057	64876	195367	185788	0	303	1	2	0	1	16592	43957	16591	32432	0	58	5.98645e-05	0.000322925	no
	666255	667679		+	-	EFAU004_00636	putative arginine/ornithine antiporter	1	0	1	0	27285	0	27520	0	0	9	7	5	1	3	89085	112322	47309	66891	0	55	6.13352e-05	0.000330266	yes
	2332398	2333030		+	-	EFAU004_02294	hypothetical protein	0	1	4	3	0	29063	88828	66101	0	72	1	0	0	0	14306	13981	0	0	0	11	6.30612e-05	0.000338954	no
	730720	732015		+	rho	EFAU004_00697	transcription termination factor Rho	1	2	0	0	41064	61157	0	0	0	19	5	3	6	5	61799	69312	238116	131891	0	96	6.48014e-05	0.000347686	yes
	15239	16606		+	-	EFAU004_00017	replicative DNA helicase	1	0	0	0	28785	0	14713	13298	0	10	8	4	1	2	109955	82819	70852	57837	0	58	6.94733e-05	0.000371429	yes
	438054	438782		+	-	EFAU004_00428	hypothetical protein	4	1	1	5	100000	28236	23705	111994	0	90	2	0	0	0	33702	10663	0	0	0	15	6.96518e-05	0.000371723	no
	207960	208397		+	-	EFAU004_00214	hypothetical protein	9	7	13	14	202182	150964	295367	302868	0	543	5	1	0	3	69469	33530	19282	79189	0	114	7.06174e-05	0.00037621	no
304031	304031	303078	303078	-	-	EFAU004_00309	Integrase	628	658	791	779	13127421	13976997	16821525	15761277	8	15641	246	134	83	141	3014823	2593838	3073094	3160810	1	3103	7.48171e-05	0.000397879	no
	1920940	1920524		-	-	EFAU004_01896	hypothetical protein	2	4	4	5	52660	87465	94686	111734	0	207	1	0	0	1	18362	0	0	44324	0	37	7.50227e-05	0.000398268	no
	1218093	1217380		-	-	EFAU004_01189	hypothetical protein	0	0	0	2	0	0	0	41720	0	14	11	1	1	1	138569	28672	49775	32702	0	87	7.66425e-05	0.000406151	yes
	2770970	2772415		+	-	EFAU004_02708	ISEfa7, transposase	1	0	3	1	36152	10606	71934	31681	0	25	12	15	0	9	147123	302725	0	216351	0	115	7.67459e-05	0.000406151	yes
	1352188	1350365		-	-	EFAU004_01303	cadmium-translocating P-type ATPase	0	0	0	0	10641	20798	0	0	0	4	4	3	0	3	53318	71445	0	76486	0	27	8.25694e-05	0.000436024	yes
	1167728	1166670		-	-	EFAU004_01138	auxin efflux carrier	0	0	0	1	0	0	0	30508	0	7	9	0	0	2	114233	15639	0	66081	0	46	8.9054e-05	0.000469444	yes
	2188769	2189521		+	-	EFAU004_02168	hypothetical protein	0	1	0	0	0	34848	5994	0	0	13	5	6	0	1	63348	120853	34080	24459	0	80	9.2125e-05	0.000484784	yes
	489434	490603		+	-	EFAU004_00474	aromatic amino acid aminotransferase	0	0	1	0	0	0	38419	0	0	8	5	4	0	2	61209	80094	25784	64729	0	49	9.45338e-05	0.000496591	yes
	272545	273963		+	pepV	EFAU004_00274	dipeptidase PepV	1	0	0	0	28103	14738	0	13559	0	9	14	2	1	1	178318	47748	49327	38918	0	55	9.71136e-05	0.000509254	yes
	304088	304846		+	-	EFAU004_00310	hypothetical protein	4	4	5	7	100818	93801	107493	156844	0	151	1	1	0	1	23746	33530	7174	24189	0	29	9.7629e-05	0.000511066	no
	1284248	1283808		-	-	EFAU004_01249	universal stress protein	0	0	0	1	0	0	0	22685	0	12	1	2	2	0	19469	45379	75112	13378	0	86	9.96993e-05	0.000520998	yes
	1077292	1076921		-	-	EFAU004_01051	hypothetical protein	0	1	1	2	0	39393	28474	41720	0	73	1	5	5	8	21017	99052	206726	191081	0	348	0.000100735	0.000525498	yes
	2847095	2847424		+	-	EFAU004_02783	hypothetical protein	0	0	0	0	0	0	14441	0	0	10	0	1	0	2	7227	35545	0	51891	0	71	0.000108002	0.000562433	yes
	2198843	2200777		+	-	EFAU004_02178	ABC transporter ATP-binding protein	22	11	15	9	478035	237878	338419	197913	0	161	7	9	0	0	91002	173933	0	16621	0	36	0.000109596	0.000569746	no
	105991	106170		+	rpmD	EFAU004_00113	50S ribosomal protein L30	1	0	0	5	22646	0	20572	113950	0	218	1	0	0	0	13274	11255	0	0	0	34	0.000112087	0.000581692	no
	460931	462454		+	-	EFAU004_00449	periplasmic solute binding protein	0	0	0	2	0	0	0	51238	0	8	11	0	0	6	141002	13625	0	136216	0	47	0.000113462	0.000587813	yes
	186627	185035		-	-	EFAU004_00192	amino acid ABC transporter permease	0	0	3	0	0	0	68801	0	0	10	10	5	0	5	129719	100473	0	126891	0	56	0.000114223	0.000590738	yes
	2854872	2850952		-	-	EFAU004_02789	hypothetical protein	0	2	0	0	17189	49311	14305	15906	0	6	18	11	0	0	226401	219431	0	18783	0	29	0.000117956	0.000609	yes
	2467936	2466887		-	-	EFAU004_02447	major facilitator family transporter	0	0	0	0	15143	4132	0	2477	0	5	5	1	0	2	68731	29620	0	47432	0	34	0.000121826	0.000627904	yes
	505314	506153		+	-	EFAU004_00490	metal ion ABC transporter permease	0	0	0	0	0	0	15395	0	0	4	0	3	0	0	3687	63744	34304	0	0	30	0.000124711	0.000641678	yes
	2603133	2601676		-	-	EFAU004_02563	extracellular solute-binding protein	1	0	0	0	22100	0	14713	17079	0	9	5	6	0	4	70870	120023	0	108783	0	51	0.000131401	0.000674944	yes
	1350318	1350139		-	-	EFAU004_01302	4-oxalocrotonate tautomerase	0	1	0	0	14324	28374	0	0	0	59	0	0	0	0	7227	0	0	0	0	10	0.00013533	0.000693942	no
	1577130	1576762		-	-	EFAU004_01560	glyoxalase family protein	0	0	0	0	15143	16666	0	18252	0	33	0	0	0	0	8333	0	0	0	0	5	0.000137691	0.000704849	no
	2437127	2437789		+	-	EFAU004_02419	CAAX amino terminal protease	3	5	5	15	82810	124655	111307	319035	0	240	3	0	0	2	37979	8767	32959	51756	0	49	0.000139608	0.000713446	no
	2308798	2309619		+	-	EFAU004_02275	NUDIX family hydrolase	0	0	0	0	0	0	15531	7822	0	7	8	0	0	2	101179	0	0	52972	0	46	0.000145205	0.000740794	yes
	2469737	2469234		-	rplJ	EFAU004_02450	50S ribosomal protein L10	8	10	6	4	178035	218870	148501	82138	0	311	5	3	0	0	63790	65995	0	0	0	64	0.000156192	0.000795498	no
	2490050	2490691		+	cutC	EFAU004_02473	copper homeostasis protein CutC	17	12	19	20	367394	255234	412125	422816	0	567	3	8	1	3	37094	163270	65919	71486	0	131	0.000167007	0.000849138	no
	2537619	2537125		-	-	EFAU004_02515	hypothetical protein	0	0	0	0	0	13911	0	0	0	7	5	1	0	0	67404	20853	0	0	0	44	0.000170347	0.000864661	yes
	2634769	2632751		-	-	EFAU004_02584	N-acetylmuramoyl-L-alanine amidase	3	0	0	2	63574	14187	0	54889	0	16	20	10	0	5	250737	211492	0	120675	0	72	0.000185812	0.000941572	yes
	1287277	1287996		+	-	EFAU004_01252	GntR family transcriptional regulator	0	0	0	0	0	1515	0	12516	0	4	3	1	0	0	42330	26540	0	19729	0	30	0.000190214	0.00096226	yes
	2253677	2254852		+	-	EFAU004_02223	class II aminotransferase	23	31	24	33	500272	658953	519754	679921	0	501	22	8	0	5	281489	173104	34977	130675	0	131	0.000204908	0.00103486
	1070120	1066593		-	-	EFAU004_01042	ATP-dependent helicase/deoxyribonuclease subunit B	3	2	0	3	72987	53305	0	66883	0	13	18	8	5	6	225884	165995	203363	147567	0	52	0.000208151	0.00104947
	2481827	2480682		-	-	EFAU004_02464	ABC-2 family transporter protein	1	1	0	0	39290	29063	0	0	0	14	7	5	3	0	93510	109123	141928	0	0	75	0.000208626	0.00105011
	887595	889241		+	-	EFAU004_00877	mannitol dehydrogenase protein	0	0	0	0	0	0	14577	17470	0	4	4	4	0	2	49926	85308	0	58378	0	29	0.000223171	0.00112144
	1308893	1308066		-	-	EFAU004_01275	helix-turn-helix domain-containing protein	0	0	0	0	0	14738	0	9517	0	7	0	5	0	2	8112	100829	0	45810	0	46	0.000244256	0.00122535
	2681679	2680939		-	-	EFAU004_02619	serine/threonine phosphatase	0	0	0	1	16507	0	0	27640	0	14	14	1	0	1	182374	20497	18161	24459	0	82	0.000254387	0.00127405
	562786	564207		+	-	EFAU004_00543	amino acid permease	2	1	0	0	60845	23691	0	0	0	14	9	8	0	4	118067	163507	14349	99459	0	69	0.000258474	0.00129237
	4242	6188		+	gyrB	EFAU004_00005	DNA gyrase subunit B, GyrB	1	1	2	0	29877	33195	56948	13689	0	17	7	11	4	4	94247	216706	157847	105405	0	73	0.000269039	0.00134265
	488308	489459		+	-	EFAU004_00473	peptidase M20D	0	0	2	0	0	15013	53133	0	0	14	4	4	3	2	60545	79976	135874	62027	0	73	0.000268977	0.00134265
	1564008	1563676		-	-	EFAU004_01547	hypothetical protein	4	11	5	12	96180	239669	109128	259713	0	529	4	3	0	0	58480	70734	25336	0	0	116	0.000269495	0.00134265
	97685	98314		+	rplC	EFAU004_00095	50S ribosomal protein L3	8	1	5	2	181991	31955	113215	47327	0	148	2	0	0	1	35324	0	0	40000	0	29	0.000271696	0.00134951
	486987	488348		+	-	EFAU004_00472	aspartate kinase	2	0	1	0	47339	0	34332	2216	0	15	11	8	0	3	142551	170142	0	78648	0	71	0.000279782	0.00138739
	2141032	2140121		-	-	EFAU004_02112	N-acetylmuramoyl-L-alanine amidase	15	7	8	23	321964	155096	173433	477705	0	309	9	0	0	4	119764	14691	36322	93783	0	72	0.000283985	0.00140591
	673037	674314		+	-	EFAU004_00643	hypothetical protein	12	13	4	8	255661	277134	98092	166492	0	155	6	2	0	2	84808	44431	0	51486	0	35	0.000291913	0.0014414
	2629562	2628009		-	-	EFAU004_02582	glycosyl hydrolase	16	8	7	8	349386	178236	159400	176140	0	138	9	1	0	0	113716	37796	36771	9594	0	31	0.000291632	0.0014414
	1737795	1736311		-	-	EFAU004_01713	D-xylulose 5-phosphate/D-fructose 6-phosphate phosphoketolase	0	1	0	1	19508	37741	0	38200	0	16	10	1	2	7	131710	38033	92600	174864	0	73	0.00029679	0.00146209
	1681535	1680207		-	-	EFAU004_01662	hypothetical protein	0	0	0	2	0	0	0	46936	0	8	5	4	0	3	65929	95023	8968	86081	0	48	0.000314922	0.00154635
	710224	711045		+	-	EFAU004_00680	PTS system, mannose/fructose/sorbose-specific IID component	0	0	1	0	0	0	22070	0	0	6	3	0	0	4	41150	0	0	98648	0	42	0.000324381	0.00159021
	661577	662638		+	-	EFAU004_00632	hypothetical protein	0	0	0	3	0	0	0	65189	0	15	7	12	0	0	86430	239573	0	0	0	76	0.00032582	0.00159466
	2342158	2342760		+	-	EFAU004_02307	methyltransferase domain protein	21	19	17	34	445975	416804	377792	705215	0	806	11	9	1	4	141666	176184	49327	110270	0	197	0.000341455	0.00166847
	1604054	1601829		-	-	EFAU004_01585	alpha-galactosidase	1	0	0	1	30013	0	0	20990	0	5	6	8	0	0	78097	158886	35426	0	0	30	0.000344243	0.00167891
	1777618	1776656		-	-	EFAU004_01749	glucokinase	0	0	0	1	0	15289	0	20730	0	9	7	1	0	3	88864	31872	7174	77837	0	53	0.000344149	0.00167891
	1038971	1038030		-	rnz	EFAU004_01017	Ribonuclease Z	0	0	0	1	0	0	0	27509	0	7	4	2	1	0	56563	41706	69506	0	0	44	0.000349387	0.00169896
	307936	307574		-	-	EFAU004_00312	hypothetical protein	19	10	9	10	412278	232644	196321	219817	0	730	2	2	1	5	24926	42061	52914	131081	0	172	0.0003521	0.00170939
	175338	175940		+	ruvA	EFAU004_00182	Holliday junction DNA helicase RuvA	0	0	0	0	0	0	12534	0	0	5	2	1	0	0	33849	21327	0	18918	0	30	0.000358032	0.00173539
	2043194	2041419		-	-	EFAU004_02014	hypothetical protein	6	3	12	17	128376	74793	267983	356323	0	116	1	0	3	1	20722	18838	113452	38243	0	26	0.0003581	0.00173539
	2060133	2059456		-	phoU	EFAU004_02030	phosphate transport system regulatory protein PhoU	0	0	0	0	14188	0	0	0	0	5	2	0	0	1	34144	0	28251	24189	0	31	0.000368988	0.00178275
	435734	436777		+	-	EFAU004_00426	sensor histidine kinase	0	0	0	0	0	14876	19209	0	0	8	5	3	0	1	62831	75710	31390	26351	0	47	0.000378335	0.00182498
	1037235	1036801		-	-	EFAU004_01015	hypothetical protein	2	0	0	0	45293	0	0	0	0	26	5	4	0	3	63348	94075	0	87702	0	140	0.000385186	0.00185293
	2594926	2597079		+	-	EFAU004_02559	alpha-1,2-mannosidase	27	20	25	50	569986	434573	550272	1024380	0	299	18	8	3	9	224410	161137	125560	202702	0	82	0.000384744	0.00185293
	218910	221615		+	pip	EFAU004_00224	phage infection protein	2	1	3	3	54570	29614	65122	67535	0	20	20	6	5	9	245722	125236	190807	204459	0	70	0.000400256	0.00192148
	109234	109599		+	rpsM	EFAU004_00119	30S ribosomal protein S13	0	0	0	0	9822	413	0	1173	0	7	1	2	0	0	13569	39099	0	13378	0	45	0.000411914	0.0019743
	2325404	2323968		-	lacG	EFAU004_02287	6-phospho-beta-galactosidase	0	1	0	1	0	27410	0	22033	0	8	4	5	0	3	49631	100473	29372	83378	0	45	0.000412454	0.0019743
	404134	402833		-	-	EFAU004_00400	polysaccharide deacetylase	4	0	0	0	88813	0	0	0	0	17	13	2	2	3	166224	45853	109417	79459	0	76	0.000413952	0.00197777
	1895885	1895124		-	trmD	EFAU004_01870	tRNA (guanine-N1)-methyltransferase	0	0	0	0	0	0	14305	19556	0	11	2	0	0	6	28539	12677	0	153108	0	63	0.000415844	0.00198366
	2083017	2082595		-	atpC	EFAU004_02056	ATP synthase F1 subunit epsilon	5	1	0	2	120463	28650	15258	57887	0	131	1	1	0	0	20575	19905	0	0	0	23	0.000424111	0.00201989
	1528493	1527336		-	-	EFAU004_01511	hypothetical protein	0	1	0	0	10504	30578	0	0	0	8	2	2	1	4	34734	43720	36995	107297	0	48	0.000463455	0.00220379
	1229529	1230404		+	-	EFAU004_01201	hypothetical protein	16	13	7	21	349249	288842	160354	436636	0	352	3	6	1	3	47123	121919	50000	87567	0	87	0.000508694	0.00241509
976087	976087	975134	975134	-	-	EFAU004_00957	Integrase core domain protein	592	607	748	737	12359754	12892148	15917983	14898305	8	14692	250	138	84	143	3069764	2672274	3109192	3194729	1	3156	0.000528005	0.00249889
	1873680	1872760		-	-	EFAU004_01850	ATP/GTP-binding protein	0	0	1	0	14597	19559	23433	0	0	15	4	0	4	2	50589	19075	162780	57702	0	78	0.000529224	0.00250073
	2142013	2141435		-	-	EFAU004_02113	TetR family transcriptional regulator	0	0	0	0	0	14187	0	0	0	6	4	0	0	1	55162	0	0	29594	0	36	0.000532357	0.00251102
	2215639	2214902		-	-	EFAU004_02190	glycerophosphodiester phosphodiesterase family protein	0	0	0	1	0	0	0	21773	0	7	7	0	0	1	88200	19075	0	26891	0	45	0.000532237	0.00251102
	2728304	2729551		+	proA	EFAU004_02663	gamma-glutamyl phosphate reductase	30	28	27	17	643656	600137	580653	357887	0	437	8	12	0	9	103834	247274	24215	219864	0	119	0.000532454	0.00251102
	2750580	2750239		-	-	EFAU004_02685	D-xylulose kinase	0	0	0	0	0	0	20844	0	0	15	5	1	0	1	64233	34952	0	30000	0	94	0.000535244	0.00251339
	2337591	2336347		-	glyA	EFAU004_02299	serine hydroxymethyltransferase	0	2	0	0	0	63085	0	0	0	12	13	4	1	0	163126	78909	54708	11891	0	61	0.000544489	0.00255282
	794238	794639		+	ftsL	EFAU004_00764	cell division protein FtsL	0	0	0	0	2046	15840	0	4172	0	13	7	0	0	1	88348	19194	0	27972	0	84	0.000545836	0.00255516
	815201	816478		+	-	EFAU004_00782	DEAD/DEAH box helicase	0	1	0	0	0	28374	0	18513	0	9	6	4	0	2	74188	86137	30269	56756	0	48	0.000549208	0.00256695
	1128823	1130388		+	-	EFAU004_01102	AraC family transcriptional regulator	14	19	12	14	304092	421212	272207	299217	0	207	10	5	1	1	122935	99763	68834	32702	0	51	0.000554971	0.00258986
	2703709	2701136		-	-	EFAU004_02639	hypothetical protein	1	0	0	0	38608	0	0	16818	0	5	9	7	0	0	120722	146919	0	13648	0	27	0.000556847	0.00259459
	2205090	2203972		-	-	EFAU004_02181	glycosyl hydrolase family protein	0	1	0	0	14597	27548	20435	13168	0	16	4	7	0	4	53097	152251	28251	111216	0	77	0.000567836	0.00264171
	2191847	2190267		-	-	EFAU004_02170	hypothetical protein	26	30	10	22	560572	656887	223297	462190	0	300	13	4	1	7	170206	90165	46412	176486	0	76	0.000610462	0.00283563
	2790112	2790426		+	-	EFAU004_02727	hypothetical protein	0	0	0	0	0	0	0	16949	0	13	2	0	1	0	25073	9715	54035	14864	0	82	0.000622805	0.00288851
	2883281	2882814		-	-	EFAU004_02816	DNA protection during starvation protein 1	3	4	3	0	81173	104545	64850	14341	0	141	0	0	0	1	0	18364	0	33243	0	27	0.000645926	0.00299113
	504571	505317		+	-	EFAU004_00489	ABC transporter ATP-binding protein	0	1	0	0	18690	29476	11716	0	0	20	5	5	0	5	62905	109597	0	121486	0	98	0.000663243	0.00306661
	2654508	2653504		-	-	EFAU004_02597	tRNA-dihydrouridine synthase	0	0	0	0	0	14187	0	14341	0	7	3	3	1	0	40560	59241	65919	0	0	41	0.000667914	0.00308347
	190818	191087		+	rpsO	EFAU004_00199	30S ribosomal protein S15	0	0	0	0	0	19559	0	6649	0	24	6	1	0	0	84808	19431	30493	20540	0	143	0.000675528	0.00311384
	2783718	2782666		-	-	EFAU004_02721	replication initiator protein A	0	0	0	0	0	0	21117	0	0	5	5	2	0	0	68436	44312	0	15540	0	30	0.000709085	0.00326353
	899333	900592		+	-	EFAU004_00887	extracellular solute-binding protein	0	1	1	2	0	28236	27384	53063	0	21	2	4	1	13	25147	83412	44170	303513	0	90	0.000772488	0.00354991
	638998	641091		+	-	EFAU004_00614	sulfatase	0	0	0	5	17598	0	0	108083	0	15	18	7	0	5	226253	152606	0	132432	0	61	0.000776115	0.00356051
	1803662	1804306		+	-	EFAU004_01780	ISEfa7, transposase	0	1	3	0	0	39944	71934	14080	0	48	8	14	0	5	101474	277014	0	133378	0	198	0.000775977	0.00356051
	171076	171636		+	-	EFAU004_00178	maf protein	1	0	1	0	41473	0	21525	0	0	28	6	0	0	9	77581	16113	0	207432	0	134	0.000780629	0.00357096
2211763	2211763	2212716	2212716	+	-	EFAU004_02187	Integrase	597	612	754	744	12465075	13001928	16027247	15035593	8	14813	260	138	84	149	3186430	2677725	3132286	3328918	1	3229	0.000797184	0.00364116
	1205198	1204407		-	codY	EFAU004_01175	GTP-sensing transcriptional pleiotropic repressor CodY	0	0	1	0	0	14876	26158	0	0	12	2	0	3	2	24557	0	123766	66216	0	67	0.000818948	0.0037349
	1126129	1125041		-	chvE	EFAU004_01099	multiple sugar-binding periplasmic receptor ChvE family protein	0	0	1	0	0	0	26975	0	0	6	3	3	0	2	45280	60071	0	51216	0	35	0.000834236	0.00379886
	2230099	2227454		-	valS	EFAU004_02203	valyl-tRNA synthetase	3	0	0	0	66712	0	0	16818	0	7	8	5	3	1	97935	114099	119058	30945	0	34	0.000876459	0.0039791
	1850331	1848931		-	-	EFAU004_01829	glycosyl hydrolase family protein	0	0	1	0	0	0	28337	0	0	5	3	2	1	1	47713	48459	37668	27837	0	28	0.000893685	0.00405119
	2443109	2441793		-	-	EFAU004_02424	hypothetical protein	0	1	0	0	14733	37878	18937	0	0	13	8	1	4	0	109955	36611	167713	8243	0	61	0.000906844	0.00410466
	2326538	2325723		-	-	EFAU004_02288	family 3 extracellular solute-binding protein	0	0	0	0	0	0	18937	0	0	5	6	1	0	0	79203	20142	0	14054	0	34	0.00093137	0.00420934
	454648	457359		+	-	EFAU004_00446	efflux ABC transporter permease	5	2	1	1	110914	42975	34196	38983	0	20	21	19	0	4	257743	381516	0	102162	0	68	0.000940664	0.00424498
	897076	896228		-	-	EFAU004_00885	hypothetical protein	0	0	0	0	0	14738	0	0	0	4	4	1	0	0	56710	28791	0	0	0	25	0.000944882	0.00425763
	982159	981443		-	-	EFAU004_00963	Orotidine 5'-phosphate decarboxylase	0	0	0	0	17735	275	0	0	0	6	2	0	0	2	25442	0	33632	48378	0	37	0.000970845	0.00436808
	624436	625149		+	-	EFAU004_00598	sortase family protein	0	1	0	0	0	29063	0	0	0	10	11	1	0	0	143805	19905	0	0	0	57	0.000993	0.00446109
	1820769	1821071		+	-	EFAU004_01796	hypothetical protein	12	11	9	8	256889	243526	203133	180834	0	729	31	16	14	40	380014	316113	545964	912972	0	1778	0.00100761	0.00451996
	523029	522691		-	-	EFAU004_00508	hypothetical protein	26	15	32	23	560027	323691	695912	478487	0	1517	4	9	3	9	59292	178909	134753	202162	0	424	0.00103749	0.00464709
	1810758	1810273		-	-	EFAU004_01786	hypothetical protein	5	0	4	3	111186	0	96730	72881	0	144	2	0	0	0	29646	0	28923	0	0	30	0.0010552	0.0047194
	1202553	1202119		-	-	EFAU004_01172	CoA-binding protein	0	0	0	0	18417	0	0	0	0	10	2	2	0	0	34587	57109	0	17297	0	62	0.00109694	0.00489882
	2724899	2723529		-	radA	EFAU004_02659	DNA repair protein RadA	0	0	1	2	20054	9366	28201	41851	0	18	6	0	4	6	79646	15402	169058	150675	0	75	0.00111799	0.00498542
	1249885	1248998		-	xerD	EFAU004_01221	site-specific tyrosine recombinase XerD-family	0	0	0	1	0	10330	0	29595	0	11	5	7	0	0	62315	143364	0	0	0	57	0.00113766	0.00506561
	2686895	2684487		-	-	EFAU004_02623	Primosomal protein N'	3	7	5	2	64802	162672	118528	55801	0	41	31	14	4	9	387831	284478	156726	210675	0	107	0.00117279	0.00521431
	108011	108658		+	adk	EFAU004_00116	adenylate kinase	1	1	0	0	31787	29201	0	0	0	23	8	0	2	4	101032	0	73991	109864	0	109	0.0012362	0.00548813
	1894988	1894641		-	rplS	EFAU004_01869	50S ribosomal protein L19	0	0	0	0	9276	0	0	0	0	6	0	0	0	0	1327	18483	30044	0	0	35	0.00125802	0.00557678
	55563	55853		+	-	EFAU004_00053	hypothetical protein	0	1	0	2	0	21487	1907	44719	0	58	0	0	0	0	12094	0	0	0	0	10	0.00128928	0.00570694
	1765247	1764018		-	arcA	EFAU004_01736	arginine deiminase	13	7	4	16	274897	161983	98228	335984	0	177	8	5	0	0	106268	96919	0	21621	0	45	0.00132232	0.00584463
	301988	302986		+	-	EFAU004_00308	hypothetical protein	0	1	0	0	0	33608	0	0	0	8	4	2	2	0	49705	41706	87668	0	0	44	0.00132931	0.00586691
	835537	835893		+	-	EFAU004_00816	prophage pi3 protein 33	0	0	0	0	20054	0	0	0	0	14	4	1	0	1	49041	24881	0	43243	0	82	0.00133027	0.00586691
	1483247	1482891		-	-	EFAU004_01443	prophage pi3 protein 33	0	0	0	0	20054	0	0	0	0	14	4	1	0	1	49041	24881	0	43243	0	82	0.00133027	0.00586691
	1741867	1741574		-	ylxR	EFAU004_01717	hypothetical protein	0	0	0	0	4638	0	5858	2477	0	11	1	1	0	1	18731	29976	0	22297	0	60	0.0013316	0.00586691
	750427	751548		+	-	EFAU004_00719	DNA polymerase IV	0	0	0	1	16507	0	0	25684	0	9	4	4	0	3	50958	86848	0	74189	0	47	0.00136186	0.00597553
	968136	965908		-	-	EFAU004_00949	DNA topoisomerase III	1	0	1	0	30013	16528	24795	16427	0	9	13	6	0	1	159439	134597	30269	42162	0	41	0.0013621	0.00597553
	2152937	2151834		-	-	EFAU004_02122	L-lactate oxidase	0	0	1	0	0	16804	28201	0	0	10	4	3	1	2	49852	68127	51569	53783	0	50	0.00142077	0.00621585
	2718444	2718049		-	-	EFAU004_02654	ribonuclease III	0	0	0	0	6684	0	0	6127	0	8	4	0	0	0	50368	18720	0	270	0	43	0.00147985	0.00646494
	1761426	1759735		-	argS	EFAU004_01733	arginyl-tRNA synthetase	2	1	0	0	51023	23140	0	0	0	10	6	8	0	2	79572	155213	25784	57432	0	46	0.00150113	0.00654839
	1856465	1855593		-	-	EFAU004_01835	fructokinase	1	0	0	0	32605	0	0	0	0	9	0	5	0	2	8333	114573	0	50135	0	49	0.00152548	0.00664502
	2110452	2111819		+	-	EFAU004_02085	HD domain-containing protein	15	20	21	38	331923	443663	461989	782920	0	369	9	7	5	5	113200	151421	193497	123243	0	106	0.0016319	0.0070983
	1714031	1711215		-	uvrA	EFAU004_01691	excinuclease ABC subunit A	1	1	3	0	23601	29201	72207	16558	0	12	8	4	2	11	99557	87559	77802	263648	0	46	0.00169789	0.00737468
	1170009	1169173		-	-	EFAU004_01140	helix-turn-helix domain-containing protein	0	0	1	1	0	0	27520	22816	0	15	10	2	1	0	123967	40876	57174	20135	0	72	0.00171386	0.00743332
	963051	963995		+	ldhB	EFAU004_00945	L-lactate dehydrogenase	0	0	2	0	0	0	57901	0	0	15	1	7	1	1	20722	144194	60089	42702	0	70	0.00173959	0.00753405
	2810083	2808644		-	-	EFAU004_02746	drug resistance MFS transporter, drug:H+ antiporter-2 (DHA2) family protein	0	0	0	1	0	0	15667	25293	0	7	7	4	0	0	95280	90995	0	16486	0	35	0.00177599	0.00768065
	2886433	2885906		-	-	EFAU004_02819	Peptide methionine sulfoxide reductase msrA	0	0	0	0	0	0	10217	9256	0	9	1	1	0	1	18731	31516	32735	28378	0	52	0.00178448	0.00770628
	2539912	2541666		+	-	EFAU004_02519	adenine deaminase	0	0	3	3	20190	19834	71662	60886	0	24	13	7	0	10	169616	150592	34529	243513	0	85	0.00181324	0.00781928
	330796	330668		-	-	EFAU004_00334	hypothetical protein	0	0	1	0	0	0	42234	2868	0	87	0	0	0	0	5678	3080	0	0	0	16	0.00182489	0.00785117
	2487623	2485035		-	-	EFAU004_02469	RecD/TraA family helicase	0	5	1	3	15552	115013	41416	64015	0	22	26	7	4	2	328834	150236	172869	65000	0	69	0.00182325	0.00785117
	1176735	1176043		-	-	EFAU004_01149	hypothetical protein	0	0	0	1	18553	15013	0	20860	0	19	5	7	0	0	70943	139099	26233	18378	0	91	0.00189109	0.00812009
	2059218	2058187		-	-	EFAU004_02029	YibE/F-like protein	0	1	0	0	0	37190	0	0	0	9	5	0	0	4	68067	13270	0	106486	0	45	0.00189875	0.00814138
	748213	749037		+	-	EFAU004_00716	stage 0 sporulation family protein	1	0	0	0	35879	0	0	0	0	10	5	4	0	0	70280	88033	23542	540	0	55	0.00197082	0.00843835
	1006390	1005227		-	-	EFAU004_00985	VanZ/RDD domain protein	2	0	0	0	45429	0	16212	0	0	13	9	4	1	0	114233	93838	69058	0	0	59	0.00197225	0.00843835
	320894	322195		+	-	EFAU004_00324	PTS system lactose/cellobiose-specific transporter subunit IIC	1	0	0	0	36698	19008	0	14471	0	13	4	3	1	5	54056	74881	47533	123648	0	57	0.00204627	0.00873656
	2444941	2443106		-	-	EFAU004_02425	PAS domain sensory box histidine kinase	0	1	0	1	0	27823	15940	33898	0	10	10	2	3	0	128761	49170	119730	22162	0	43	0.00209169	0.00891783
	1330213	1330034		-	rpmF3	EFAU004_01288	50S ribosomal protein L32	0	1	0	0	10368	26721	0	0	0	51	0	0	0	0	7448	0	0	0	0	10	0.00209926	0.00893744
	2562301	2560883		-	-	EFAU004_02533	transporter, major facilitator family protein	0	1	0	0	0	33471	0	7561	0	7	3	2	0	3	42477	49170	29372	79324	0	35	0.00212881	0.00903768
	723983	725323		+	glnA	EFAU004_00692	glutamine synthetase, type I	0	1	2	0	14461	37190	52043	0	0	19	12	7	0	4	154203	142061	0	111351	0	75	0.00215182	0.00912249
	1022139	1023323		+	-	EFAU004_01001	major facilitator superfamily transporter	16	17	23	19	334788	377961	493596	392698	0	337	14	6	1	2	174336	124881	65919	64054	0	90	0.00218474	0.00924905
	504333	502963		-	ybxG	EFAU004_00488	amino acid permease	0	0	0	1	0	0	14577	31290	0	8	6	4	0	2	83775	81279	0	53783	0	39	0.00230626	0.00974979
	2265467	2266948		+	-	EFAU004_02237	M protein trans-acting positive regulator	2	0	1	0	42291	9366	29019	9387	0	15	10	5	2	1	123230	115402	85874	33918	0	60	0.00241442	0.0101927
	2137588	2135228		-	-	EFAU004_02108	recombination and DNA strand exchange inhibitor protein	2	0	1	1	46111	15289	32697	29335	0	13	14	5	0	7	173156	114810	896	173783	0	48	0.00242405	0.010219
	579518	580366		+	metQ	EFAU004_00559	putative D-methionine-binding lipoprotein MetQ	0	0	0	0	13778	13911	0	0	0	8	0	2	0	4	0	40521	0	107162	0	43	0.00243124	0.0102338
	1946202	1944118		-	-	EFAU004_01921	cadmium-translocating P-type ATPase	1	0	0	3	28649	0	0	63102	0	11	8	8	0	2	109955	167417	35426	51081	0	43	0.00243095	0.0102338
	1957956	1956838		-	-	EFAU004_01932	hypothetical protein	0	0	6	0	0	0	147956	18904	0	37	2	0	0	0	33038	0	0	0	0	7	0.00243987	0.0102427
	259150	258065		-	-	EFAU004_00258	phosphomevalonate kinase	0	0	1	0	0	0	25613	0	0	5	4	4	0	0	53761	84952	0	0	0	31	0.00244402	0.0102458
	2526993	2526046		-	prmA	EFAU004_02502	50S ribosomal protein L11 methyltransferase	0	2	0	4	0	42837	0	99217	0	37	0	0	0	0	8554	355	0	18378	0	7	0.00245372	0.0102722
	1103403	1102279		-	-	EFAU004_01083	hypothetical protein	3	0	0	0	70532	19283	13079	18252	0	26	7	3	6	2	93584	59834	237892	64054	0	101	0.00246303	0.0102968
	1077507	1077692		+	-	EFAU004_01052	hypothetical protein	0	0	0	0	13778	5647	0	14602	0	45	3	1	1	2	40412	25829	55381	50270	0	231	0.00249286	0.0104071
	442798	443550		+	-	EFAU004_00435	ABC transporter ATP-binding protein	0	0	0	0	9276	0	14032	16297	0	13	4	2	0	3	51622	45853	8295	86756	0	63	0.00250118	0.0104274
	2641006	2639294		-	-	EFAU004_02589	ABC transporter ATP-binding protein	1	1	1	2	29195	27272	23705	59582	0	20	12	8	1	7	146902	158293	38565	164189	0	74	0.00252299	0.0105037
	701401	702486		+	potA	EFAU004_00672	Spermidine/putrescine import ATP-binding protein PotA	1	0	0	0	29604	0	0	0	0	6	7	2	0	0	88643	48341	0	17972	0	35	0.00252723	0.0105069
	1313283	1311982		-	-	EFAU004_01278	PTS system transporter subunit IIC	0	1	0	0	0	38842	0	16818	0	10	10	6	0	0	125221	127369	0	0	0	48	0.00256992	0.0106696
	1036659	1034362		-	recJ	EFAU004_01014	single-stranded-DNA-specific exonuclease RecJ	1	0	1	1	22510	14187	33378	36505	0	11	8	1	3	6	98746	37914	128251	145675	0	44	0.0025747	0.0106746
	1568179	1565534		-	-	EFAU004_01550	DNA polymerase I	1	0	0	1	30013	21074	14986	28292	0	8	11	9	0	1	142625	185900	0	43378	0	35	0.00257466	0.0106746
	427944	428654		+	-	EFAU004_00418	Urea transporter	1	1	0	1	31650	30303	15667	29335	0	37	7	5	1	6	92404	100118	73094	145270	0	144	0.00262877	0.0108634
	2539780	2538851		-	-	EFAU004_02518	type II/IV secretion system protein	1	0	0	0	24283	13911	0	0	0	10	6	1	0	2	81858	21445	23318	59729	0	50	0.00262743	0.0108634
	2085362	2084460		-	atpG	EFAU004_02058	ATP synthase F1 subunit gamma	5	1	2	0	118281	29201	61852	0	0	57	2	0	0	0	32300	11966	0	0	0	12	0.00268837	0.0110849
	1536698	1535703		-	-	EFAU004_01519	PTS system glucitol/sorbitol-specific transporter subunit IIBC	0	2	1	0	19781	45730	36512	2998	0	26	4	2	3	8	52064	56042	113901	181891	0	101	0.00272706	0.0112291
	1369592	1369368		-	-	EFAU004_01323	acyl carrier protein	2	3	1	3	43110	73691	26430	75488	0	243	0	1	0	0	4941	23578	0	18108	0	51	0.00276652	0.011376
	1243487	1242147		-	-	EFAU004_01214	Putative dipeptidase	0	0	0	1	15961	0	0	30638	0	8	10	4	0	0	127802	86255	0	4594	0	40	0.00278423	0.0114332
	360767	361288		+	-	EFAU004_00362	GNAT family acetyltransferase	0	0	0	0	0	0	0	19817	0	9	2	1	0	2	32669	20616	0	55945	0	52	0.00282071	0.0115575
	794640	796832		+	-	EFAU004_00765	peptidoglycan glycosyltransferase	0	0	3	1	0	0	69073	34419	0	11	6	6	2	5	79424	122274	80493	116216	0	45	0.00281834	0.0115575
	2123721	2122735		-	ntpC	EFAU004_02097	V-type ATPase subunit C	0	1	0	1	18281	22727	0	39374	0	20	5	6	1	3	65117	126066	54484	74324	0	81	0.00286676	0.0117241
	1983633	1982707		-	-	EFAU004_01958	IS66 family transposase	14	22	31	29	295088	484297	664850	600000	0	551	15	11	1	6	188643	213033	66143	150540	0	166	0.00288658	0.0117892
	2575812	2573614		-	-	EFAU004_02544	AraC family transcriptional regulator	1	0	0	1	25648	0	0	39113	0	7	8	4	0	4	105383	81872	0	90810	0	31	0.00288709	0.0117892
	2060904	2060146		-	pstB1	EFAU004_02031	phosphate ABC transporter ATP-binding protein	0	0	0	0	19781	0	0	0	0	6	7	1	0	0	87094	21800	0	0	0	35	0.0029194	0.0118909
	2592426	2589724		-	-	EFAU004_02556	glycosyl hydrolase family 38 protein	5	4	6	4	113642	97520	131607	98956	0	40	16	21	8	6	203097	407701	308071	136891	0	97	0.00293842	0.0119522
	2604094	2603174		-	-	EFAU004_02564	ABC transporter permease	1	0	0	0	24283	0	0	0	0	6	0	0	0	5	8849	0	0	121486	0	35	0.00304932	0.0123866
	1579132	1577741		-	-	EFAU004_01561	sodium/dicarboxylate symporter family protein	1	0	0	0	36834	0	0	19165	0	10	9	5	0	0	120280	115758	13677	0	0	44	0.00306878	0.0124488
	1911738	1910848		-	-	EFAU004_01886	phosphate-binding protein	0	0	0	0	19918	0	0	0	0	5	2	3	0	0	30162	59715	0	19054	0	30	0.00314935	0.0127585
	1537270	1536716		-	-	EFAU004_01520	PTS system, glucitol/sorbitol-specific IIC component	0	0	0	0	0	0	0	15775	0	7	1	2	0	1	14306	46800	0	23783	0	38	0.00316583	0.012808
	1797775	1798371		+	-	EFAU004_01773	hypothetical protein	0	0	1	0	545	0	33106	0	0	14	6	1	0	2	78908	19549	14125	54459	0	69	0.00324689	0.0131007
	2707751	2706702		-	recA	EFAU004_02642	DNA recombination protein RecA	1	0	2	0	24556	0	50000	0	0	17	5	7	0	3	69395	145616	0	84594	0	71	0.00325837	0.0131294
	1014805	1013639		-	-	EFAU004_00993	putative methylase	0	0	1	0	0	10743	28746	15254	0	11	9	2	0	2	117551	41706	34977	50270	0	52	0.00327829	0.013192
	1364030	1363161		-	accD	EFAU004_01316	acetyl-CoA carboxylase, carboxyl transferase subunit beta	6	5	8	1	126875	114738	183106	28031	0	130	2	2	1	0	30752	45023	37219	0	0	32	0.00328444	0.0131992
	2453734	2453090		-	-	EFAU004_02435	GntR family transcriptional regulator	0	0	0	1	0	0	0	22816	0	8	2	0	1	2	30309	0	47085	45270	0	47	0.00330091	0.0132476
	2237591	2236752		-	-	EFAU004_02209	HAD superfamily hydrolase	1	0	0	0	26739	0	0	0	0	7	1	3	1	0	21386	72156	46188	0	0	41	0.00338592	0.0135707
	529626	530480		+	-	EFAU004_00516	ABC transporter permease	0	0	0	1	0	7300	14713	36636	0	17	4	10	0	0	53466	195971	6278	0	0	74	0.00342704	0.0137173
	2714589	2715050		+	-	EFAU004_02648	large conductance mechanosensitive channel protein	5	5	5	1	119918	117217	122615	33767	0	212	2	1	0	1	34808	38033	0	25135	0	53	0.00368549	0.0147322
	2127143	2126820		-	-	EFAU004_02101	hypothetical protein	0	0	3	0	9413	0	65531	15123	0	69	0	0	0	0	0	17772	0	0	0	13	0.00374615	0.0149548
	499883	498429		-	-	EFAU004_00483	sodium/galactoside symporter	2	3	0	6	53888	79201	6267	125684	0	45	12	8	5	9	153539	161848	189013	219324	0	124	0.00379201	0.0151178
	65417	66220		+	-	EFAU004_00063	translation elongation factor G	0	0	2	0	0	14187	60217	0	0	23	6	3	2	2	76917	72511	100224	45135	0	91	0.00384576	0.0153118
	669535	668630		-	-	EFAU004_00638	ABC transporter ATP-binding protein	6	8	12	9	131787	183746	267029	183311	0	211	1	5	0	4	23303	97867	0	93513	0	59	0.00386423	0.0153651
	477906	477448		-	luxS	EFAU004_00462	S-ribosylhomocysteinase	2	1	0	2	58526	23140	14577	52933	0	81	0	0	0	1	0	947	0	29189	0	16	0.00391408	0.0155427
	106214	106654		+	rplO	EFAU004_00114	50S ribosomal protein L15	4	0	1	2	92223	19283	29291	47588	0	106	0	0	0	1	0	5094	0	35405	0	22	0.00401915	0.0159389
	721056	722186		+	-	EFAU004_00689	methionine synthase	14	8	13	9	308458	182644	282016	185006	0	211	8	1	3	1	108702	20853	115470	29054	0	60	0.00409534	0.0162197
	2341477	2340893		-	tdk	EFAU004_02304	thymidine kinase	0	1	0	0	0	28099	0	0	0	12	4	2	1	0	51032	49170	42600	0	0	61	0.00411062	0.0162588
	2876870	2876028		-	-	EFAU004_02810	metal ion ABC transporter permease	3	1	1	2	71896	39256	37057	56584	0	60	2	0	0	0	34660	0	0	10405	0	13	0.00412889	0.0163096
	2534883	2533699		-	ackA	EFAU004_02510	acetate kinase	0	0	5	0	0	0	118801	19426	0	29	9	0	7	4	117846	0	262556	102162	0	101	0.00414746	0.0163615
	1902361	1901858		-	-	EFAU004_01880	hypothetical protein	1	0	0	0	23328	0	0	0	0	11	0	2	0	3	4498	43957	0	73648	0	60	0.00433964	0.0170973
	677998	677483		-	-	EFAU004_00649	hypothetical protein	1	0	2	3	30013	0	44414	62711	0	66	1	0	0	0	22492	5213	0	0	0	13	0.00435387	0.0171309
	1212720	1211863		-	dprA	EFAU004_01181	DNA processing protein DprA	5	3	5	3	104365	74380	123297	72620	0	109	24	13	2	9	304719	262559	93273	222162	0	257	0.00437528	0.0171927
	581349	582635		+	sufD	EFAU004_00561	FeS assembly protein SufD	0	0	0	2	0	0	0	59713	0	11	7	4	1	0	88864	87085	61210	15945	0	49	0.00448334	0.0175943
	2390970	2391860		+	-	EFAU004_02351	ArsR family transcriptional regulator	3	6	4	3	72169	127548	96457	64928	0	101	7	0	0	0	91961	0	0	0	0	25	0.00457562	0.0179331
	2811302	2810670		-	-	EFAU004_02747	hypothetical protein	0	0	0	0	0	14738	0	0	0	5	3	0	0	1	44321	0	0	31081	0	29	0.00469971	0.0183955
	2703850	2704656		+	-	EFAU004_02640	delta 1-pyrroline-5-carboxylate reductase	3	0	2	4	81582	0	44959	83833	0	65	1	0	0	1	19911	0	0	27162	0	14	0.00474362	0.0185433
	2670617	2669895		-	-	EFAU004_02610	hypothetical protein	0	1	0	0	0	30027	0	0	0	10	5	0	0	2	64823	0	35874	47297	0	51	0.00483118	0.018861
	2691659	2689959		-	-	EFAU004_02629	phospholipase, patatin family	0	2	1	3	0	43939	24386	78487	0	21	11	3	1	10	139528	72630	47085	236216	0	72	0.00483846	0.018865
	2088008	2087484		-	atpF	EFAU004_02061	ATP synthase F0 subunit B	1	0	6	0	28649	15702	138692	0	0	87	3	0	0	0	39970	0	0	0	0	19	0.00493346	0.0192105
	1232332	1231073		-	-	EFAU004_01203	hypothetical protein	1	1	1	2	32196	23140	27656	55541	0	27	3	4	6	4	46091	91469	246188	91756	0	94	0.00499783	0.019436
	2632324	2629910		-	leuS	EFAU004_02583	leucyl-tRNA synthetase	3	0	1	0	77762	15289	37329	17861	0	15	19	7	2	2	237389	138625	74887	45135	0	51	0.00512772	0.0199154
	1278117	1275451		-	-	EFAU004_01242	calcium-translocating P-type ATPase	2	0	2	1	59345	0	52043	24641	0	12	12	12	0	2	150884	231990	24663	60270	0	43	0.00516145	0.0200206
	2336194	2335247		-	-	EFAU004_02298	alpha/beta hydrolase fold protein	0	0	0	1	0	15702	19209	24119	0	15	9	5	0	0	118879	108530	0	19594	0	65	0.00532183	0.0206161
	2528131	2527460		-	-	EFAU004_02504	DNA-3-methyladenine glycosylase	0	0	0	0	0	0	18937	782	0	7	1	1	1	0	22861	25000	54932	0	0	38	0.00534452	0.0206774
	994570	993872		-	-	EFAU004_00974	hypothetical protein	0	1	0	0	0	22589	0	0	0	8	0	0	2	0	0	15521	100896	0	0	41	0.00538289	0.0207991
	434921	432585		-	-	EFAU004_00424	ABC transporter ATP-binding protein/permease	2	3	2	5	51705	67906	47275	104823	0	29	10	16	4	4	132300	318720	170627	89324	0	76	0.00552516	0.0213214
	2560871	2559561		-	-	EFAU004_02532	polygalacturonase	1	1	0	0	27557	40909	15122	19295	0	19	7	10	0	2	88864	195260	23991	63648	0	70	0.00574346	0.0221355
	1025808	1024456		-	nox	EFAU004_01004	NADH oxidase	0	2	1	0	0	46694	32425	0	0	14	8	6	1	1	105014	125829	37892	27702	0	54	0.0057925	0.0222959
	1183563	1182598		-	-	EFAU004_01156	ABC transporter ATP-binding protein	0	0	1	0	0	0	41416	0	0	10	5	1	1	1	67182	30568	45964	40945	0	47	0.00581739	0.0223632
	1380981	1381301		+	-	EFAU004_01334	hypothetical protein	0	0	2	0	13915	9504	46594	0	0	54	1	0	0	0	14233	0	0	0	0	11	0.00583293	0.0223943
	1269499	1270203		+	-	EFAU004_01238	hypothetical protein	5	0	2	2	111050	16528	57629	41460	0	80	0	0	0	1	0	14454	3811	34729	0	18	0.00586476	0.0224878
	2830958	2829435		-	-	EFAU004_02762	periplasmic solute binding family protein	0	3	2	2	14324	64462	42643	46153	0	27	10	1	4	8	134365	33412	160986	200135	0	86	0.00589817	0.0225872
	1299671	1299865		+	-	EFAU004_01264	hypothetical protein	0	0	0	0	0	0	12942	0	0	16	0	1	1	0	0	21800	40807	0	0	80	0.00594101	0.0227223
	2756350	2755415		-	yadG	EFAU004_02691	ABC transporter ATP-binding protein	1	0	0	0	34106	0	0	0	0	9	4	2	0	2	58185	48933	0	52027	0	42	0.00615855	0.0235244
	235566	236711		+	tgt	EFAU004_00237	queuine tRNA-ribosyltransferase	2	0	0	0	60709	0	0	0	0	13	4	3	2	2	50294	58293	91031	48513	0	54	0.00620645	0.0236773
	1066596	1062874		-	-	EFAU004_01041	ATP-dependent helicase/nuclease subunit A	3	2	4	4	65757	44077	88828	94132	0	19	12	16	1	9	157300	318720	54035	210405	0	49	0.00629934	0.0240013
	1931671	1932423		+	-	EFAU004_01911	hypothetical protein	5	1	1	2	123465	36776	35013	41329	0	78	0	1	0	0	2802	23696	30717	0	0	18	0.00641953	0.0244283
	2292887	2293111		+	-	EFAU004_02261	hypothetical protein	0	0	0	0	14461	0	0	0	0	16	1	1	0	1	14601	27725	0	29189	0	79	0.00646908	0.0245858
	822668	823849		+	-	EFAU004_00791	acetyltransferase	1	8	3	0	22100	180027	80790	19035	0	63	12	7	6	9	150442	137796	249551	214594	0	159	0.00651759	0.0247389
	244277	245101		+	-	EFAU004_00244	AP endonuclease	0	0	0	0	18417	0	0	0	0	5	6	0	0	0	81784	12322	0	0	0	28	0.00664557	0.0251929
	649090	649929		+	-	EFAU004_00622	YaeC family lipoprotein	2	1	0	0	58117	41322	12397	0	0	33	6	3	2	5	78908	75473	110762	125945	0	116	0.00670947	0.0254031
	1015822	1015403		-	-	EFAU004_00994	cell division protein DivIVA	1	0	3	1	40927	13911	72888	40026	0	99	1	0	0	0	17920	16706	0	2567	0	22	0.00684802	0.0258952
	385796	386350		+	-	EFAU004_00382	CDP-diacylglycerol--glycerol-3-phosphate 3-phosphatidyltransferase	5	5	15	10	119372	113360	320027	207561	0	342	2	1	2	3	35398	27725	81165	83648	0	102	0.00707785	0.0267307
	1016515	1017162		+	-	EFAU004_00996	recombination protein U	3	10	4	6	71623	221763	101907	124902	0	200	3	2	0	1	47640	42061	12780	41891	0	55	0.00709729	0.0267705
	105099	105455		+	rplR	EFAU004_00111	50S ribosomal protein L18	2	3	2	0	62210	77410	54904	11212	0	144	1	1	0	0	23303	24644	0	0	0	33	0.00714372	0.0269119
	2357794	2355761		-	-	EFAU004_02321	transcriptional antiterminator bglG	3	0	3	4	65757	17217	68256	90482	0	29	11	10	3	7	143510	195260	142376	157297	0	78	0.00714582	0.0269119
	1707936	1706938		-	-	EFAU004_01687	hypothetical protein	1	0	0	0	32605	0	5313	0	0	9	6	3	0	0	84365	66943	0	17972	0	42	0.00723617	0.0271921
	1926228	1927034		+	-	EFAU004_01904	ISEnfa3, transposase	0	0	0	2	0	15151	0	50195	0	20	11	2	1	0	139675	43720	51569	21621	0	79	0.00730459	0.027415
	1709683	1708952		-	-	EFAU004_01689	Aspartate racemase	0	0	2	0	0	0	46866	0	0	16	2	6	1	0	29719	119905	51345	0	0	68	0.00736656	0.0276131
	19771	20577		+	-	EFAU004_00020	ISEnfa3, transposase	0	0	0	2	1500	15151	0	60365	0	23	13	2	1	1	159882	43720	51569	28513	0	87	0.00740535	0.0277156
	1669692	1668220		-	gatA	EFAU004_01653	glutamyl-tRNA(Gln) amidotransferase subunit A	1	0	1	1	39563	0	23024	33507	0	16	10	7	1	0	131932	150118	45515	14864	0	58	0.00740924	0.0277156
	2888321	2887191		-	-	EFAU004_02821	glycerate kinase	0	2	0	0	0	46694	20163	0	0	14	5	3	0	3	72566	76658	35874	74864	0	57	0.0074031	0.0277156
	480580	481143		+	efp	EFAU004_00465	translation elongation factor P	3	2	3	1	69440	45592	72752	35332	0	98	0	2	0	0	0	53672	0	0	0	23	0.00745834	0.0278186
	2122412	2120631		-	ntpA	EFAU004_02095	V-type ATP synthase subunit A	1	0	0	1	31105	17768	18119	29204	0	13	8	4	0	6	109808	77488	2242	152567	0	47	0.00748881	0.0278977
	2311879	2310926		-	-	EFAU004_02277	ABC transporter ATP-binding protein	4	2	4	2	96725	45454	90599	44850	0	72	2	1	0	0	33849	36729	0	810	0	18	0.00749354	0.0278977
	37736	37044		-	-	EFAU004_00037	HAD superfamily hydrolase	0	0	0	1	16371	11707	12261	37548	0	28	5	4	3	0	61946	78317	123318	21486	0	102	0.00765311	0.0284393
	2516333	2515458		-	-	EFAU004_02494	hypothetical protein	0	1	0	0	0	34986	0	0	0	9	2	5	0	1	28171	97393	0	33108	0	45	0.00769498	0.0285597
	2500586	2499588		-	-	EFAU004_02483	competence protein CoiA-like family protein	1	0	0	0	38062	0	0	0	0	9	4	3	0	0	60029	75473	33183	0	0	42	0.0077313	0.0286591
	2814509	2813166		-	-	EFAU004_02749	pyridine nucleotide-disulfide oxidoreductase	0	0	1	0	0	0	23978	13428	0	6	1	1	0	4	21533	37914	0	107027	0	30	0.00774691	0.0286817
	1558004	1556772		-	pepT	EFAU004_01540	peptidase T	0	0	0	1	19508	15977	0	20860	0	11	5	1	2	2	62389	30094	92825	44594	0	46	0.00780609	0.0288653
	135066	135875		+	-	EFAU004_00141	HAD superfamily hydrolase	0	0	2	0	3683	0	51226	0	0	16	6	7	0	0	80014	136374	0	8918	0	69	0.00788622	0.0291258
	804306	804983		+	-	EFAU004_00772	alanine racemase	2	1	4	4	46930	21212	97138	93350	0	95	0	3	0	0	0	64691	0	1216	0	24	0.00791592	0.0291997
	525427	525621		+	-	EFAU004_00512	hypothetical protein	0	0	0	0	0	0	0	10691	0	13	0	1	0	0	10324	33530	4932	0	0	62	0.00805239	0.0296348
	1033329	1033547		+	-	EFAU004_01012	hypothetical protein	3	1	4	0	62755	35537	99455	16949	0	245	4	0	0	0	51253	0	0	0	0	58	0.00804374	0.0296348
	104402	104938		+	rplF	EFAU004_00110	50S ribosomal protein L6	8	6	7	2	172032	129338	153678	48891	0	234	1	0	0	5	20353	0	5605	115405	0	65	0.00806764	0.0296503
	2488854	2488351		-	-	EFAU004_02471	TrmH family RNA methyltransferase	0	0	0	0	14597	0	0	0	0	7	2	0	0	1	26253	0	0	44324	0	35	0.00816429	0.0299689
	2950309	2948408		-	gidA	EFAU004_02861	tRNA uridine 5-carboxymethylaminomethyl modification protein GidA	5	0	1	0	104502	16253	30108	14732	0	21	6	8	1	9	75368	156516	67488	208918	0	66	0.00817963	0.0299887
	126712	127674		+	-	EFAU004_00136	ABC transporter permease	0	0	0	2	545	0	2861	49022	0	13	9	3	0	0	115117	70379	31390	0	0	56	0.00837034	0.0306505
	263676	263044		-	-	EFAU004_00263	pentapeptide repeat-containing protein	14	8	15	14	293724	184573	320980	300651	0	434	6	7	2	1	79646	135663	80717	39729	0	132	0.00840075	0.0307245
	1255046	1253937		-	rpoD	EFAU004_01226	RNA polymerase sigma factor RpoD	0	0	0	2	13778	15426	0	48631	0	17	7	3	2	1	85766	71563	87668	36756	0	63	0.00842988	0.0307936
	789231	790913		+	recN	EFAU004_00758	DNA repair protein RecN	2	0	2	0	60845	14738	43596	0	0	17	3	1	0	14	47492	27725	0	325540	0	59	0.00846332	0.0308783
	2370241	2369075		-	-	EFAU004_02331	permease	5	4	3	2	121555	97933	64986	59322	0	73	3	1	0	0	42035	35663	0	16081	0	20	0.00851015	0.0310116
	2120638	2119262		-	-	EFAU004_02094	V-type ATP synthase subunit B	8	3	0	0	186084	80991	5585	651	0	49	14	11	2	8	181268	220023	98878	180675	0	123	0.0086072	0.0313273
	777876	778367		+	-	EFAU004_00743	PTS system, mannose/fructose/sorbose-specific IIB component	4	0	0	2	89768	0	0	47327	0	69	2	0	0	0	29867	0	0	0	0	15	0.00865569	0.0314657
	215528	216649		+	-	EFAU004_00220	alanine racemase	2	0	0	0	60572	0	0	0	0	13	5	2	2	2	66887	39691	79147	52972	0	53	0.00887165	0.0322119
	1352466	1354745		+	-	EFAU004_01304	DNA helicase IV	29	30	37	30	608867	649724	788010	618513	0	292	33	9	4	8	406489	183530	163228	184189	0	102	0.0089414	0.032426
	958938	958339		-	-	EFAU004_00940	alpha-L-rhamnosidase	0	1	0	0	0	29063	0	0	0	12	5	1	0	2	62315	23104	0	50405	0	56	0.00903473	0.0327251
	1087913	1088617		+	-	EFAU004_01066	phosphoglycerate mutase family protein	0	0	0	0	0	0	20299	0	0	7	4	2	0	0	48967	51303	0	0	0	35	0.00907233	0.0328218
	200778	200173		-	rplY	EFAU004_00206	50S ribosomal protein L25	3	6	6	5	66848	139393	145640	108344	0	189	4	2	0	1	58333	43601	0	27432	0	53	0.00925428	0.0334398
	3121	4245		+	recF	EFAU004_00004	recombination protein F, RecF	0	0	0	2	0	15564	0	51890	0	14	8	4	0	1	105457	89099	28923	30000	0	56	0.00978857	0.035328
	376504	377799		+	-	EFAU004_00375	pyridine nucleotide-disulfide oxidoreductase	0	0	0	1	0	17906	0	40286	0	11	11	0	0	3	135103	13744	0	80945	0	44	0.0097966	0.035328
	1360554	1360243		-	yhbY	EFAU004_01312	RNA-binding protein YhbY	0	0	0	0	16916	0	0	0	0	13	1	1	0	1	14380	34004	0	34189	0	66	0.0097925	0.035328
	587730	586996		-	-	EFAU004_00566	Helix-turn-helix domain protein	1	0	0	0	41336	16115	0	14863	0	24	4	3	2	2	49041	73578	94618	46621	0	89	0.00989668	0.0355902
	1426883	1425798		-	-	EFAU004_01381	glycosyl transferase family protein	1	0	1	0	26739	20936	23978	0	0	16	1	1	0	9	20280	33175	0	208783	0	60	0.0100028	0.0359291
	477289	476819		-	-	EFAU004_00461	glutathione peroxidase	0	0	1	0	0	18044	29155	0	0	25	2	7	0	1	27359	135781	0	32567	0	103	0.0100535	0.0360679
	2655396	2654509		-	hslO	EFAU004_02598	chaperonin HslO	1	1	0	2	24556	31542	0	43415	0	28	5	10	1	0	63864	203436	59865	12837	0	95	0.0103618	0.0371298
	1285879	1287150		+	-	EFAU004_01251	PTS system lactose/cellobiose-specific transporter subunit IIC	0	0	0	2	16371	0	0	50586	0	13	7	5	0	1	94026	98696	19506	38513	0	49	0.0104063	0.0372448
	675577	675957		+	-	EFAU004_00645	glyoxylase	0	0	3	1	0	0	79972	26857	0	70	0	0	0	0	8775	236	0	14189	0	15	0.0105201	0.0375916
	1795154	1795504		+	-	EFAU004_01769	hypothetical protein	0	0	0	0	0	0	20708	391	0	15	1	0	0	3	16445	14573	0	71216	0	72	0.0105157	0.0375916
	2587743	2585572		-	-	EFAU004_02553	penicillin-binding protein	1	2	2	6	34242	56611	46185	135332	0	31	16	8	2	9	199483	161137	92376	207972	0	76	0.0108546	0.0387112
	1450633	1450064		-	-	EFAU004_01402	TetR family transcriptional regulator	4	1	3	5	98635	37327	68664	111212	0	138	1	0	0	2	20058	13270	0	54324	0	38	0.0109318	0.0389406
	1193848	1192922		-	ppaC	EFAU004_01167	manganese-dependent inorganic pyrophosphatase	0	1	0	0	0	36501	0	782	0	10	7	0	0	2	87020	18601	0	54324	0	43	0.0110406	0.0392817
	93493	95580		+	fusA	EFAU004_00092	translation elongation factor G	2	3	2	2	56480	64738	50817	44458	0	25	9	7	4	6	118584	141232	176681	140270	0	69	0.0111553	0.039597
	846542	846895		+	-	EFAU004_00834	putative phage head-tail adaptor	0	0	0	0	19236	0	10490	0	0	20	5	2	0	0	68584	57464	8968	0	0	95	0.0111424	0.039597
	1472242	1471889		-	-	EFAU004_01425	putative phage head-tail adaptor	0	0	0	0	19236	0	10490	0	0	20	5	2	0	0	68584	57464	8968	0	0	95	0.0111424	0.039597
	2414071	2413718		-	-	EFAU004_02375	putative phage head-tail adaptor	0	0	0	0	19236	0	10490	0	0	20	5	2	0	0	68584	57464	8968	0	0	95	0.0111424	0.039597
	1157798	1157238		-	-	EFAU004_01128	hypothetical protein	0	0	0	1	0	0	0	21512	0	9	2	1	1	0	25368	26184	51793	0	0	46	0.0112353	0.0397395
	1819239	1820012		+	-	EFAU004_01795	HAD superfamily hydrolase	0	2	0	1	0	53719	0	34159	0	28	3	4	1	5	45132	95497	48430	112162	0	97	0.011452	0.0404585
	2572284	2573156		+	ytcP	EFAU004_02543	ABC transporter permease	0	0	0	0	0	0	0	19426	0	5	4	1	0	0	56784	24052	13004	0	0	26	0.0115102	0.0406161
	1194694	1193933		-	-	EFAU004_01168	pyruvate formate-lyase activating enzyme	0	1	0	0	0	26446	0	0	0	8	2	1	0	3	26622	24881	0	71486	0	40	0.0116469	0.0410206
	1442448	1441420		-	rmlB	EFAU004_01392	dTDP-glucose 4,6-dehydratase	0	0	0	1	0	17906	0	25162	0	10	4	6	0	0	53908	123815	0	0	0	43	0.0116629	0.0410206
	2092231	2089874		-	-	EFAU004_02065	ribonuclease R	1	3	2	0	29195	68181	61171	11864	0	18	15	8	0	5	187831	163388	29596	116891	0	52	0.0116384	0.0410206
	513147	512035		-	-	EFAU004_00496	FAD dependent oxidoreductase	0	4	2	2	7230	98898	61307	53715	0	49	4	0	0	0	53466	3317	0	0	0	12	0.0116975	0.0410846
	131476	135057		+	-	EFAU004_00140	chromosome partition protein SMC	7	7	5	5	153069	158953	123160	120730	0	38	31	21	2	10	384808	421682	90358	241081	0	79	0.0118425	0.0415186
	867898	868824		+	-	EFAU004_00858	glutaminase	0	0	1	0	0	0	42098	12907	0	14	8	2	0	2	105825	43838	0	66351	0	58	0.0118349	0.0415186
	800324	801544		+	ftsQ	EFAU004_00769	cell division protein FtsQ	4	4	0	2	92087	91597	16621	41981	0	49	8	5	6	7	102507	99881	228251	172567	0	123	0.0119114	0.04169
	2693348	2692779		-	-	EFAU004_02631	membrane protein	0	0	2	0	0	0	56675	20078	0	33	5	2	3	0	70132	56753	128923	12702	0	117	0.0119644	0.0418268
	1596193	1595027		-	aroC	EFAU004_01580	chorismate synthase	1	0	1	2	25784	14325	41008	43546	0	26	7	0	3	7	93141	18127	130941	157567	0	85	0.0120292	0.0420044
	1753090	1752278		-	uppS	EFAU004_01724	undecaprenyl diphosphate synthase	0	0	0	1	0	18595	0	34289	0	16	2	5	0	2	25073	97037	24439	62972	0	64	0.0120589	0.0420593
	1	1335		+	dnaA	EFAU004_00001	chromosomal replication initiation protein, DnaA	2	1	0	0	49522	23829	20435	0	0	17	15	2	1	0	195280	54146	52466	15000	0	59	0.0120919	0.0421258
	1126349	1127365		+	-	EFAU004_01100	LacI family transcriptional regulator	0	1	1	0	0	38429	24250	17079	0	19	7	1	2	3	89306	32938	85201	67297	0	67	0.0125098	0.0434809
	1725638	1724607		-	-	EFAU004_01700	putative oxygen-independent coproporphyrinogen III oxidase	0	0	0	1	0	0	18664	37679	0	13	5	0	1	4	72418	3672	47982	93783	0	52	0.0127534	0.0442766
	1722622	1720793		-	dnaK	EFAU004_01697	chaperone protein DnaK	2	3	2	4	47612	73415	52588	88787	0	35	11	9	1	11	143731	178554	46188	260405	0	85	0.0129109	0.0447238
	2611748	2610396		-	-	EFAU004_02570	PTS system cellobiose-specific transporter subunit IIC	4	4	5	9	103274	102479	116757	188396	0	94	1	0	2	2	22271	1777	80493	47972	0	28	0.0128971	0.0447238
	676873	677436		+	-	EFAU004_00648	GNAT family acetyltransferase	3	0	0	3	74624	0	13623	65971	0	68	0	0	0	0	6415	0	30044	0	0	16	0.0129531	0.0448147
	2820631	2820197		-	-	EFAU004_02751	hypothetical protein	0	1	0	0	0	24655	0	0	0	14	3	1	0	1	44985	37085	0	32567	0	65	0.0131711	0.0455166
	2709919	2709341		-	-	EFAU004_02644	CDP-diacylglycerol--glycerol-3-phosphate 3-phosphatidyltransferase	0	0	0	1	0	0	0	31421	0	13	3	5	0	0	41445	96682	0	0	0	59	0.0132319	0.0456742
	2476050	2475505		-	nusG	EFAU004_02457	transcription termination/antitermination factor NusG	1	0	0	3	35743	16391	0	63494	0	52	0	0	0	0	10840	12440	0	2837	0	11	0.0134796	0.0464759
	729452	730723		+	murA1	EFAU004_00696	UDP-N-acetylglucosamine 1-carboxyvinyltransferase	1	2	1	0	29195	56611	24659	14732	0	24	11	1	5	0	135766	38388	200224	20540	0	77	0.0136175	0.0468978
	617930	618475		+	-	EFAU004_00589	cell wall surface anchor family protein	0	0	0	0	12687	16666	0	13689	0	19	7	3	0	0	96533	62322	7399	7972	0	79	0.013916	0.0478711
	98965	99255		+	rplW	EFAU004_00097	50S ribosomal protein L23	3	0	1	5	81036	2754	25885	108735	0	187	1	2	0	0	13200	44431	0	0	0	49	0.0143074	0.0491612
	1346496	1344343		-	-	EFAU004_01299	Penicillin binding protein transpeptidase domain protein	11	8	3	5	230013	181955	70980	106258	0	68	0	5	0	2	11135	107345	0	66621	0	21	0.0148812	0.0510746
	1269067	1269312		+	-	EFAU004_01237	hypothetical protein	0	0	0	0	0	0	19482	0	0	19	2	1	0	0	33333	36611	0	21216	0	92	0.0150895	0.0517306
	1668223	1666793		-	gatB	EFAU004_01652	aspartyl/glutamyl-tRNA amidotransferase subunit B	0	1	0	2	16371	32231	9264	43676	0	17	4	2	4	2	60103	56279	149103	64054	0	57	0.0152612	0.0522597
	1438359	1437079		-	-	EFAU004_01389	hypothetical protein	1	0	0	2	22919	0	0	43415	0	12	3	0	0	7	48525	15284	0	174459	0	46	0.0152842	0.0522789
	2395463	2396215		+	-	EFAU004_02355	MerR family transcriptional regulator	1	0	0	0	41473	0	0	13298	0	18	5	3	1	0	62905	76658	65470	3513	0	69	0.0154888	0.0529187
	81791	82873		+	-	EFAU004_00080	Basic membrane lipopprotein	0	0	1	1	13506	0	36648	28292	0	18	11	0	0	3	144985	11966	22645	83513	0	60	0.0162487	0.0554519
	2873108	2871693		-	-	EFAU004_02804	ABC transporter ATP-binding protein	1	1	0	0	22510	22314	0	0	0	7	2	3	1	1	34734	59123	47982	35000	0	31	0.0163004	0.0555653
	1561477	1560551		-	dnaI	EFAU004_01544	primosomal protein DnaI	1	0	0	0	21964	3994	0	0	0	7	5	2	0	0	62463	39218	0	14729	0	31	0.0163411	0.0556412
	1204325	1203450		-	-	EFAU004_01174	aldose 1-epimerase	2	11	2	2	57571	233746	55858	53585	0	114	5	0	0	0	70722	0	33408	14864	0	33	0.0166199	0.0565264
	1300963	1300529		-	-	EFAU004_01266	GNAT family acetyltransferase	0	0	0	7	19918	14876	14441	141720	0	109	1	0	0	0	14233	14691	0	20135	0	28	0.0166563	0.0565863
	1260453	1259593		-	-	EFAU004_01229	membrane protein	0	1	0	0	0	28925	0	0	0	8	2	1	1	0	34513	29976	61659	0	0	36	0.0166935	0.0566486
	1043773	1044546		+	-	EFAU004_01022	integrase core domain-containing protein	0	0	1	2	0	0	22343	40938	0	20	9	5	0	0	115044	113507	0	0	0	73	0.0167135	0.0566528
	819742	820062		+	-	EFAU004_00786	PTS system, lactose/cellobiose-specific IIA component	2	1	0	0	48840	40495	0	0	0	69	0	0	0	0	1327	14810	0	4324	0	15	0.0167891	0.0568451
	426337	425864		-	-	EFAU004_00416	MerR family transcriptional regulator	0	0	1	0	0	14187	21662	0	0	18	11	0	0	0	138716	0	0	9324	0	78	0.016822	0.0568922
	2461752	2460613		-	-	EFAU004_02442	pheromone autoinducer 2 transporter	4	11	14	7	100000	243526	304632	159061	0	177	10	3	1	0	132964	73815	62780	0	0	59	0.0172272	0.0581973
	1698188	1694496		-	-	EFAU004_01675	pyruvate flavodoxin oxidoreductase subunit alpha	3	3	3	6	67803	78787	73841	132333	0	23	16	10	5	6	197566	200592	197533	136486	0	49	0.0175135	0.0590981
	1512238	1512387		+	-	EFAU004_01492	hypothetical protein	0	0	0	2	0	7713	14168	57627	0	132	0	0	0	0	7595	10900	0	0	0	30	0.0176751	0.0595769
	997785	998198		+	-	EFAU004_00979	ribonuclease HI	6	3	2	9	144611	66253	59128	188005	0	276	3	2	0	2	39085	45971	0	55675	0	84	0.0177037	0.0596065
	1275087	1274335		-	-	EFAU004_01241	hypothetical protein	0	0	0	0	20463	1928	16076	4563	0	14	6	3	0	0	74483	59360	35201	0	0	56	0.0177442	0.0596761
	2733266	2732820		-	-	EFAU004_02668	hypothetical protein	1	0	0	0	33833	0	0	0	0	18	3	2	0	1	44247	40165	32286	24189	0	78	0.0178477	0.0599571
	2777005	2776847		-	-	EFAU004_02715	hypothetical protein	1	6	4	4	35743	141046	88692	94263	0	565	0	1	1	0	10619	25947	71300	0	0	169	0.0181812	0.0610093
	1828221	1826557		-	-	EFAU004_01802	acetolactate synthase	1	0	0	4	29604	0	0	86049	0	17	8	3	1	5	105825	61137	69955	118513	0	53	0.0188833	0.0632947
	1936867	1934696		-	copB	EFAU004_01914	copper-translocating P-type ATPase	0	2	1	0	14188	52066	35694	16949	0	13	7	8	1	3	94469	155094	43497	70000	0	41	0.0190092	0.0636461
	976328	978034		+	-	EFAU004_00958	fibronectin-binding protein A	4	4	3	5	90586	102341	64850	104563	0	53	20	16	2	3	253244	310545	83632	84594	0	107	0.0194487	0.0649517
	1112322	1110493		-	typA	EFAU004_01088	GTP-binding protein TypA/BipA	0	1	1	0	16371	27410	32561	0	0	10	4	0	0	8	58628	0	0	193378	0	34	0.0194424	0.0649517
	2221551	2219821		-	-	EFAU004_02196	ABC transporter ATP-binding protein/permease	1	0	1	1	39427	4958	22343	35984	0	14	4	9	0	4	51843	176421	0	93918	0	46	0.0195595	0.0651983
	2805073	2806077		+	-	EFAU004_02743	NLP/P60 family lipoprotein	0	0	0	2	0	18044	8583	52803	0	19	6	3	2	0	82522	60308	101121	15000	0	64	0.0197717	0.0658326
	1151368	1150745		-	-	EFAU004_01121	hypothetical protein	1	0	0	0	31105	0	0	0	0	12	0	1	0	4	6047	21800	0	102702	0	52	0.0198248	0.0659366
	2683988	2683050		-	fmt	EFAU004_02621	Methionyl-tRNA formyltransferase	0	3	4	3	20054	79889	87874	80312	0	71	4	0	0	0	51548	13862	0	13648	0	21	0.0201145	0.0668264
	635067	636038		+	-	EFAU004_00611	LacI family transcriptional regulator	0	0	2	0	14461	0	46185	0	0	15	9	2	0	2	120796	49644	0	46486	0	55	0.0202382	0.067163
	506154	507104		+	-	EFAU004_00491	periplasmic solute binding protein	0	0	0	0	0	0	14577	14863	0	7	5	0	0	0	72935	19075	32735	0	0	32	0.0203228	0.0673697
	17386	18678		+	purA	EFAU004_00018	adenylosuccinate synthetase	0	0	0	0	0	19834	17166	16688	0	10	5	1	1	1	65486	35308	71300	25810	0	38	0.0211133	0.0699131
	1012016	1011333		-	-	EFAU004_00991	HD domain-containing protein	0	0	1	0	0	0	21525	0	0	7	2	3	0	0	34808	58886	0	1756	0	34	0.0216128	0.0714886
	1408283	1406661		-	-	EFAU004_01361	hypothetical protein	7	5	8	5	158390	114187	172615	104954	0	84	5	2	1	0	65929	53554	60089	0	0	27	0.0216418	0.0715059
	679852	680832		+	-	EFAU004_00652	phosphate acetyltransferase	0	1	1	2	0	36363	21662	42503	0	25	10	8	0	1	123451	161729	0	27027	0	79	0.021715	0.0716689
	924016	924864		+	-	EFAU004_00912	EDD domain-containing protein, DegV family	1	0	0	0	37107	0	0	0	0	10	6	1	0	2	73525	20734	0	52567	0	43	0.0217603	0.07174
	2806096	2807007		+	-	EFAU004_02744	conjugative transposon protein	5	9	10	12	112414	208264	216212	258409	0	218	5	0	0	8	69247	5687	8520	190135	0	74	0.0218792	0.072053
	741986	740802		-	-	EFAU004_00708	hypothetical protein	0	0	0	0	13642	0	0	18383	0	6	5	3	0	0	64528	66943	0	0	0	27	0.022206	0.0730494
	1755584	1754703		-	tsf	EFAU004_01727	translation elongation factor Ts	11	2	1	2	233560	59366	34877	58800	0	109	0	1	0	2	6342	29502	30941	53243	0	34	0.0227418	0.0747301
	1875640	1873814		-	-	EFAU004_01851	group II intron reverse transcriptase maturase	3	3	3	7	65484	64325	69754	147848	0	47	19	15	1	5	237536	297274	45964	120000	0	95	0.0228976	0.0751601
	2909200	2910105		+	-	EFAU004_02834	amino acid or sugar ABC transport system, permease protein	0	2	0	0	17326	63223	14032	0	0	26	7	5	0	2	94985	110781	29372	59459	0	81	0.0229615	0.0752877
	2494512	2493808		-	-	EFAU004_02477	GTP diphosphokinase	2	0	0	0	55252	18181	0	0	0	26	10	1	1	0	123377	35545	70852	9594	0	84	0.0234916	0.0769421
	1100854	1100363		-	coaD	EFAU004_01079	Phosphopantetheine adenylyltransferase, CoaD	0	0	0	1	0	0	14850	20469	0	17	7	1	0	1	87389	24289	0	28243	0	71	0.0238512	0.0779579
	2761140	2760358		-	-	EFAU004_02696	ABC-2 family transporter protein	0	0	1	0	0	0	38147	0	0	12	1	4	1	0	12241	89573	46188	0	0	47	0.0238277	0.0779579
	523316	523546		+	-	EFAU004_00509	AbrB family transcriptional regulator	0	0	0	0	12005	0	0	9387	0	23	1	1	0	1	23967	27369	0	42297	0	101	0.024218	0.0790632
	600951	604100		+	hsdR	EFAU004_00579	type I restriction modification site-specific deoxyribonuclease HsdR	4	0	0	0	95225	0	13760	13950	0	9	12	5	0	4	152728	97748	0	109594	0	28	0.0245091	0.0798462
	768279	766435		-	-	EFAU004_00733	hypothetical protein	13	9	7	20	288949	210468	150000	423989	0	145	17	3	0	1	209439	76658	32286	41621	0	48	0.0244844	0.0798462
	2021257	2022636		+	-	EFAU004_01996	branched-chain amino acid transport system II carrier protein	4	3	2	3	93997	76446	59400	75097	0	55	3	0	0	2	43584	0	0	51486	0	17	0.0246706	0.0802795
	247160	246291		-	-	EFAU004_00246	AraC family transcriptional regulator	0	1	0	0	0	36776	16212	14341	0	19	4	4	0	3	51032	93483	0	81351	0	64	0.0247664	0.0805042
	574227	573262		-	-	EFAU004_00552	C4-dicarboxylate transporter/malic acid transport protein	3	5	9	10	78990	123140	208038	208474	0	160	12	1	0	1	152654	19549	0	39594	0	54	0.0252702	0.0820531
	1017152	1019533		+	-	EFAU004_00997	penicillin-binding protein 1A	4	0	4	4	90723	19421	101226	84224	0	31	16	5	4	6	203761	103436	160089	155675	0	65	0.025645	0.0831803
	10937	11290		+	-	EFAU004_00013	IS66 Orf2-like protein	7	10	6	7	159618	225757	129972	159322	0	476	4	6	0	2	60766	119549	0	54459	0	165	0.0257193	0.0833317
	1847873	1847520		-	-	EFAU004_01826	IS66 Orf2-like protein	7	10	6	7	159618	225757	129972	159322	0	476	4	6	0	2	60766	119549	0	54459	0	165	0.0257193	0.0833317
	2010851	2010498		-	-	EFAU004_01986	IS66 Orf2-like protein	7	10	6	7	159618	225757	129972	159322	0	476	4	6	0	2	60766	119549	0	54459	0	165	0.0257193	0.0833317
	2784559	2785134		+	-	EFAU004_02724	hypothetical protein	0	0	1	0	0	0	28746	0	0	12	5	1	0	0	64675	26658	18834	8513	0	51	0.0257471	0.0833317
	1032526	1033149		+	lexA	EFAU004_01011	LexA repressor	0	0	0	3	13915	0	0	60625	0	29	7	5	0	1	92035	110663	0	35405	0	95	0.0260018	0.0838857
	575497	576684		+	-	EFAU004_00554	FtsW/RodA/SpoVE family cell cycle protein	0	0	0	2	0	0	0	49934	0	10	1	3	0	3	23008	73104	0	85135	0	38	0.0268391	0.0864942
	1533	2663		+	dnaB	EFAU004_00002	DNA polymerase III subunit beta, DnaB	0	0	0	0	16098	0	14850	0	0	6	4	2	0	1	52876	43246	0	28648	0	27	0.027037	0.087039
	401911	401030		-	-	EFAU004_00398	ABC transporter ATP-binding protein	5	2	2	1	107366	52203	46594	23076	0	64	3	0	0	0	41666	13270	0	13783	0	19	0.0278804	0.089658
	48216	49466		+	-	EFAU004_00045	ATP-dependent DNA helicase	0	1	0	0	4774	30303	17574	14863	0	13	6	4	0	2	84144	86611	2242	49054	0	44	0.0279991	0.0899438
	1078408	1078665		+	-	EFAU004_01055	hypothetical protein	1	2	3	0	38335	53994	65395	2998	0	155	1	0	0	1	12463	0	7174	24324	0	42	0.0294002	0.0943263
	2758593	2756944		-	-	EFAU004_02693	DNA mismatch repair protein	0	0	2	4	17326	20247	58855	86049	0	27	11	7	0	7	134660	153909	0	171081	0	69	0.0293981	0.0943263
	2887194	2886517		-	-	EFAU004_02820	beta-phosphoglucomutase	0	0	1	0	0	16942	24250	0	0	15	1	0	0	5	19542	14454	0	118108	0	56	0.0293947	0.0943263
	745238	745552		+	-	EFAU004_00711	hypothetical protein	1	0	0	0	23874	0	0	0	0	18	1	1	0	1	21976	22037	29820	26756	0	79	0.029562	0.0945609
	236808	237188		+	-	EFAU004_00238	preprotein translocase subunit YajC	4	3	3	4	90859	73553	64850	91786	0	210	0	0	2	0	294	18483	85426	0	0	68	0.0297076	0.0949255
	782243	783307		+	-	EFAU004_00749	Xaa-Pro dipeptidase	0	2	1	0	0	60192	23705	0	0	19	5	2	0	5	72566	55805	0	126351	0	59	0.0303678	0.0969323
	2608125	2608715		+	-	EFAU004_02568	hypothetical protein	0	0	0	1	0	0	0	22816	0	9	2	0	0	3	25516	0	0	70540	0	40	0.0305731	0.0974843
	2727501	2728307		+	proB	EFAU004_02662	glutamate 5-kinase	12	7	6	6	250477	149173	148501	121382	0	207	5	3	0	2	72123	73578	28923	64054	0	73	0.0305995	0.0974843
	2755422	2754652		-	yadH	EFAU004_02690	ABC transporter permease	0	0	1	0	0	0	29972	0	0	9	6	1	0	0	81120	38270	0	0	0	38	0.0309061	0.0983377
	213521	215032		+	-	EFAU004_00218	DEAD/DEAH box helicase	3	3	2	2	78308	79063	44686	49413	0	41	4	6	0	15	51696	133649	0	354459	0	89	0.0312063	0.0991878
	1377854	1376127		-	ptsI	EFAU004_01331	phosphoenolpyruvate-protein phosphotransferase	23	12	9	9	491132	256749	201362	195306	0	165	9	3	4	2	111356	58886	153811	65810	0	56	0.0313188	0.0994404
	755791	757833		+	-	EFAU004_00723	efflux ABC transporter permease	0	2	4	7	13778	47245	94005	159061	0	38	10	13	1	8	123156	255213	65022	185540	0	76	0.0315816	0.100169
	979094	978192		-	-	EFAU004_00959	LysR family transcriptional regulator	0	2	0	0	16916	46280	16076	0	0	21	6	2	0	5	80604	41469	0	118378	0	66	0.032559	0.103161
	671171	672115		+	-	EFAU004_00641	membrane protein	0	1	0	0	0	28787	681	17861	0	12	0	5	0	2	12168	106990	0	49459	0	44	0.0326829	0.103444
	439872	440702		+	-	EFAU004_00431	hypothetical protein	0	0	1	2	13506	13911	33514	42372	0	31	6	6	2	0	77286	132938	89461	0	0	90	0.0331872	0.10493
	1429727	1430710		+	-	EFAU004_01384	Beta-lactamase	0	1	0	0	0	27961	17438	15514	0	15	10	3	0	0	126327	75236	0	0	0	51	0.034562	0.109048
	1866423	1867841		+	-	EFAU004_01845	Integrase core domain protein	1	0	0	1	32060	15013	0	24250	0	12	3	6	0	2	39749	116113	0	66351	0	39	0.0345931	0.109048
	2545423	2544686		-	ecsA	EFAU004_02523	ABC transporter ATP-binding protein	0	1	0	0	0	29201	0	130	0	9	0	2	0	2	6342	57109	0	52027	0	39	0.0347327	0.109357
	141928	142683		+	yclP	EFAU004_00147	iron ABC transporter ATP-binding protein	0	0	1	0	0	14325	26294	0	0	13	9	0	0	0	115781	0	30941	0	0	48	0.0348413	0.109584
	330611	328917		-	-	EFAU004_00333	myosin-cross-reactive antigen-like protein	3	1	1	3	70532	22865	37602	68318	0	29	16	8	1	2	206637	170971	37443	54864	0	69	0.0354445	0.111365
	1301905	1301195		-	-	EFAU004_01267	L-ribulose-5-phosphate 4-epimerase	0	0	1	0	0	0	21798	0	0	7	6	0	0	0	73598	16469	0	0	0	31	0.0356047	0.111752
	1347638	1346790		-	-	EFAU004_01300	RpiR family transcriptional regulator	1	0	0	0	34515	0	0	0	0	10	3	0	1	0	38864	0	72869	17972	0	38	0.0356952	0.111919
	1933844	1934584		+	-	EFAU004_01913	transglutaminase	4	8	8	9	103683	173553	173433	183050	0	213	3	7	0	2	40929	141350	0	47702	0	77	0.036103	0.11308
	2585504	2585163		-	-	EFAU004_02552	hypothetical protein	5	4	2	2	104774	102203	44550	60495	0	228	0	1	1	0	11356	29383	43273	20675	0	76	0.0361812	0.113207
	71849	72271		+	-	EFAU004_00069	RNA polymerase sigma-70 factor, region 4	0	0	0	3	0	0	4359	64667	0	40	2	8	0	1	25737	168009	0	22567	0	127	0.0364145	0.113819
	1598314	1597292		-	-	EFAU004_01582	phospho-2-dehydro-3-deoxyheptonate aldolase	3	1	2	2	75989	23553	45095	54367	0	48	1	0	0	1	14823	3554	0	42027	0	14	0.0368736	0.115134
	1049523	1048510		-	ilvE	EFAU004_01027	branched-chain amino acid aminotransferase	6	9	2	6	128103	204958	57493	124641	0	127	6	0	0	2	79424	15402	36771	49459	0	44	0.0373501	0.116501
	1772429	1770945		-	-	EFAU004_01743	galactose-1-phosphate uridylyltransferase	3	1	3	5	80763	28925	70163	108344	0	48	11	8	2	9	135471	156872	75112	207702	0	96	0.037869	0.117998
	194321	196312		+	kup	EFAU004_00202	K+ uptake transporter	3	1	1	3	73396	27272	33514	80052	0	26	28	5	0	1	347640	103436	0	33648	0	60	0.0380468	0.118429
	514595	513222		-	-	EFAU004_00497	major facilitator superfamily transporter	3	12	7	9	69577	273966	165258	191916	0	127	8	4	0	3	105162	81872	0	71486	0	47	0.0382762	0.11902
	1964072	1963569		-	-	EFAU004_01938	HD domain-containing protein	0	0	0	4	0	0	17029	94393	0	55	0	0	0	0	0	16350	13004	0	0	14	0.038587	0.119863
	2676352	2674985		-	mreC	EFAU004_02614	rod shape-determining protein MreC	0	0	0	2	0	16942	0	44589	0	11	1	4	0	4	16887	79028	0	103378	0	36	0.038637	0.119894
	2409006	2408404		-	-	EFAU004_02369	phage tail tape measure protein TP901	0	1	0	0	2319	24380	0	0	0	11	6	1	0	0	74410	31279	0	0	0	43	0.038737	0.120081
	580563	581336		+	-	EFAU004_00560	ABC transporter ATP-binding protein	0	2	0	0	0	45592	0	0	0	14	7	2	0	1	89454	40521	0	29054	0	51	0.0390137	0.120751
	608259	607594		-	-	EFAU004_00581	helix-turn-helix domain-containing protein	4	6	6	9	103410	139669	142779	182920	0	213	9	0	1	0	114749	19194	55605	14189	0	76	0.0389934	0.120751
	972965	972084		-	-	EFAU004_00954	amino acid or sugar ABC transport system, permease protein	0	0	0	1	0	0	0	39374	0	11	6	2	0	0	78982	50947	0	10675	0	39	0.0393417	0.12158
	2375875	2375030		-	-	EFAU004_02338	D-isomer specific 2-hydroxyacid dehydrogenase	0	1	1	1	14051	26308	25749	24902	0	26	4	5	0	3	57964	102606	12556	88783	0	77	0.039522	0.122011
	1253720	1251618		-	-	EFAU004_01225	hypothetical protein	5	0	3	2	112414	14600	82833	47848	0	30	22	9	0	2	277212	189810	0	60540	0	62	0.0395723	0.122042
	497375	496188		-	-	EFAU004_00481	galactokinase	0	0	0	3	0	1652	17711	64276	0	17	11	3	0	0	142404	68483	23766	8378	0	51	0.0398726	0.122842
	758274	759788		+	-	EFAU004_00725	D-alanine--poly(phosphoribitol) ligase subunit 1	1	1	3	0	31650	36363	67166	0	0	22	4	4	2	5	57890	78080	107174	116891	0	59	0.0399124	0.122842
	492534	493235		+	-	EFAU004_00477	ISEfa10, transposase	0	0	0	0	0	0	17438	0	0	6	1	1	0	0	21533	31516	0	18108	0	25	0.0401749	0.123521
	1951832	1950642		-	-	EFAU004_01926	aspartate aminotransferase	0	1	1	0	0	32644	24250	0	0	11	4	1	1	2	48967	31161	56726	49594	0	39	0.0415809	0.127713
	1982756	1982085		-	-	EFAU004_01957	IS66 family transposase	42	35	45	64	890995	750826	959264	1312646	0	1456	28	8	19	18	354793	172274	711434	416756	0	615	0.0417127	0.127987
	56953	57453		+	-	EFAU004_00056	antirestriction protein	0	0	0	0	17598	0	0	0	0	8	4	1	0	0	48967	22393	0	0	0	35	0.0419085	0.128457
	696928	695945		-	-	EFAU004_00665	NAD(P)H quinone oxidoreductase	7	5	3	8	155115	122038	81743	171186	0	134	4	4	1	0	57153	89454	43273	0	0	48	0.041982	0.128551
	2518211	2516442		-	aspS	EFAU004_02495	aspartyl-tRNA synthetase	2	0	6	0	55798	0	132288	0	0	26	16	2	2	5	208038	44075	75336	112972	0	62	0.042551	0.130161
	2213979	2212750		-	hflX	EFAU004_02188	GTP-binding protein HflX	8	6	2	6	176125	128512	62534	135462	0	102	5	4	0	1	67182	77369	0	35405	0	36	0.0428489	0.130939
	199343	197973		-	-	EFAU004_00204	MATE efflux family protein	1	0	1	0	40109	0	41280	0	0	14	10	3	0	0	133259	64691	36547	0	0	42	0.0432757	0.132109
	1984087	1983722		-	-	EFAU004_01959	IS66 Orf2-like protein	4	4	3	4	103274	98071	71662	90221	0	248	3	2	0	1	36873	47867	0	41081	0	85	0.0433044	0.132109
	292845	292306		-	-	EFAU004_00295	putative plasmid replication protein	4	2	2	3	94133	53030	50953	67926	0	123	16	4	3	4	207300	87677	126905	107972	0	245	0.0439961	0.134037
	1341653	1340109		-	-	EFAU004_01296	xanthine/uracil/vitamin C permease	1	6	1	1	26330	135261	40190	38852	0	38	5	4	6	3	70943	94312	245515	87027	0	80	0.0440842	0.134169
	1833453	1833031		-	-	EFAU004_01809	M protein trans-acting positive regulator HTH domain protein	0	0	0	0	0	0	14986	0	0	8	2	0	0	1	29719	0	0	29189	0	34	0.0441317	0.134178
	1236854	1235625		-	-	EFAU004_01207	30S ribosomal protein S1	9	4	3	3	206002	87878	71525	75097	0	89	3	2	0	1	48377	45853	32286	29594	0	31	0.0456518	0.13866
	1417085	1415943		-	-	EFAU004_01369	DegT/DnrJ/EryC1/StrS aminotransferase	0	0	0	1	14188	0	19754	22425	0	12	7	3	0	0	90634	62085	29372	0	0	39	0.0460347	0.139682
	2723495	2722338		-	-	EFAU004_02658	Integral membrane protein	1	0	2	0	21009	688	51362	16036	0	19	7	5	1	0	88864	112677	48654	0	0	54	0.0465233	0.141022
	812754	812107		-	-	EFAU004_00778	iron dependent repressor, DNA binding domain protein	1	0	0	4	41064	14462	14713	98565	0	65	1	1	0	0	15634	35071	0	0	0	19	0.0466198	0.141173
	2608807	2610312		+	-	EFAU004_02569	UDP-N-acetylmuramoylalanyl-D-glutamate--L- lysine ligase	4	0	0	2	89768	0	14441	41851	0	24	9	6	3	0	122197	117417	115470	14324	0	61	0.0468441	0.141709
	2570330	2568822		-	-	EFAU004_02540	extracellular solute-binding protein	0	0	0	2	0	19421	0	48631	0	11	4	2	0	3	52138	41943	23542	87972	0	34	0.0471042	0.142353
	1374900	1373677		-	-	EFAU004_01329	glycosyl transferase family protein	0	0	1	0	0	0	31743	15384	0	9	3	1	0	3	41150	35781	0	81351	0	32	0.0476603	0.143889
	1115106	1113700		-	pdhD	EFAU004_01091	Dihydrolipoyl dehydrogenase	5	3	0	0	108458	79201	14577	0	0	35	13	8	1	2	162684	170023	67488	50405	0	80	0.0478069	0.144187
	1268199	1269050		+	-	EFAU004_01236	oxidoreductase, aldo/keto reductase family protein	0	0	0	1	0	0	12534	37418	0	14	4	4	0	0	54719	80213	30717	0	0	48	0.0478379	0.144187
	1266432	1266788		+	-	EFAU004_01234	hypothetical protein	1	1	0	0	35197	28925	0	0	0	44	2	0	3	0	32669	0	146188	18378	0	138	0.0484004	0.145685
	1898273	1898827		+	-	EFAU004_01875	flavin reductase	0	0	0	0	0	0	0	14993	0	6	0	1	0	0	10693	23933	23318	0	0	26	0.0488369	0.146852
	914453	913272		-	nupC	EFAU004_00901	Na dependent nucleoside transporter, NupC family	0	1	3	1	18826	25895	74659	23207	0	30	8	3	0	8	99336	65402	0	195270	0	76	0.0493393	0.148215
	557104	558240		+	-	EFAU004_00538	Putative cysteine desulfurase	0	1	1	1	0	35399	31335	28422	0	20	7	2	0	5	90855	54028	0	117567	0	57	0.0495102	0.14858
	1741577	1741266		-	-	EFAU004_01716	50S ribosomal protein L7Ae	0	0	0	1	9959	0	8446	20730	0	31	1	4	0	0	17182	81161	27354	8648	0	107	0.0502578	0.150523
	2138948	2139865		+	-	EFAU004_02111	ribonuclease HIII	0	0	0	1	0	0	21117	20469	0	11	1	3	0	1	22787	63981	27578	26216	0	38	0.0508515	0.15215
	1180290	1179298		-	-	EFAU004_01153	ABC-type transporter, periplasmic component	1	0	0	3	23874	0	0	70925	0	23	10	0	1	2	124336	17180	61659	56486	0	65	0.0513412	0.153463
	1447493	1446354		-	-	EFAU004_01398	glycoside hydrolase family protein	3	0	0	0	64392	0	0	0	0	14	7	4	0	0	93141	81279	21076	0	0	42	0.0517042	0.154313
	2829411	2829172		-	-	EFAU004_02761	hypothetical protein	0	3	1	0	20463	74655	23024	0	0	123	0	0	0	1	958	0	0	32432	0	34	0.051677	0.154313
	1268033	1267029		-	-	EFAU004_01235	hypothetical protein	2	0	0	1	48294	0	0	27118	0	18	7	0	0	4	92330	12203	0	109864	0	53	0.052174	0.155489
	1805331	1805717		+	-	EFAU004_01782	hypothetical protein	3	1	3	0	77762	25206	63896	17601	0	119	2	0	0	0	28539	14099	0	16486	0	38	0.0523819	0.155954
	787839	788657		+	-	EFAU004_00756	hemolysin A	0	2	1	1	19645	61019	41553	30378	0	46	17	4	1	0	208333	84834	61434	16891	0	113	0.0528614	0.157226
	743473	745218		+	-	EFAU004_00710	DNA polymerase III subunits gamma and tau	3	1	0	8	80218	28236	0	172099	0	40	19	2	2	6	236873	42417	106053	145675	0	76	0.0531105	0.157811
	2314930	2313989		-	-	EFAU004_02280	oligopeptide ABC superfamily ATP binding cassette transporter, membrane protein	2	1	0	0	58526	40495	0	14341	0	30	6	1	3	2	76548	28791	130717	59459	0	78	0.0543618	0.16137
	1228937	1227729		-	-	EFAU004_01199	tRNA nucleotidyltransferase/poly(A) polymerase family protein	0	0	1	2	14188	16391	22479	48109	0	20	4	2	0	6	59660	43957	28026	138918	0	55	0.0547404	0.162333
	2387819	2386923		-	-	EFAU004_02348	ABC transporter permease	2	4	1	3	47612	86639	29972	69752	0	65	4	1	0	0	54572	26658	0	0	0	22	0.0547991	0.162348
	1693423	1692254		-	-	EFAU004_01673	hypothetical protein	1	0	0	2	33287	14049	15258	52803	0	24	3	4	1	5	41076	84834	40582	131891	0	63	0.0556181	0.164612
	2069105	2068122		-	prfB	EFAU004_02039	peptide chain release factor 2	0	0	1	0	14188	0	30381	0	0	11	3	1	0	3	42625	22748	0	81081	0	37	0.0561131	0.165914
	27820	28638		+	zupT	EFAU004_00026	zinc transporter ZupT	1	3	4	7	30422	73002	95912	145762	0	105	6	1	0	0	80235	29739	0	16216	0	38	0.0562431	0.166135
	2380156	2381556		+	-	EFAU004_02342	MFS transporter, sugar porter family protein	3	1	5	3	82537	35674	121798	74706	0	56	17	6	3	4	212979	121208	132286	100675	0	101	0.0564425	0.166561
	173709	171721		-	-	EFAU004_00179	PTS system, trehalose/maltose-specific, IIBCA component	0	2	3	9	19508	61432	75476	183963	0	42	17	10	3	2	211135	206516	131838	46891	0	74	0.0568903	0.167687
	907079	908530		+	-	EFAU004_00894	amidase	1	0	1	0	37789	0	30653	0	0	11	2	5	0	2	33997	105450	0	59864	0	34	0.05688	0.167687
	906000	906944		+	pyrDA	EFAU004_00893	dihydroorotate dehydrogenase 1A	0	1	0	3	0	21349	0	62059	0	22	3	6	0	2	47050	116113	0	64324	0	60	0.057084	0.16796
	1574697	1572517		-	-	EFAU004_01556	RNA binding protein S1	3	3	1	0	83219	82644	40599	0	0	23	13	5	2	3	166445	105213	92600	75675	0	50	0.0577458	0.169741
	1211741	1209663		-	topA	EFAU004_01180	DNA topoisomerase I	0	2	2	0	0	62258	49046	11212	0	14	13	6	0	0	171238	119905	0	18378	0	37	0.0586109	0.172116
	1834698	1834501		-	-	EFAU004_01811	hypothetical protein	3	1	5	2	63574	37465	108583	57887	0	337	0	0	1	2	0	0	40358	56621	0	122	0.0590242	0.173161
	1720642	1719476		-	dnaJ	EFAU004_01696	chaperone protein DnaJ	0	0	1	0	0	17630	40326	0	0	12	4	2	2	0	51622	50592	75112	0	0	37	0.0592761	0.17373
	948907	950784		+	-	EFAU004_00932	LPXTG-motif protein cell wall anchor domain protein	5	2	4	2	124556	50964	93869	56714	0	43	6	7	4	8	82817	138507	154035	198918	0	76	0.0599561	0.175552
	56131	56892		+	-	EFAU004_00055	hypothetical protein	5	0	1	0	115688	0	26975	16688	0	52	0	0	0	2	4424	0	0	45540	0	16	0.0604381	0.176792
	2362685	2361816		-	-	EFAU004_02325	glyoxalase family protein	4	0	0	0	93587	15977	20163	0	0	37	2	0	0	0	31932	2369	1569	3108	0	11	0.0605666	0.176996
	1497064	1497537		+	-	EFAU004_01471	hypothetical protein	0	0	0	0	17871	19696	0	0	0	19	2	2	0	0	33923	46090	28251	17567	0	66	0.0610992	0.178379
	2101711	2100521		-	pgk	EFAU004_02075	phosphoglycerate kinase	5	5	3	4	116643	116253	76566	100651	0	86	1	4	0	0	19911	85545	29147	16891	0	31	0.0611195	0.178379
	2402299	2402075		-	-	EFAU004_02362	putative holin	1	0	1	0	27967	0	22888	0	0	56	0	0	0	0	0	13981	0	0	0	15	0.0616216	0.179382
	2440868	2440059		-	yycJ	EFAU004_02422	metallo-beta-lactamase YycJ	9	8	19	13	196043	184848	406539	264797	0	324	12	3	4	0	148230	70497	154708	18378	0	120	0.0616792	0.179382
	387394	387080		-	-	EFAU004_00383	DsrE/DsrF-like family protein	1	3	1	0	34515	74655	31607	0	0	111	3	0	0	0	43436	0	0	0	0	34	0.0619135	0.179884
	69449	70621		+	-	EFAU004_00067	translation elongation factor G	1	5	1	1	35470	122176	35013	33376	0	48	3	1	0	0	46091	34004	0	0	0	17	0.0622472	0.180679
	861108	861944		+	-	EFAU004_00849	ISEfa8, transposase	34	23	36	30	724965	507300	773705	610299	0	781	42	9	6	9	514454	183056	223766	211756	0	338	0.0622505	0.180679
	1457676	1456840		-	-	EFAU004_01410	ISEfa8, transposase	34	23	36	30	724965	507300	773705	610299	0	781	42	9	6	9	514454	183056	223766	211756	0	338	0.0622505	0.180679
	1932413	1933711		+	-	EFAU004_01912	hypothetical protein	6	18	13	15	135197	387052	294686	309647	0	216	18	6	0	3	228466	122630	0	70135	0	81	0.0623152	0.180679
	2624108	2625829		+	-	EFAU004_02580	ABC transporter ATP-binding protein	0	1	2	1	14188	35674	48228	40026	0	20	7	6	0	4	96902	121563	10538	106081	0	48	0.063197	0.182731
	2367671	2367021		-	-	EFAU004_02328	TetR family transcriptional regulator	0	0	0	0	0	19696	13623	0	0	12	1	1	0	2	16519	36848	0	61216	0	44	0.0635989	0.183717
	387668	387408		-	frmR	EFAU004_00384	regulator protein FrmR	0	2	0	1	0	47933	17711	29986	0	91	0	0	0	0	11873	15402	0	0	0	26	0.0644165	0.1859
	2308155	2306146		-	metG	EFAU004_02273	methionyl-tRNA synthetase	1	4	4	0	40109	100826	90871	14471	0	30	15	8	1	3	193731	161137	40807	72432	0	58	0.064466	0.1859
	2370606	2370253		-	-	EFAU004_02332	PTS system glucitol/sorbitol-specific transporter subunit IIA	0	0	0	0	14188	9641	8719	0	0	22	4	0	0	2	53908	4976	0	53378	0	79	0.0646532	0.186226
	704129	705202		+	-	EFAU004_00675	spermidine/putrescine-binding periplasmic protein PotD	1	0	1	1	31787	0	25885	35723	0	21	6	2	1	3	79424	46919	42825	75405	0	56	0.0651665	0.187525
	464544	463264		-	-	EFAU004_00451	sensor histidine kinase	3	0	3	0	75170	7575	66485	19295	0	32	2	4	5	2	35545	83056	202017	57702	0	73	0.0662761	0.190482
	2186522	2186217		-	-	EFAU004_02164	hypothetical protein	3	2	1	1	74079	51101	26158	34289	0	151	0	1	0	0	2802	34123	23094	3243	0	51	0.0662573	0.190482
	999384	998236		-	-	EFAU004_00980	cation diffusion facilitator family transporter	0	0	1	1	11459	0	21253	26205	0	12	4	1	0	3	49705	38270	0	87432	0	38	0.0667018	0.191394
	574461	575306		+	-	EFAU004_00553	LysR family transcriptional regulator	0	0	2	0	0	21074	51498	19426	0	27	1	2	3	1	21312	53791	122645	42432	0	70	0.0668708	0.191696
	460679	459498		-	-	EFAU004_00448	putative permease	2	0	0	0	60163	0	0	0	0	12	8	0	0	0	108480	16232	33408	19729	0	37	0.0669738	0.191762
	2097848	2096709		-	-	EFAU004_02072	succinyl-diaminopimelate desuccinylase	3	0	1	0	81173	18595	37329	0	0	30	4	2	0	9	56342	52014	0	220810	0	72	0.0669574	0.191762
	2720386	2719850		-	-	EFAU004_02656	Serine O-acetyltransferase	1	0	1	0	23601	0	38964	0	0	29	7	0	0	3	91666	14454	0	76351	0	84	0.0670661	0.191762
	2642644	2641856		-	-	EFAU004_02591	esterase	0	0	1	1	0	0	21934	32594	0	17	3	2	0	2	42404	56161	0	66756	0	52	0.0682487	0.194904
	123130	124131		+	plsX	EFAU004_00132	fatty acid/phospholipid synthesis protein PlsX	0	2	0	1	19508	43112	12942	36375	0	27	6	4	1	1	78023	93838	70403	37567	0	69	0.0683951	0.194952
	1073286	1071820		-	-	EFAU004_01045	amino acid/peptide transporter	0	0	2	0	0	0	47956	17470	0	11	8	1	0	2	106932	33649	0	46351	0	31	0.0689213	0.196266
	2441792	2440923		-	-	EFAU004_02423	hypothetical protein	1	0	3	1	34242	1377	79019	32594	0	42	5	1	4	3	69321	37440	149775	86081	0	98	0.0696455	0.198141
	1907503	1905032		-	-	EFAU004_01883	cation transporter E1-E2 family ATPase	2	1	3	4	50204	23966	77111	87353	0	24	12	11	0	3	158849	226303	0	68243	0	45	0.0697328	0.198202
	2145321	2143957		-	-	EFAU004_02116	pyridine nucleotide-disulfide oxidoreductase	2	0	2	0	45293	15977	62670	0	0	22	5	5	1	3	64454	103317	62556	70810	0	55	0.0701306	0.199145
	2323779	2321332		-	-	EFAU004_02286	cell division protein FtsK	6	2	0	7	128103	51652	0	141720	0	32	11	2	1	14	144764	47156	39237	314594	0	55	0.0722125	0.204863
	1505106	1504249		-	-	EFAU004_01482	glycosyl transferase family protein	0	0	1	1	0	0	41144	25032	0	19	5	2	1	0	68289	47511	70403	0	0	54	0.0724519	0.205349
	2119255	2118620		-	ntpD	EFAU004_02093	V-type ATP synthase subunit D	0	1	0	0	10368	39669	8446	0	0	22	0	0	2	1	8407	14810	107847	40405	0	67	0.0726572	0.205543
	2737977	2736709		-	-	EFAU004_02672	mannosyl-glycoprotein endo-beta-N-acetylglucosaminidase	3	3	5	4	70395	78787	116893	94132	0	70	9	5	4	9	120870	97511	161210	205810	0	115	0.0727744	0.205682
	1792469	1791888		-	-	EFAU004_01766	choloylglycine hydrolase family protein	1	0	0	1	25511	0	0	35723	0	26	0	0	0	0	0	0	0	17702	0	7	0.0737	0.208102
	1694307	1693420		-	-	EFAU004_01674	hypothetical protein	0	1	0	1	0	28512	0	29074	0	16	4	0	2	0	58259	16943	93721	0	0	47	0.0742131	0.209355
	1899427	1898906		-	-	EFAU004_01876	riboflavin biosynthesis protein RibD protein	0	1	0	0	0	22314	0	0	0	10	2	0	0	0	29498	15165	36098	0	0	38	0.0743685	0.209596
	2895190	2894321		-	ycjO	EFAU004_02827	ABC transporter permease	0	0	0	0	0	0	13079	15254	0	8	8	0	0	0	98303	0	0	0	0	28	0.0744675	0.209679
	188385	189227		+	-	EFAU004_00196	maltose O-acetyltransferase	4	0	1	2	100136	0	40599	47196	0	55	4	2	0	11	56932	48933	32511	256216	0	117	0.0746112	0.209888
	2605053	2604106		-	-	EFAU004_02565	ABC transporter permease	0	0	0	1	0	0	0	33637	0	8	2	2	0	1	29572	52962	0	29054	0	29	0.0753893	0.211878
	1422826	1422314		-	-	EFAU004_01375	hypothetical protein	0	0	0	2	12824	0	9536	48370	0	34	0	0	0	0	5235	0	0	15270	0	9	0.0756798	0.212496
	1362203	1361676		-	-	EFAU004_01314	HAD superfamily hydrolase	0	0	1	0	18281	0	33651	0	0	24	4	3	0	1	51401	61492	0	43513	0	74	0.0758088	0.21266
	1094888	1093842		-	-	EFAU004_01072	DNA polymerase III subunit delta	2	1	0	0	55525	27548	0	0	0	19	4	3	0	3	49926	69905	23318	71081	0	51	0.0759211	0.212699
	2208267	2207143		-	-	EFAU004_02184	Bacterial extracellular solute-binding protein	2	0	0	0	55388	0	0	16949	0	16	2	7	0	0	34587	140995	0	18513	0	43	0.0758933	0.212699
	1666783	1665728		-	-	EFAU004_01651	Diacylglycerol kinase	0	3	0	0	0	72589	4768	0	0	18	7	2	0	0	95575	54857	31838	20135	0	47	0.0763878	0.213687
	2492114	2490753		-	mgtE	EFAU004_02474	magnesium transporter	0	2	1	3	0	46005	30926	74967	0	27	10	3	0	6	134218	74289	0	133918	0	62	0.0765155	0.213845
	842372	843550		+	-	EFAU004_00829	phage portal protein, HK97 family	0	2	2	0	14051	58126	44277	0	0	24	13	1	0	2	163348	35308	29596	53108	0	59	0.0769244	0.214789
	1476412	1475234		-	-	EFAU004_01430	Phage portal protein, HK97 family	0	2	2	0	14051	58126	44277	0	0	24	13	1	0	2	163348	35308	29596	53108	0	59	0.0769244	0.214789
	2418241	2417063		-	-	EFAU004_02380	phage portal protein, HK97 family	0	2	2	0	14051	58126	44277	0	0	24	13	1	0	2	163348	35308	29596	53108	0	59	0.0769244	0.214789
	2674730	2673192		-	-	EFAU004_02613	NlpC/P60 family lipoprotein	3	5	12	9	72032	120798	271798	184485	0	105	15	1	0	2	187610	24644	0	52162	0	42	0.0773435	0.21536
	508016	509167		+	-	EFAU004_00493	iron-sulfur cluster-binding protein	2	8	1	0	44201	179476	42098	0	0	57	1	1	0	0	23377	34834	28251	16621	0	22	0.0775956	0.215862
	517893	518294		+	-	EFAU004_00502	peroxiredoxin, Ohr family protein	0	1	0	0	0	33608	0	0	0	20	0	0	0	0	9882	0	0	0	0	6	0.0782594	0.217307
	2448982	2448836		-	-	EFAU004_02430	hypothetical protein	1	1	2	0	34788	27961	55313	13298	0	223	1	1	0	0	17551	19549	0	5270	0	72	0.0788721	0.218605
	939055	938009		-	vicK	EFAU004_00924	sensory box histidine kinase VicK	3	10	9	7	71487	226308	207220	148891	0	156	5	3	0	6	66519	59241	0	142027	0	63	0.0793838	0.219821
	97346	97654		+	rpsJ	EFAU004_00094	30S ribosomal protein S10	0	1	0	0	0	38154	0	14863	0	42	2	3	0	2	34808	67180	0	55000	0	127	0.0799691	0.221238
	676053	676562		+	-	EFAU004_00646	hypothetical protein	0	1	1	0	0	32369	21253	0	0	26	6	4	0	0	74926	83293	0	0	0	77	0.0800188	0.221238
	1214656	1215054		+	-	EFAU004_01184	glyoxalase family protein	0	0	0	1	0	0	0	23337	0	14	2	0	0	2	25073	9360	0	48513	0	51	0.08003	0.221238
	2108962	2108342		-	-	EFAU004_02082	DNA-directed RNA polymerase subunit delta	8	2	0	0	186903	53994	0	13428	0	102	4	0	0	0	58333	18483	0	22027	0	39	0.0808002	0.222923
	1841301	1839823		-	-	EFAU004_01818	LPXTG-motif protein cell wall anchor domain protein	0	0	6	0	0	13774	142098	19687	0	29	13	6	1	1	166076	123222	42600	39054	0	62	0.0814173	0.224419
	641251	642117		+	-	EFAU004_00615	transcriptional activator Rgg/GadR/MutR	8	9	7	7	187721	196831	154359	152933	0	199	4	5	1	3	59587	112322	46412	68378	0	82	0.0816373	0.224734
	2245671	2246507		+	-	EFAU004_02219	ISEfa8, transposase	13	8	13	18	275989	182920	290735	381355	0	337	52	22	5	15	639233	428199	191031	340000	0	477	0.0816059	0.224734
	1688998	1690803		+	-	EFAU004_01671	glucosamine--fructose-6-phosphate aminotransferase	0	0	0	5	16098	0	0	120730	0	18	10	3	0	4	122640	74289	24439	92432	0	43	0.0824634	0.226599
	2484932	2484705		-	-	EFAU004_02468	hypothetical protein	0	0	0	0	0	16942	7765	0	0	27	2	1	0	1	28613	32582	0	25405	0	94	0.082434	0.226599
	870713	872476		+	-	EFAU004_00860	1-deoxy-D-xylulose-5-phosphate synthase	1	6	0	1	41473	142148	0	31942	0	30	11	8	1	1	137241	171800	65470	42702	0	59	0.0826761	0.226851
	657765	656824		-	-	EFAU004_00628	2-dehydropantoate 2-reductase	1	0	2	0	35879	20798	53814	0	0	29	8	3	1	2	104351	68364	37219	55945	0	70	0.0827818	0.226934
	2880129	2881355		+	xerC	EFAU004_02813	site-specific tyrosine recombinase XerC-family	2	3	7	5	49931	64049	153678	103259	0	75	7	2	0	0	93215	52132	0	0	0	29	0.0836845	0.2292
	2625844	2627628		+	-	EFAU004_02581	ABC transporter ATP-binding protein	0	4	2	1	19372	100964	53542	33507	0	29	5	10	0	4	73377	201066	24215	107297	0	56	0.0847501	0.231907
	1093499	1093753		+	rpsT	EFAU004_01071	30S ribosomal protein S20	0	3	2	3	2592	66666	50544	63494	0	179	5	0	0	2	62463	7345	14573	60945	0	142	0.0850276	0.232455
	29107	29685		+	-	EFAU004_00028	hypothetical protein	0	1	0	1	0	22451	0	29595	0	22	3	1	0	1	47787	37322	34080	33378	0	65	0.0858216	0.234413
	331235	331600		+	-	EFAU004_00335	hypothetical protein	0	1	0	0	0	21487	0	0	0	14	0	2	0	1	0	45853	0	29864	0	51	0.0865266	0.236124
	185022	184282		-	-	EFAU004_00191	amino acid ABC transporter ATP-binding protein	1	0	0	1	25238	0	0	24641	0	16	1	3	0	2	22050	64454	14349	46351	0	49	0.0873311	0.237965
	1021166	1020489		-	-	EFAU004_00999	endonuclease III	1	0	0	0	33697	0	0	0	0	12	0	1	0	3	1106	35071	0	72162	0	39	0.08728	0.237965
	936581	937567		+	-	EFAU004_00922	hypothetical protein	2	0	0	0	52660	14325	0	0	0	16	2	6	0	1	25958	120142	0	33783	0	45	0.0879551	0.239371
	2109475	2109038		-	-	EFAU004_02083	hypothetical protein	0	0	0	0	0	14187	0	0	0	8	1	1	0	0	13790	34478	0	0	0	27	0.0880441	0.239397
	1757520	1758611		+	-	EFAU004_01730	2-aminoethylphosphonate--pyruvate transaminase	3	1	4	0	75306	29338	89237	14732	0	47	7	8	2	2	95722	169668	86098	51891	0	92	0.0883803	0.240095
	2919694	2917760		-	-	EFAU004_02842	pyridine nucleotide-disulfide family oxidoreductase	1	0	2	0	37244	14325	43596	0	0	12	10	2	0	2	133480	47985	0	50810	0	30	0.0891172	0.241878
	2499412	2497604		-	-	EFAU004_02482	oligoendopeptidase F	2	3	1	2	45293	75206	26975	50195	0	27	8	9	0	4	101327	184478	0	102972	0	53	0.0901996	0.244595
	1770921	1769941		-	-	EFAU004_01742	LacI family transcriptional regulator	0	2	8	2	0	61570	176566	49934	0	73	1	1	1	0	24410	22274	63004	7702	0	29	0.0903879	0.244885
	785372	786709		+	xseA	EFAU004_00753	exodeoxyribonuclease VII large subunit	0	0	0	1	18281	9779	14713	28813	0	13	1	0	1	4	13200	12203	69058	90945	0	34	0.0908123	0.245814
	2269248	2268286		-	-	EFAU004_02240	DHHA1 domain protein	0	0	0	4	0	0	2179	92307	0	24	4	3	1	2	58849	72867	45067	52567	0	59	0.0916087	0.247747
	255090	255932		+	kduI1	EFAU004_00255	4-deoxy-L-threo-5-hexosulose-uronate ketol-isomerase	2	3	3	2	62210	77410	69891	51760	0	77	2	0	1	0	25442	12203	68161	0	0	31	0.0918229	0.248103
	1288374	1289348		+	-	EFAU004_01253	glyoxalase family protein	4	0	0	6	93451	19834	20027	122033	0	65	11	8	1	3	136061	172393	65470	67567	0	113	0.0919189	0.24814
	873127	873810		+	-	EFAU004_00862	N-acetylmannosamine-6-phosphate 2-epimerase	0	0	0	1	8185	0	0	26988	0	12	4	0	0	1	56563	10545	0	43243	0	40	0.092437	0.249315
	426475	427947		+	-	EFAU004_00417	major facilitator superfamily transporter	0	1	0	3	16780	27410	0	75880	0	20	11	4	0	0	142920	83649	34977	13783	0	46	0.0936383	0.252137
	1083879	1082941		-	-	EFAU004_01062	hypothetical protein	2	0	1	0	52660	0	29291	0	0	21	0	2	2	1	12020	50829	102466	36756	0	53	0.0936915	0.252137
	2312939	2311869		-	oppD	EFAU004_02278	ABC transporter ATP-binding protein	0	0	2	1	0	0	50408	23207	0	17	6	2	0	2	82743	54857	0	49594	0	43	0.0935671	0.252137
	1221367	1220840		-	dfrD_1	EFAU004_01193	dihydrofolate reductase	4	3	4	1	89631	67217	92779	37548	0	135	1	1	1	1	16445	19312	58071	24324	0	55	0.0940541	0.25277
	442427	442789		+	-	EFAU004_00434	hypothetical protein	0	0	2	0	4911	0	52452	0	0	39	4	1	0	1	54203	32227	35874	37567	0	110	0.0943017	0.253192
	700584	699595		-	-	EFAU004_00670	YhdH/YhfP family quinone oxidoreductase	0	1	1	2	15416	38705	31607	45110	0	33	6	0	4	1	81120	0	183408	29324	0	74	0.0942951	0.253192
	1389780	1388983		-	recX	EFAU004_01342	recombination regulator RecX	0	0	0	2	8731	0	0	48891	0	18	3	3	1	0	40117	63033	57174	0	0	50	0.0946576	0.253713
	1981071	1980298		-	-	EFAU004_01956	integrase	1	0	1	0	22373	0	22343	0	0	14	1	1	0	3	23230	24289	0	84324	0	42	0.0949653	0.254311
	632623	633063		+	-	EFAU004_00607	Nucleoside 2-deoxyribosyltransferase	0	0	0	0	0	14187	12670	0	0	15	3	1	0	0	39970	35308	0	14324	0	50	0.0953154	0.255022
	1192740	1191847		-	-	EFAU004_01166	hypothetical protein	2	0	0	0	43110	0	0	0	0	12	0	2	1	0	10619	51777	57847	7162	0	35	0.0959143	0.256396
	1867838	1868566		+	-	EFAU004_01846	IstB-like ATP binding protein	0	0	0	0	0	15151	16757	0	0	10	2	0	0	2	35619	0	0	65675	0	34	0.0984697	0.262761
	1334783	1333821		-	pfkA	EFAU004_01292	6-phosphofructokinase	6	0	0	4	125238	0	18801	92307	0	61	4	1	0	0	57890	22630	0	15405	0	24	0.0990017	0.263946
	992260	991721		-	pyrR	EFAU004_00971	pyrimidine operon regulatory protein/uracil phosphoribosyltransferase PyrR	0	1	1	1	0	24517	34196	39765	0	45	0	1	0	0	1991	29383	0	0	0	14	0.099175	0.264174
	501728	501898		+	-	EFAU004_00486	hypothetical protein	0	0	0	0	6957	0	0	15123	0	32	1	2	0	0	13569	39454	0	22027	0	109	0.0997516	0.265462
	2512950	2513234		+	-	EFAU004_02492	GIY-YIG nuclease superfamily protein	0	0	0	1	0	0	0	22555	0	19	3	0	0	0	41887	18483	6950	9324	0	67	0.0997466	0.265462
	160260	160769		+	-	EFAU004_00168	hypothetical protein	1	0	0	0	38881	0	0	13298	0	25	3	4	0	1	36725	82109	0	28648	0	72	0.0999503	0.265534
	201108	201824		+	-	EFAU004_00207	16S rRNA pseudouridine synthase A	0	0	2	0	0	0	47956	0	0	16	10	0	0	0	123303	13507	0	1216	0	48	0.100594	0.26701
	655778	656674		+	-	EFAU004_00627	hypothetical protein	1	0	2	0	30422	0	49046	0	0	22	2	3	1	1	31563	64099	58968	38378	0	53	0.102483	0.271784
	2214898	2213981		-	-	EFAU004_02189	tRNA dimethylallyltransferase	2	0	0	0	41882	0	15258	0	0	15	5	1	0	2	71165	36137	0	49054	0	42	0.102607	0.271872
	2916284	2915298		-	-	EFAU004_02839	polyprenyl synthetase	2	1	5	2	55115	35674	120163	46414	0	65	2	0	1	1	25516	18127	39910	24054	0	27	0.102784	0.272102
	1448492	1447569		-	-	EFAU004_01399	ribonuclease BN	0	1	1	0	0	35537	30245	15254	0	21	7	5	0	0	86135	97156	0	12027	0	52	0.103578	0.273803
	2436902	2436618		-	groS	EFAU004_02418	chaperonin GroS	2	0	0	2	45975	9228	15531	55671	0	110	0	1	0	0	10471	33175	0	0	0	38	0.103518	0.273803
	103972	104370		+	rpsH	EFAU004_00109	30S ribosomal protein S8	3	2	0	4	79126	54683	16893	97001	0	155	1	0	2	0	23008	0	80044	0	0	64	0.103926	0.274374
	1218992	1218096		-	-	EFAU004_01190	GDSL-like lipase/acylhydrolase	0	0	3	1	0	0	68664	36114	0	29	11	3	0	0	146238	65284	30269	0	0	67	0.103916	0.274374
	1303398	1302760		-	-	EFAU004_01269	3-keto-L-gulonate-6-phosphate decarboxylase	0	1	0	0	19236	41873	0	0	0	23	3	4	0	1	41002	79383	0	42702	0	63	0.104026	0.274374
	425055	424525		-	padC	EFAU004_00414	Phenolic acid decarboxylase	0	0	0	2	0	0	0	49282	0	23	1	0	2	2	15781	0	75784	48378	0	65	0.104307	0.274445
	567942	569912		+	-	EFAU004_00548	DNA topoisomerase III	3	4	2	4	63437	94628	62670	99478	0	40	17	7	0	5	209070	136492	33408	115405	0	62	0.104591	0.274814
	1086938	1084563		-	-	EFAU004_01064	DEAD_2 helicase	6	10	4	2	130695	218181	91961	40417	0	50	15	14	0	9	195206	274052	20852	221216	0	74	0.104539	0.274814
	2408353	2407616		-	-	EFAU004_02368	phage putative tail component protein	0	0	2	0	17735	0	47411	0	0	22	7	0	0	2	93510	14454	0	61351	0	57	0.106027	0.278241
	79297	80598		+	pdp	EFAU004_00077	pyrimidine-nucleoside phosphorylase	1	0	4	1	34379	8677	99591	38070	0	34	0	2	0	0	5088	44431	0	20405	0	13	0.106263	0.278266
	857675	858121		+	-	EFAU004_00843	hypothetical protein	0	0	0	1	18553	1928	0	27249	0	26	2	2	0	2	31563	40995	0	63243	0	75	0.106129	0.278266
	1461109	1460663		-	-	EFAU004_01416	hypothetical protein	0	0	0	1	18553	1928	0	27249	0	26	2	2	0	2	31563	40995	0	63243	0	75	0.106129	0.278266
	1678146	1676215		-	-	EFAU004_01658	PTS system fructose-specific transporter subunit IIABC	0	0	2	1	0	15013	57901	27509	0	12	7	2	0	3	96017	47630	4035	84594	0	30	0.106982	0.279771
	1357665	1356514		-	-	EFAU004_01307	nucleotidyltransferase	1	0	0	1	24420	0	1771	30769	0	12	5	4	0	0	69247	84834	0	0	0	33	0.107773	0.281594
	1606283	1605270		-	-	EFAU004_01587	esterase	12	3	6	8	267394	80853	128065	169361	0	159	7	5	0	2	97640	103791	19282	57567	0	68	0.108239	0.282566
	764635	765375		+	-	EFAU004_00731	metallo-beta-lactamase domain-containing protein	2	2	0	0	50341	46005	7084	0	0	34	0	0	5	0	10766	16587	208968	0	0	79	0.109168	0.28465
	931736	931191		-	-	EFAU004_00917	hypothetical protein	2	2	3	0	44065	58815	64577	0	0	76	3	0	0	0	48156	13270	0	2432	0	29	0.109132	0.28465
	268944	269633		+	-	EFAU004_00269	hypothetical protein	0	0	2	2	0	0	61171	55671	0	42	7	0	0	6	92477	0	22869	143783	0	93	0.109477	0.285058
	99294	100127		+	rplB	EFAU004_00098	50S ribosomal protein L2	0	1	2	2	11186	26446	63623	59843	0	48	4	13	0	0	53318	269194	0	0	0	96	0.112099	0.291633
	1052013	1051495		-	-	EFAU004_01030	phosphodiesterase	0	0	0	0	5593	15702	14032	782	0	17	3	0	0	2	46091	3317	0	57837	0	51	0.112445	0.292278
	109627	110016		+	rpsK	EFAU004_00120	30S ribosomal protein S11	1	1	0	0	31787	23002	0	0	0	35	0	0	0	0	9882	4620	0	2837	0	11	0.113161	0.293886
	1092830	1093099		+	-	EFAU004_01070	hypothetical protein	1	2	1	2	31105	46280	29019	42764	0	138	1	0	0	1	15339	12440	0	27567	0	51	0.113258	0.293886
	571070	570123		-	-	EFAU004_00549	glycosyl transferase family protein	10	10	3	21	210914	230027	77929	429986	0	250	7	8	2	1	97345	166113	105829	23108	0	103	0.113633	0.294468
	1807371	1806025		-	pgi	EFAU004_01783	glucose-6-phosphate isomerase	5	12	3	5	123465	258953	66485	106258	0	103	3	5	0	3	46755	107701	0	80675	0	43	0.113581	0.294468
	2821559	2820648		-	-	EFAU004_02752	AraC family transcriptional regulator	1	0	0	0	39427	3443	0	0	0	11	0	4	0	0	8038	91943	0	21756	0	33	0.114019	0.295096
	2086932	2085376		-	atpA	EFAU004_02059	ATP synthase F1 subunit alpha	5	1	4	2	124283	38842	99591	46414	0	49	4	0	1	0	51622	0	71076	12027	0	21	0.115173	0.297827
	1386673	1387107		+	-	EFAU004_01339	GNAT family acetyltransferase	7	3	7	11	149658	82644	158038	222946	0	352	6	3	0	5	76548	70853	0	117567	0	152	0.115964	0.299614
	95752	96939		+	tuf	EFAU004_00093	elongation factor Tu	2	0	2	5	58663	15013	53950	119165	0	51	9	5	0	7	117551	114691	0	172972	0	85	0.117064	0.302197
	2871675	2871106		-	-	EFAU004_02803	hypothetical protein	0	1	0	0	0	21900	0	0	0	9	0	1	0	1	11356	26777	0	33513	0	31	0.117994	0.304336
	1588551	1589480		+	-	EFAU004_01574	AraC family transcriptional regulator	1	0	0	0	32469	17906	7084	15514	0	19	9	2	0	0	115191	42654	0	17702	0	47	0.118569	0.305559
	2106644	2105760		-	-	EFAU004_02079	polysaccharide deacetylase family protein	2	5	0	4	55661	112672	19618	85528	0	77	13	7	1	2	164675	147511	62107	58108	0	122	0.118673	0.305566
	1533535	1532825		-	-	EFAU004_01516	fructose-6-phosphate aldolase	0	0	1	3	13369	7851	40190	69621	0	46	3	5	1	2	40117	109715	66143	61351	0	97	0.118924	0.30595
	543044	544420		+	-	EFAU004_00527	amino acid permease	13	8	14	11	274215	178650	314441	234680	0	181	13	10	0	2	166445	200473	0	49594	0	75	0.119511	0.307197
	2616544	2615474		-	-	EFAU004_02576	hypothetical protein	0	1	3	2	14188	24380	69482	49543	0	36	3	7	2	1	38864	145023	84304	44324	0	72	0.119614	0.307199
	1749984	1748275		-	proS	EFAU004_01721	prolyl-tRNA synthetase	0	2	0	2	19372	50275	0	55671	0	18	10	4	0	2	130162	83530	0	52837	0	38	0.120435	0.309045
	980467	979826		-	-	EFAU004_00961	HD domain-containing protein	8	0	0	0	176125	0	19482	0	0	76	4	0	0	0	59882	0	0	20810	0	31	0.120709	0.309484
	2081799	2080498		-	murA2	EFAU004_02054	UDP-N-acetylglucosamine 1-carboxyvinyltransferase	1	1	3	1	33697	30991	65395	23468	0	29	5	2	1	5	61283	55331	62780	127297	0	58	0.120728	0.309484
	761271	762539		+	dltD	EFAU004_00728	D-alanyl-lipoteichoic acid synthetase, DltD	0	1	6	2	16371	32369	135694	54758	0	47	10	0	2	6	125663	18483	108968	141216	0	77	0.122014	0.312297
	435063	435731		+	-	EFAU004_00425	DNA-binding response regulator	0	2	1	0	0	61432	25340	17340	0	38	4	2	2	1	52876	54383	92825	30270	0	86	0.122311	0.312791
	2013320	2011245		-	glyS	EFAU004_01988	glycyl-tRNA synthetase subunit beta	1	2	2	2	22646	51790	47275	47848	0	20	6	2	5	0	83997	52014	188116	0	0	39	0.123265	0.314963
	1141331	1140603		-	purC	EFAU004_01112	Phosphoribosylaminoimidazole-succinocarboxamide synthase	0	0	2	0	0	0	43324	0	0	14	2	0	1	0	32595	0	69730	18108	0	41	0.123473	0.31515
	1247282	1246566		-	-	EFAU004_01217	16S rRNA pseudouridine synthase A	0	0	2	0	0	0	44822	0	0	15	1	4	0	1	14233	80805	6278	22567	0	43	0.123443	0.31515
	2394241	2392769		-	-	EFAU004_02353	Nicotinate phosphoribosyltransferase	0	1	1	2	18417	22314	30790	52933	0	21	1	5	0	6	23672	103436	0	135945	0	44	0.124221	0.316601
	73223	74416		+	xerC	EFAU004_00072	site-specific tyrosine recombinase XerC-family	14	9	13	13	305047	206198	283514	278748	0	224	16	1	2	6	201991	29739	76233	142162	0	94	0.125075	0.318509
	1005157	1003808		-	-	EFAU004_00984	DEAD/DEAH box helicase	1	0	1	0	28376	0	42098	13037	0	15	11	2	0	0	135840	54739	0	0	0	35	0.125107	0.318509
	1581594	1581154		-	-	EFAU004_01565	hypothetical protein	0	0	0	2	0	16942	6403	44719	0	38	0	0	0	0	7300	0	0	14864	0	12	0.125466	0.318964
	2607946	2606300		-	-	EFAU004_02567	polysaccharide biosynthesis family protein	2	0	3	0	47748	0	72343	0	0	18	6	3	1	3	78834	65995	39910	70000	0	38	0.125792	0.319522
	502012	502908		+	-	EFAU004_00487	hypothetical protein	2	3	0	2	48840	72314	14168	54889	0	53	15	5	0	2	185988	114573	0	45135	0	96	0.126407	0.320814
	187491	187195		-	-	EFAU004_00194	hypothetical protein	1	0	0	2	21691	12672	0	46153	0	67	1	0	0	0	18215	6990	1569	0	0	22	0.126594	0.321017
	1498409	1498780		+	-	EFAU004_01473	hypothetical protein	3	3	1	1	64529	83608	34196	28683	0	141	4	4	3	3	59292	94668	137892	76216	0	247	0.126799	0.321266
	2124811	2124341		-	ntpK	EFAU004_02099	V-type ATP synthase subunit K	0	0	0	0	0	12809	8038	2216	0	12	4	0	0	0	57964	1777	0	13918	0	39	0.126924	0.321314
	500058	500963		+	-	EFAU004_00484	AraC-like ligand binding domain protein	0	1	0	0	14870	36363	20980	0	0	19	1	5	0	2	17330	97511	0	56216	0	47	0.127576	0.322692
	1723236	1722673		-	grpE	EFAU004_01698	co-chaperone GrpE	2	0	0	3	48976	13911	0	67796	0	57	8	7	0	0	105383	145616	0	19189	0	119	0.129173	0.326457
	102857	103165		+	rplX	EFAU004_00106	50S ribosomal protein L24	2	0	0	0	51159	14462	21117	0	0	70	2	0	0	0	29351	0	0	0	0	23	0.130304	0.329041
	2777312	2776998		-	-	EFAU004_02716	hypothetical protein	1	6	3	1	33697	138842	65940	25032	0	209	0	0	2	0	1696	14218	102690	0	0	94	0.131136	0.330862
	1113248	1112490		-	-	EFAU004_01089	inositol monophosphatase family protein	0	0	0	0	12414	0	20027	0	0	10	2	0	0	2	33923	0	0	61351	0	31	0.131841	0.332363
	85773	86729		+	-	EFAU004_00083	ABC transporter permease	0	0	1	1	0	0	24114	35332	0	15	2	5	0	1	31047	97037	0	22297	0	39	0.132713	0.334281
	887411	886749		-	-	EFAU004_00876	GntR family transcriptional regulator	0	0	1	1	0	6336	23705	29204	0	22	1	4	0	1	18657	88744	0	42162	0	56	0.133775	0.336674
	177613	178095		+	-	EFAU004_00185	phosphotyrosine protein phosphatase	0	0	0	4	17462	0	0	94132	0	57	4	2	3	0	54129	39218	122645	20405	0	122	0.134336	0.337752
	1363168	1362383		-	accA	EFAU004_01315	acetyl-CoA carboxylase, carboxyl transferase subunit alpha	4	2	3	4	97135	43939	75204	80834	0	94	3	1	0	1	44469	27251	20852	42837	0	43	0.134315	0.337752
	1812733	1811555		-	-	EFAU004_01788	SAM-dependent methyltransferase	3	0	0	0	77762	0	0	0	0	16	2	3	0	3	36209	60900	0	79459	0	37	0.13482	0.338455
	1309461	1310696		+	-	EFAU004_01276	glycosyl transferase, MGT family	17	10	10	17	356207	215426	227520	345241	0	231	14	7	0	8	181047	135781	0	178783	0	100	0.134947	0.33847
	2198617	2197961		-	rex1	EFAU004_02177	redox-sensitive transcriptional regulator	1	2	2	1	37107	45041	63079	27379	0	65	3	3	3	2	42330	75473	147533	53378	0	121	0.134938	0.33847
	2527494	2527006		-	-	EFAU004_02503	hypothetical protein	0	0	0	1	0	0	0	23728	0	12	0	1	0	1	7079	29028	12331	25945	0	38	0.135524	0.339373
	1307023	1307793		+	-	EFAU004_01274	DeoR-like helix-turn-helix protein	1	0	0	0	22373	0	0	18383	0	13	3	0	1	0	41150	15521	54932	0	0	36	0.13585	0.339908
	633079	633780		+	-	EFAU004_00608	deoxynucleoside kinase	0	1	2	0	0	27823	50272	0	0	27	2	2	0	2	31120	49763	29820	65675	0	62	0.136659	0.341648
	1213543	1212776		-	-	EFAU004_01182	ribonuclease HII	0	2	1	0	17871	44490	37057	9126	0	35	3	0	0	8	41002	0	0	189324	0	74	0.13674	0.341648
	1220124	1220777		+	-	EFAU004_01192	hemolysin III family channel protein	3	1	0	5	73669	32506	0	119035	0	86	1	2	0	1	19100	45260	0	35810	0	38	0.136671	0.341648
	396971	397576		+	-	EFAU004_00394	dihydroxyacetone kinase, DhaL subunit	0	0	0	2	0	0	16076	44850	0	25	7	3	0	0	90044	61374	0	0	0	62	0.137151	0.342026
	1349802	1347862		-	thrS	EFAU004_01301	threonyl-tRNA synthetase	0	4	1	2	0	88567	30926	53976	0	22	12	4	0	2	151696	83412	22869	59864	0	40	0.137598	0.342857
	1592618	1592109		-	-	EFAU004_01577	shikimate kinase	0	1	0	0	14324	23002	19618	13689	0	34	4	4	0	1	49999	88507	0	26891	0	81	0.13785	0.3432
	2386909	2386046		-	-	EFAU004_02347	inner membrane component transport system	1	1	1	2	39699	24793	26839	44850	0	39	1	0	0	0	23303	18720	3811	6486	0	15	0.13833	0.34411
	1398487	1399434		+	-	EFAU004_01352	4-phosphoerythronate dehydrogenase	8	15	14	6	170395	328099	302724	138722	0	247	12	9	1	1	151032	183056	39013	30135	0	106	0.13846	0.34415
	118562	118374		-	rpmB	EFAU004_00128	50S ribosomal protein L28	0	0	1	0	12414	0	34741	0	0	62	1	0	0	0	15707	0	0	0	0	20	0.138913	0.344989
	886605	886042		-	ahpC	EFAU004_00875	alkyl hydroperoxide reductase subunit C	0	0	0	0	17326	0	14032	0	0	13	1	2	0	1	24188	41469	0	25810	0	40	0.139801	0.34691
	2937713	2938402		+	vanR	EFAU004_02852	putative regulatory protein VanR	0	1	2	0	0	32506	55722	0	0	31	3	3	0	3	39380	66350	0	87432	0	69	0.140131	0.347442
	1185801	1185514		-	-	EFAU004_01158	hypothetical protein	0	0	0	1	0	21074	0	20469	0	36	0	0	0	0	9955	3791	0	0	0	11	0.140305	0.347587
	2744975	2745442		+	-	EFAU004_02680	Rrf2 family protein	0	0	0	1	0	17630	0	27118	0	23	4	0	1	0	56932	0	43497	18918	0	63	0.140899	0.348772
	572885	571842		-	-	EFAU004_00551	membrane protein	1	5	1	11	39563	114738	31880	229595	0	99	9	3	7	5	111725	62559	284080	112027	0	136	0.141836	0.350803
	2635139	2635795		+	-	EFAU004_02585	PAP2 family protein	1	4	1	0	38608	90909	29155	12907	0	65	1	0	0	1	15929	5450	28026	22837	0	27	0.141903	0.350803
	2255513	2254929		-	-	EFAU004_02224	cyclophilin type peptidyl-prolyl cis-trans isomerase	0	3	2	1	0	77823	44005	20730	0	60	0	2	0	0	12020	44668	0	0	0	24	0.142301	0.351375
	1508563	1508928		+	-	EFAU004_01488	Pyrimidine dimer DNA glycosylase	0	0	0	0	17053	0	13760	14471	0	30	2	2	0	0	24999	46090	35650	13243	0	81	0.143266	0.353412
	2718056	2717196		-	-	EFAU004_02653	trmH family tRNA/rRNA methyltransferase	0	0	3	0	14051	17079	65940	0	0	28	8	3	0	2	100589	62085	0	45945	0	60	0.143244	0.353412
	582632	583867		+	csd	EFAU004_00562	cysteine desulfurase	7	8	3	8	148431	186914	82697	175619	0	120	7	4	0	3	96533	82701	0	85540	0	53	0.143789	0.354176
	778470	779459		+	-	EFAU004_00744	PTS system, mannose/fructose/sorbose-specific IIAB component	2	2	8	0	43519	54407	179836	16036	0	74	3	0	0	3	48451	17417	0	70405	0	34	0.143853	0.354176
	2071883	2069349		-	secA	EFAU004_02040	Preprotein translocase subunit SecA	9	1	4	2	206275	37190	100000	42372	0	38	15	4	4	3	187241	93483	159865	77702	0	51	0.144313	0.354887
	2711012	2710128		-	-	EFAU004_02645	hypothetical protein	5	1	1	5	119645	41735	27929	101434	0	82	12	5	0	7	152876	112085	0	158918	0	119	0.144448	0.354928
	1541007	1541492		+	-	EFAU004_01525	hypothetical protein	0	0	1	0	0	0	25613	0	0	13	2	1	0	1	33038	19549	0	25000	0	39	0.14543	0.357051
2105496			2105569	+	-	EFAU004_03037	Arg tRNA	0	0	0	0	5184	275	0	0	0	18	0	0	0	0	0	7582	0	8648	0	54	0.145617	0.357219
	157296	158882		+	-	EFAU004_00165	M protein trans-acting positive regulator	2	2	0	0	59890	57713	18801	0	0	21	0	0	0	2	7522	0	0	46216	0	8	0.146234	0.357947
	655509	654169		-	-	EFAU004_00626	amino acid permease	1	0	1	3	26466	0	28474	70925	0	23	5	5	1	1	61873	101895	64125	25000	0	47	0.146033	0.357947
	1057507	1058517		+	trpS	EFAU004_01037	Tryptophanyl-tRNA synthetase II	1	1	0	0	31105	29752	15940	14211	0	22	3	2	1	2	47935	48815	51569	47702	0	48	0.146191	0.357947
	1524118	1523117		-	-	EFAU004_01507	esterase	4	5	5	4	103410	119146	109945	86701	0	104	5	2	7	8	64085	49526	279820	179054	0	142	0.146053	0.357947
	1157245	1156421		-	-	EFAU004_01127	serine-type D-Ala-D-Ala carboxypeptidase	4	5	1	1	88540	119283	37193	28031	0	82	3	0	1	0	43215	18720	65695	0	0	38	0.14666	0.358318
	385200	385670		+	-	EFAU004_00381	DNA mismatch repair protein MutS2 domain V	0	0	0	0	16643	0	0	17470	0	18	2	0	0	2	28908	18720	0	47837	0	50	0.148891	0.362885
	732114	732377		+	rpmE2	EFAU004_00698	50S ribosomal protein L31	0	1	0	0	7230	27823	0	19947	0	52	0	0	0	0	0	18838	0	0	0	17	0.149	0.362885
	636070	637467		+	-	EFAU004_00612	putative 6-phospho-beta-glucosidase	1	2	1	0	36289	45454	38283	0	0	21	5	0	2	3	68215	15284	85201	73243	0	43	0.149245	0.363159
	1692230	1690875		-	glmM	EFAU004_01672	phosphoglucosamine mutase	0	0	1	1	15552	17217	30245	31681	0	17	1	6	1	0	18657	124289	42825	15675	0	37	0.149713	0.364003
	1045920	1044826		-	-	EFAU004_01023	alpha3-beta1 integrin-binding family protein	5	0	2	3	121828	0	45367	80182	0	56	3	0	1	0	46386	12085	57847	0	0	26	0.151072	0.367012
	448880	446736		-	-	EFAU004_00439	N-acetylmuramoyl-L-alanine amidase	2	3	2	0	62210	76721	54359	15254	0	24	7	2	1	6	95132	56635	53587	137837	0	39	0.152419	0.369785
	2232923	2231712		-	thiI	EFAU004_02205	thiamine biosynthesis protein ThiI	0	0	0	1	16371	10055	0	33246	0	12	3	3	0	1	38274	71919	0	34594	0	29	0.152337	0.369785
	530477	531094		+	-	EFAU004_00517	integral membrane protein	1	0	3	2	38608	11019	67029	40417	0	63	1	0	0	1	15560	11137	11434	28243	0	26	0.152855	0.370446
	333481	332054		-	-	EFAU004_00337	M protein trans-acting positive regulator	2	4	5	2	46930	95730	121253	41329	0	53	2	1	2	0	35103	23815	83856	0	0	24	0.153077	0.370685
	2589739	2588882		-	-	EFAU004_02555	fructokinase	0	0	2	0	0	0	62261	0	0	18	6	0	0	2	81563	16350	0	50675	0	43	0.153893	0.372361
	2099546	2098248		-	eno	EFAU004_02073	enolase	15	11	11	3	330150	243250	250953	70013	0	172	12	3	2	4	152949	65876	75560	100000	0	75	0.154911	0.374523
	1753842	1753285		-	frr	EFAU004_01725	ribosome recycling factor	0	0	0	0	0	16666	6267	13950	0	16	5	1	0	0	63421	21445	0	14864	0	44	0.155319	0.37521
	2109638	2110468		+	-	EFAU004_02084	lipoate-protein ligase A	11	15	17	20	244611	331267	378337	404823	0	408	13	10	3	7	165117	193838	113677	158378	0	189	0.155536	0.375432
	480152	479235		-	cysM	EFAU004_00464	cysteine synthase A	2	3	2	1	47748	67493	60490	24641	0	54	3	9	0	4	42182	184123	0	105270	0	90	0.156623	0.377753
	1504256	1503354		-	-	EFAU004_01481	glycosyl transferase family protein	1	0	2	0	22919	0	59400	15906	0	27	0	1	0	0	3318	32464	672	0	0	10	0.157049	0.378245
	2240550	2239813		-	-	EFAU004_02212	Acyl-ACP thioesterase	0	1	3	0	0	35537	66621	0	0	34	1	6	1	1	14675	116943	41479	37702	0	71	0.156953	0.378245
	2436567	2434942		-	groL	EFAU004_02417	chaperonin GroL	5	4	5	5	109959	98347	108719	116297	0	66	8	3	0	0	106120	71208	0	14189	0	29	0.157019	0.378245
	1365410	1364031		-	-	EFAU004_01317	acetyl-CoA carboxylase, biotin carboxylase subunit	9	6	4	2	197544	136363	86784	56453	0	86	10	0	1	1	123746	5805	55156	27972	0	38	0.157456	0.378549
	2885019	2885705		+	-	EFAU004_02818	bacterial Peptidase A24 protein	14	5	7	14	310095	125895	151634	289830	0	319	4	4	3	5	51106	89454	134753	113918	0	141	0.157612	0.378621
	2882295	2881852		-	rplM	EFAU004_02815	50S ribosomal protein L13	0	0	1	2	0	9641	25340	46675	0	45	6	1	0	2	73746	22985	29820	48108	0	98	0.157769	0.378695
	1121997	1121020		-	guaC	EFAU004_01096	guanosine 5'-monophosphate oxidoreductase	0	0	1	0	11459	0	27792	0	0	10	1	1	0	2	21902	31042	0	50810	0	26	0.157987	0.378918
	1756465	1755683		-	rpsB	EFAU004_01728	30S ribosomal protein S2	4	2	4	0	88676	45867	103950	14211	0	80	2	1	0	2	30604	37322	0	52702	0	38	0.157995	0.378918
	211787	213199		+	-	EFAU004_00217	UDP-N-acetylmuramoyl-tripeptide--D-alanyl-D- alanine ligase	3	1	1	0	66302	33333	32561	0	0	23	10	0	0	4	131194	15402	0	109324	0	45	0.15831	0.379087
	467532	466849		-	-	EFAU004_00456	membrane protein	0	2	1	1	0	51515	42370	21773	0	42	2	1	3	1	35398	23933	134753	36351	0	84	0.158831	0.380034
	38524	37739		-	-	EFAU004_00038	DeoR-like helix-turn-helix protein	1	1	0	0	33287	21763	18801	2216	0	24	5	2	1	0	70943	39810	54260	0	0	52	0.160547	0.383834
	1400488	1399823		-	-	EFAU004_01354	TrkA-C domain-containing protein	0	0	1	0	18963	0	26702	0	0	17	0	4	0	1	0	86374	0	30270	0	43	0.161376	0.385508
	2389265	2387994		-	-	EFAU004_02349	extracellular solute-binding protein	0	1	2	3	0	37741	52861	64797	0	30	12	3	0	2	153392	72274	0	56756	0	55	0.161472	0.385508
	1581142	1580474		-	-	EFAU004_01564	phosphoglycerate mutase	0	0	0	0	14870	16666	10354	0	0	15	2	3	0	0	33554	67417	0	7297	0	40	0.161666	0.385591
	1592112	1591276		-	-	EFAU004_01576	prephenate dehydratase	1	0	0	2	35470	1928	20163	50195	0	32	7	4	0	2	86209	83175	0	47837	0	64	0.162083	0.386232
	101491	101925		+	rplP	EFAU004_00102	50S ribosomal protein L16	1	1	0	0	40518	31267	17711	15254	0	60	3	0	0	0	40265	0	0	0	0	23	0.163168	0.388249
	2011035	2010841		-	-	EFAU004_01987	hypothetical protein	0	0	0	0	1773	20661	14713	4563	0	53	4	0	1	0	57448	9123	38340	2702	0	137	0.163212	0.388249
	649960	651183		+	-	EFAU004_00623	peptidase M20D	3	1	3	0	64938	29752	65258	0	0	32	5	5	2	0	69026	109834	100000	7162	0	58	0.163837	0.389226
	83085	84647		+	yufO	EFAU004_00081	ABC transporter ATP-binding protein	1	3	2	4	38881	64876	42643	99739	0	39	21	2	0	1	258038	45260	27354	31081	0	57	0.164076	0.389486
	439248	439856		+	-	EFAU004_00430	membrane protein	3	0	0	0	82946	0	16893	0	0	40	3	3	0	3	43805	73578	4035	82702	0	83	0.164459	0.390088
	1233380	1232334		-	-	EFAU004_01204	hypothetical protein	1	0	0	0	30695	0	12670	13689	0	13	4	1	1	0	49115	23341	63004	1621	0	32	0.164823	0.390642
	409911	411278		+	-	EFAU004_00404	Na+/H+ antiporter	0	2	0	0	0	44077	18664	0	0	11	6	2	0	0	76474	45616	23991	0	0	26	0.164977	0.390702
	1700164	1699607		-	-	EFAU004_01677	hypothetical protein	1	0	0	1	35470	8953	18256	21251	0	37	2	5	0	1	28908	108293	11883	26621	0	78	0.16613	0.393122
	2089086	2088367		-	atpB	EFAU004_02063	ATP synthase subunit C	0	0	1	0	0	0	32970	0	0	11	5	1	0	0	69764	20379	0	0	0	31	0.166358	0.393351
	1331026	1331928		+	-	EFAU004_01290	LysR family transcriptional regulator	3	2	5	4	65347	47658	120299	97522	0	91	6	0	0	3	75516	0	0	78378	0	42	0.166718	0.393894
	1793601	1793035		-	-	EFAU004_01767	TetR family transcriptional regulator	0	0	0	1	0	15426	0	37548	0	23	0	3	1	0	9070	62559	58071	0	0	57	0.167051	0.394371
	1863052	1862573		-	-	EFAU004_01842	MarR family transcriptional regulator	0	1	1	0	0	29889	31062	0	0	31	2	0	2	0	33259	0	109417	0	0	74	0.167473	0.395057
	682968	682435		-	-	EFAU004_00655	exonuclease, DNA polymerase III, epsilon subunit family protein	2	1	7	0	56616	22314	155585	0	0	109	2	1	0	2	32669	24644	0	57567	0	53	0.16806	0.396132
	717733	718800		+	-	EFAU004_00686	replication initiation factor	6	1	3	3	132332	26721	82152	80312	0	75	10	2	0	11	122787	46090	0	259189	0	100	0.16866	0.397235
	13047	14507		+	-	EFAU004_00015	DHH family protein	3	4	0	2	75579	95041	16621	49022	0	40	9	6	1	2	113938	116587	62556	57297	0	59	0.168848	0.397367
	1369261	1368344		-	-	EFAU004_01322	Malonyl CoA-acyl carrier protein transacylase	11	6	4	2	242837	129614	98773	54758	0	143	3	8	0	0	37020	165402	35650	0	0	64	0.168955	0.397367
	2598997	2597552		-	-	EFAU004_02560	AraC family transcriptional regulator	0	1	3	4	0	37465	68119	95827	0	34	9	7	0	1	112315	137796	32959	40270	0	55	0.169018	0.397367
	1245247	1243724		-	-	EFAU004_01215	C4-dicarboxylate anaerobic carrier	2	0	1	1	51432	20385	29019	22816	0	20	2	2	0	7	25811	53080	0	158378	0	38	0.169352	0.397621
	463251	462523		-	-	EFAU004_00450	response regulator receiver domain-containing protein	1	1	1	0	31377	27410	27520	0	0	29	3	5	0	0	45648	111492	1569	19729	0	61	0.169665	0.398045
	228821	228180		-	-	EFAU004_00232	glycine betaine/carnitine/choline ABC transporter permease	2	3	2	1	59345	78787	57356	21512	0	84	10	6	0	3	127359	130568	0	78513	0	131	0.170431	0.39953
	746237	746881		+	tmk	EFAU004_00713	thymidylate kinase	0	0	0	4	954	19559	18801	94524	0	51	2	0	0	0	25516	12203	18385	0	0	21	0.171198	0.401016
	8915	9214		+	rpsF	EFAU004_00007	30S ribosomal protein S6	1	1	0	0	40927	30716	0	12385	0	70	5	2	0	1	65339	47156	20852	40675	0	145	0.171526	0.401472
	1763927	1762908		-	arcB	EFAU004_01735	ornithine carbamoyltransferase	4	0	3	1	84720	0	69891	30769	0	45	7	2	1	4	86873	43601	72421	103648	0	75	0.171652	0.401472
	932244	931759		-	-	EFAU004_00918	hypothetical protein	1	0	0	1	38062	0	15258	20469	0	37	2	0	0	0	26843	0	0	0	0	13	0.173311	0.40502
	151707	151850		+	-	EFAU004_00157	IS256 family transposase	3	0	2	2	69440	18181	52179	40547	0	313	1	0	0	1	15929	15284	13677	38648	0	145	0.174007	0.406332
	2335113	2334484		-	upp	EFAU004_02297	uracil phosphoribosyltransferase	1	0	2	2	40927	0	53678	41069	0	53	4	0	0	0	50589	7109	0	0	0	22	0.174394	0.406919
	2876031	2875081		-	mtsA	EFAU004_02809	adhesion lipoprotein	2	1	0	0	41882	28236	10490	9256	0	23	2	4	0	2	35693	92890	0	54324	0	48	0.174794	0.407536
	1214396	1213536		-	ylqF	EFAU004_01183	ribosome biogenesis GTP-binding protein YlqF	0	0	1	0	0	0	28337	5736	0	9	4	0	0	1	60103	0	0	30675	0	26	0.175221	0.408216
	1378737	1380833		+	clpE	EFAU004_01333	UvrB/UvrC protein/AAA ATPase	4	5	7	9	85948	120798	167574	197522	0	68	8	4	1	0	108775	88625	46412	19054	0	31	0.175963	0.409627
	2700976	2700131		-	ispE	EFAU004_02638	4-diphosphocytidyl-2-C-methyl-D-erythritol kinase	0	0	1	0	14324	14325	36103	17470	0	24	3	5	0	0	45501	99170	24887	0	0	50	0.176043	0.409627
	1848057	1847863		-	-	EFAU004_01827	hypothetical protein	0	0	0	0	1773	20661	14713	4563	0	53	4	0	1	0	57448	9123	38340	0	0	134	0.176642	0.410574
	1844022	1842844		-	xerC	EFAU004_01820	site-specific tyrosine recombinase XerC-family	0	0	0	0	19372	14876	17711	0	0	11	1	4	0	0	15191	90402	0	20000	0	26	0.176815	0.410659
	14513	14965		+	rplI	EFAU004_00016	50S ribosomal protein L9	1	1	3	0	28649	28787	82833	13559	0	84	3	0	0	0	41814	6398	13901	6486	0	37	0.177139	0.411094
	10753	10947		+	-	EFAU004_00012	hypothetical protein	0	0	0	0	1773	20661	14713	4563	0	53	4	0	1	0	57448	8767	38340	0	0	134	0.178667	0.41432
	1984271	1984077		-	-	EFAU004_01960	hypothetical protein	0	0	0	0	1773	20661	14713	4563	0	53	4	0	1	0	57448	8767	38340	0	0	134	0.178667	0.41432
	1262098	1264689		+	-	EFAU004_01232	ysyl-tRNA synthetase	7	3	1	1	165347	82920	21525	31029	0	29	19	8	0	0	241445	158530	0	0	0	38	0.179409	0.415402
	464703	464575		-	-	EFAU004_00452	hypothetical protein	0	1	1	1	3410	23278	35149	26466	0	171	0	0	0	0	0	0	33632	0	0	65	0.179556	0.415421
	2482890	2483969		+	-	EFAU004_02466	sensor histidine kinase	5	1	1	0	107639	29614	37465	0	0	40	6	6	1	0	85103	125355	63677	17432	0	67	0.179599	0.415421
2243600			2243525	-	-	EFAU004_03047	Asn tRNA	0	0	0	0	0	6336	0	0	0	20	0	0	0	0	589	0	0	2162	0	9	0.180634	0.416983
	2274334	2275836		+	-	EFAU004_02245	permease	2	0	0	3	55661	13911	0	74315	0	23	6	2	0	5	78318	55213	0	125540	0	43	0.180508	0.416983
	670483	671169		+	-	EFAU004_00640	hypothetical protein	0	1	0	0	0	38980	13215	0	0	18	0	3	0	2	0	59241	0	65675	0	45	0.181381	0.418357
	1197169	1194938		-	-	EFAU004_01169	formate acetyltransferase	5	1	0	2	116916	42286	16076	43676	0	24	11	3	0	5	146460	60781	0	120945	0	36	0.183166	0.422152
	1732047	1731196		-	-	EFAU004_01708	sugar transport protein	2	0	0	0	45566	0	0	0	0	13	0	1	1	0	1032	35663	55829	19189	0	32	0.183667	0.422801
	2840405	2839377		-	vanB	EFAU004_02775	Vancomycin B-type resistance protein vanB, D-alanine--D-lactate ligase	2	1	2	3	61937	33608	50408	77053	0	54	0	3	0	2	0	61018	0	50540	0	27	0.183588	0.422801
	92929	93399		+	rpsG	EFAU004_00091	30S ribosomal protein S7	1	0	1	0	41473	0	39373	16949	0	51	3	1	0	5	47713	31279	0	114324	0	102	0.183965	0.42302
	135886	136884		+	ftsY	EFAU004_00142	signal recognition particle-docking protein FtsY	0	2	4	0	13778	55785	104087	17992	0	47	3	0	0	0	38790	14218	26457	13108	0	23	0.185663	0.4266
	2235967	2234246		-	ezrA	EFAU004_02207	septation ring formation regulator EzrA	4	2	2	0	99454	60192	44959	14211	0	31	12	5	1	0	154867	99881	56726	14324	0	47	0.186188	0.42748
	2775743	2775453		-	-	EFAU004_02711	ISEfa8, transposase	1	3	19	7	28103	81680	413351	143155	0	572	28	8	6	8	346828	157345	230717	184189	0	789	0.187256	0.429371
	2907486	2903869		-	rpoB	EFAU004_02832	DNA-directed RNA polymerase subunit beta	3	4	7	7	82128	97933	161989	147718	0	33	21	10	1	6	265707	199881	44618	137837	0	44	0.187154	0.429371
	1358622	1357882		-	-	EFAU004_01308	methyltransferase domain protein	1	0	0	1	35743	0	0	29465	0	22	5	3	0	0	67551	75829	0	0	0	48	0.187655	0.429863
	1013593	1012097		-	-	EFAU004_00992	carboxypeptidase Taq metallopeptidase	3	2	1	0	65347	61432	22615	0	0	24	7	5	0	2	93289	102369	0	65540	0	43	0.188048	0.430437
	889232	890314		+	uxuA	EFAU004_00878	mannonate dehydratase	0	2	1	0	17053	49311	33651	16427	0	26	3	2	1	3	44690	44194	62331	67162	0	50	0.18842	0.430961
	587962	588237		+	-	EFAU004_00567	Helix-turn-helix domain protein	0	1	0	0	0	38842	0	0	0	35	0	3	0	1	0	70734	0	26486	0	88	0.188945	0.431834
	2747150	2746287		-	-	EFAU004_02682	AraC family transcriptional regulator	1	1	0	0	28376	34435	0	0	0	18	3	2	0	1	41371	53791	0	44324	0	40	0.189822	0.433508
	118136	115467		-	yfhO	EFAU004_00127	Bacterial membrane protein YfhO	3	8	0	4	70259	179338	14305	99217	0	33	15	6	1	3	186578	117535	73094	68648	0	41	0.192841	0.44007
	1359599	1359006		-	-	EFAU004_01310	HD domain-containing protein	0	0	2	0	0	10743	54359	0	0	27	1	4	0	1	22935	89336	0	29459	0	59	0.193343	0.440881
	1371057	1370617		-	-	EFAU004_01325	MarR family transcriptional regulator	2	1	0	2	53069	25757	17983	49804	0	83	4	0	0	0	50811	16350	0	0	0	38	0.193965	0.441964
	2884939	2883401		-	-	EFAU004_02817	gluconate kinase	1	2	1	6	35743	55509	23433	126988	0	39	9	5	0	3	112168	114218	33408	73108	0	54	0.194645	0.443179
	1389887	1391269		+	-	EFAU004_01343	23S rRNA (uracil-5-)-methyltransferase	7	5	10	11	157571	114462	221389	225814	0	130	12	1	1	4	148082	23104	62556	110135	0	62	0.194841	0.443289
	1394147	1392921		-	-	EFAU004_01346	transcriptional regulator	0	1	1	0	0	30716	23297	0	0	11	1	1	1	0	24262	32938	67488	0	0	25	0.195585	0.444647
	2206916	2205999		-	-	EFAU004_02183	ABC transporter permease	2	1	2	0	48567	29063	55858	18383	0	41	5	1	4	0	68731	23933	167040	0	0	70	0.195847	0.444904
	2242929	2241601		-	-	EFAU004_02214	Aminopeptidase C	2	0	2	1	59754	0	46321	23989	0	24	8	2	1	0	101917	57464	72645	0	0	43	0.200339	0.454425
	2100417	2099662		-	tpiA	EFAU004_02074	triosephosphate isomerase	1	0	2	3	33287	3443	55449	73663	0	54	5	5	1	2	61504	102251	49551	57837	0	89	0.200497	0.45444
	684584	683832		-	-	EFAU004_00656	exodeoxyribonuclease III	0	3	0	1	0	74517	20299	29335	0	41	1	0	0	0	15560	4383	34529	0	0	18	0.200649	0.454443
	2348897	2349595		+	-	EFAU004_02314	CobB/CobQ-like glutamine amidotransferase domain protein	2	2	0	2	42974	42561	0	41460	0	45	3	0	2	2	47713	18009	100000	61621	0	81	0.20136	0.455368
	2736222	2735758		-	-	EFAU004_02671	ArsR family transcriptional regulator	0	0	2	0	0	0	55040	0	0	29	5	3	0	0	66519	58293	0	0	0	67	0.20215	0.45681
	886032	884503		-	-	EFAU004_00874	alkyl hydroperoxide reductase	1	0	3	0	30286	14462	70980	11473	0	20	1	2	1	5	18805	54028	39910	114459	0	37	0.202499	0.457256
	270727	270041		-	-	EFAU004_00270	GntR family transcriptional regulator	0	2	1	0	15825	59504	37738	0	0	41	7	1	0	2	96902	37322	22645	50945	0	75	0.20281	0.457614
	151151	151609		+	-	EFAU004_00156	M protein trans-acting positive regulator	0	0	1	2	16507	0	32152	53846	0	55	2	0	0	7	29572	0	0	163378	0	105	0.203448	0.45871
	191275	193401		+	pnp	EFAU004_00200	Polyribonucleotide nucleotidyltransferase	3	3	0	2	66984	80716	0	48761	0	23	11	1	2	1	141224	33649	81838	39459	0	34	0.203976	0.459556
	394120	394977		+	-	EFAU004_00390	LPXTG-motif protein cell wall anchor domain protein	4	1	4	4	89495	39944	89782	83441	0	88	8	5	3	2	100294	109597	121076	51216	0	111	0.204833	0.461143
	2477862	2477359		-	-	EFAU004_02461	hypothetical protein	0	0	2	0	1637	0	55722	9778	0	33	2	2	0	2	32669	38625	17937	52027	0	70	0.205081	0.461355
	1155776	1155093		-	-	EFAU004_01125	hypothetical protein	2	1	2	0	54433	36914	57493	12907	0	59	6	5	2	0	74336	105213	84753	0	0	96	0.206108	0.463319
	681421	681945		+	-	EFAU004_00654	GNAT family acetyltransferase	0	0	0	1	14051	0	12534	29465	0	26	4	0	1	1	51548	0	38565	35270	0	59	0.206313	0.463435
	1526870	1527310		+	-	EFAU004_01510	transcriptional regulator Spx	6	2	6	5	134788	61570	135013	111082	0	250	0	2	1	3	7964	56042	67040	76216	0	117	0.208397	0.467766
	2321102	2320035		-	rlmN	EFAU004_02285	ribosomal RNA large subunit methyltransferase N	1	0	2	0	23192	0	53678	16036	0	21	8	2	0	0	108333	53436	14573	0	0	41	0.209411	0.469692
	2593728	2592439		-	-	EFAU004_02557	hypothetical protein	0	3	0	0	0	73140	0	0	0	14	6	3	0	0	75442	71327	0	0	0	28	0.209849	0.470325
	1118871	1117762		-	pdhA	EFAU004_01094	pyruvate dehydrogenase E1 component subunit alpha	5	2	2	0	109549	57024	43324	0	0	47	5	10	0	0	72197	194075	18609	17702	0	68	0.210945	0.472429
	803048	804289		+	ftsZ	EFAU004_00771	cell division protein FtsZ	2	4	0	6	61527	100826	8174	134289	0	61	6	8	2	2	80014	160900	93049	46216	0	76	0.211113	0.472453
	853116	855407		+	-	EFAU004_00841	phage minor structural protein, region	2	4	0	1	61391	103168	0	36636	0	21	2	2	0	0	24631	43127	36771	0	0	11	0.212107	0.474325
	1465668	1463377		-	-	EFAU004_01418	phage minor structural protein	2	4	0	1	61391	103168	0	36636	0	21	2	2	0	0	24631	43127	36771	0	0	11	0.212107	0.474325
	125768	126712		+	oppF	EFAU004_00135	peptide ABC transporter ATP-binding protein	3	3	0	0	76125	67355	15803	0	0	42	5	4	0	4	67035	83056	0	107432	0	68	0.214595	0.479177
	2496549	2496103		-	-	EFAU004_02480	IS1251-like transposase	13	14	26	15	283492	318044	564986	315254	0	828	22	9	4	4	279351	187322	163677	93378	0	404	0.215017	0.479429
	2778919	2777528		-	-	EFAU004_02717	relaxase/mobilization nuclease domain protein	9	17	12	24	189904	371487	274250	487353	0	237	6	12	4	7	81268	236848	170852	164864	0	117	0.214867	0.479429
	32955	33818		+	-	EFAU004_00032	hypothetical protein	4	6	8	7	85948	132644	174659	156453	0	159	2	7	1	0	32522	148459	62107	18108	0	75	0.215693	0.480558
	175953	176954		+	ruvB	EFAU004_00183	Holliday junction DNA helicase RuvB	2	0	1	0	58253	0	30108	0	0	22	8	3	0	0	99115	67654	0	0	0	41	0.216273	0.481495
	611976	612887		+	prsA	EFAU004_00585	putative foldase protein PrsA	1	6	2	2	24965	128099	54359	41851	0	68	9	4	2	1	120796	83412	79820	40000	0	88	0.217466	0.483793
	876565	877362		+	-	EFAU004_00866	cell envelope-related function transcriptional attenuator common domain-containing protein	1	0	0	1	31787	0	15258	28422	0	23	3	1	1	1	37020	33175	50896	26216	0	46	0.218386	0.485482
	1082787	1082443		-	-	EFAU004_01061	metal-sulfur cluster biosynthetic enzyme	3	1	0	0	62755	28787	14441	15384	0	87	4	0	0	0	55309	0	0	0	0	40	0.218678	0.485773
	2122745	2122434		-	ntpG	EFAU004_02096	V-type ATP synthase subunit G	1	0	0	0	28649	0	0	0	0	22	3	1	0	0	40929	24407	14349	0	0	63	0.21873	0.485773
	743258	742011		-	-	EFAU004_00709	Putative virion core protein	4	3	1	2	83765	84297	30517	44328	0	48	9	4	0	4	119469	93127	0	104594	0	63	0.219725	0.487378
	1008374	1007025		-	-	EFAU004_00987	amino acid permease	4	9	3	4	99727	197933	83787	82007	0	85	7	5	0	0	85914	114810	0	20270	0	40	0.221243	0.490384
	493424	494092		+	-	EFAU004_00478	membrane protein	14	22	20	26	294542	472865	437602	526075	0	646	18	11	3	11	224631	219668	136098	265405	0	316	0.221807	0.491273
	1162482	1160983		-	yuaG	EFAU004_01132	hypothetical protein	3	7	2	2	77080	153719	47956	51890	0	55	22	3	0	2	271533	73104	0	51081	0	65	0.222376	0.492171
	2063545	2062625		-	pstC	EFAU004_02034	phosphate ABC transporter permease PstC	1	1	0	2	22100	29614	0	54106	0	28	4	4	1	0	53392	87203	50000	0	0	51	0.222815	0.492779
	2687453	2687148		-	rpoZ	EFAU004_02624	DNA-directed RNA polymerase subunit omega	1	1	1	1	33969	31680	24523	27118	0	95	1	1	0	0	18289	34834	0	0	0	43	0.222872	0.492779
	1586277	1585408		-	-	EFAU004_01571	ABC transporter permease	1	3	0	2	21418	67906	14168	51760	0	44	5	4	1	0	71902	95853	68609	12567	0	71	0.223727	0.494071
	402165	402764		+	-	EFAU004_00399	TetR family transcriptional regulator	1	0	1	0	38199	11570	39100	14341	0	43	4	2	0	3	58480	56990	0	70945	0	77	0.224608	0.495653
	92432	92845		+	rpsL	EFAU004_00090	30S ribosomal protein S12	2	0	0	0	44884	14325	0	11473	0	42	1	6	0	0	18510	121090	0	0	0	84	0.227245	0.501105
	2722168	2720708		-	gltX	EFAU004_02657	glutamyl-tRNA synthetase	3	3	1	0	65211	75344	29019	16688	0	31	7	4	1	1	94469	80450	65470	33513	0	46	0.228315	0.503095
	2146826	2145318		-	-	EFAU004_02117	M protein trans-acting positive regulator	0	1	1	0	0	28650	37602	15906	0	13	4	2	1	0	51327	42298	45739	14324	0	25	0.228498	0.50313
	102128	102394		+	rpsQ	EFAU004_00104	30S ribosomal protein S17	0	0	2	0	14870	3030	57084	5215	0	75	4	1	1	0	53392	23341	61434	12567	0	141	0.229053	0.503985
	31592	32617		+	-	EFAU004_00031	hypothetical protein	0	2	4	2	19508	49311	98365	52803	0	53	3	1	0	8	39675	33530	34753	188918	0	72	0.230923	0.507727
	1366338	1365862		-	-	EFAU004_01319	acetyl-CoA carboxylase, biotin carboxyl carrier protein	2	4	0	3	48976	91873	21117	78748	0	126	1	0	1	1	16666	4976	64125	44324	0	68	0.231351	0.508296
	813279	812938		-	-	EFAU004_00779	hypothetical protein	0	1	0	0	13778	32369	20027	0	0	48	0	4	0	1	0	95379	0	38243	0	97	0.231629	0.508536
	1256911	1255070		-	-	EFAU004_01227	DNA primase	1	4	0	2	25238	93388	0	47848	0	22	5	7	0	1	67625	149170	0	38648	0	34	0.231691	0.508536
	2222158	2223837		+	rnjA	EFAU004_02198	Ribonuclease J 1	0	5	2	2	13915	108126	48637	48370	0	32	5	4	0	5	63495	89218	26457	115405	0	43	0.234002	0.512997
	2653393	2651897		-	lysS	EFAU004_02596	lysyl-tRNA synthetase	2	2	1	5	58799	56611	36512	110560	0	43	0	2	2	0	8038	40284	90134	0	0	23	0.234047	0.512997
	2954167	2953349		-	oxaA	EFAU004_02865	putative stage III sporulation protein J	2	3	2	1	50204	83057	50136	27379	0	64	4	0	0	0	51474	12677	34304	18918	0	35	0.23406	0.512997
	196542	197843		+	-	EFAU004_00203	hemolysin	0	3	0	2	0	77134	0	49804	0	24	5	4	1	0	66002	80568	47085	19459	0	40	0.23535	0.514829
	1679078	1678164		-	-	EFAU004_01659	hexose kinase, 1-phosphofructokinase family protein	1	1	2	0	37107	30578	46594	0	0	31	1	4	2	0	23377	84241	89013	0	0	53	0.236537	0.517049
	2462774	2462061		-	-	EFAU004_02443	MgtC family protein	0	1	2	2	17189	24104	57356	60104	0	55	7	3	1	1	90707	60189	54260	39864	0	85	0.238505	0.520667
	2911065	2912033		+	-	EFAU004_02836	biotin-[acetyl-CoA-carboxylase] ligase	5	1	7	3	124556	34022	166348	74576	0	103	4	4	4	6	55014	93838	167713	145135	0	119	0.238365	0.520667
	2273786	2272107		-	-	EFAU004_02244	Ribonuclease J 2	0	9	1	0	16643	196143	21389	0	0	34	1	0	0	3	18879	0	29372	81351	0	19	0.238833	0.520933
	1367576	1366341		-	-	EFAU004_01320	beta-ketoacyl-acyl-carrier-protein synthase II	1	2	3	1	37926	50000	64032	35332	0	37	8	6	0	1	108112	129383	0	31486	0	54	0.239063	0.521056
	101915	102103		+	rpmC	EFAU004_00103	50S ribosomal protein L29	0	1	2	4	18690	25068	62806	88917	0	258	1	1	1	0	22713	25592	50896	8243	0	142	0.239387	0.521385
	1446361	1445561		-	-	EFAU004_01397	glycosyl transferase family protein	1	1	0	0	26193	28925	0	1694	0	17	2	1	1	0	30530	26658	66367	0	0	38	0.239753	0.521805
	735816	736553		+	-	EFAU004_00702	DeoR-like helix-turn-helix protein	1	2	2	0	29331	49862	52861	0	0	44	4	3	0	4	51843	69431	0	95810	0	73	0.241521	0.525272
	2350808	2349657		-	mtlD	EFAU004_02315	Mannitol-1-phosphate 5-dehydrogenase	2	1	0	0	55252	40771	0	13428	0	23	7	2	0	0	92994	51303	22869	21351	0	40	0.241863	0.525637
	675247	674498		-	pnuC	EFAU004_00644	nicotinamide mononucleotide transporter PnuC	0	3	2	0	0	82231	43188	13820	0	46	4	7	0	0	60840	146563	0	16351	0	74	0.244704	0.531428
	738871	739566		+	-	EFAU004_00706	CarD family transcriptional regulator	4	1	0	0	94952	25619	2179	5345	0	46	3	1	0	0	40339	19786	0	3648	0	22	0.247182	0.536422
	783553	783978		+	-	EFAU004_00750	hypothetical protein	0	2	1	1	6684	46418	29836	21382	0	61	0	2	1	3	8849	45023	43946	82432	0	105	0.247221	0.536422
	52797	54200		+	-	EFAU004_00051	FtsK/SpoIIIE family protein	2	1	1	3	42291	41597	21389	76662	0	32	7	4	0	4	87389	78791	0	94054	0	46	0.247605	0.536566
	1812963	1815083		+	-	EFAU004_01789	sulfatase	6	1	4	2	128649	29752	88010	42764	0	34	9	7	0	3	116740	148696	0	82297	0	40	0.248148	0.537356
	1281053	1280238		-	-	EFAU004_01244	phosphomethylpyrimidine kinase	0	3	1	1	3683	74380	25204	28683	0	40	8	3	0	1	107300	72156	0	34594	0	65	0.248704	0.538174
	2245345	2245635		+	-	EFAU004_02218	ISEfa8, transposase	2	2	18	6	52796	61983	393051	131681	0	549	28	8	2	9	350884	165047	100224	204324	0	704	0.250434	0.541138
	1788265	1786370		-	-	EFAU004_01761	asparagine synthetase B	10	16	19	8	221828	348347	414577	178226	0	153	15	2	4	8	188126	54265	160986	187297	0	77	0.252163	0.544484
	1708817	1707933		-	-	EFAU004_01688	ATP-binding protein	2	0	0	1	55388	0	11307	31681	0	27	7	2	0	0	94911	40284	34753	0	0	48	0.255965	0.552036
	2243224	2243388		+	-	EFAU004_02215	hypothetical protein	1	0	4	3	36562	14876	96321	73794	0	335	2	1	1	1	26622	36611	38116	27702	0	195	0.255844	0.552036
	1365837	1365418		-	fabZ2	EFAU004_01318	(3R)-hydroxymyristoyl-[acyl carrier protein] dehydratase	0	6	1	1	17598	132644	34468	21773	0	122	3	4	0	0	38053	82109	1345	0	0	72	0.258334	0.556611
	2331253	2329088		-	acm	EFAU004_02292	Collagen-binding protein	5	0	1	3	109822	0	34877	66753	0	24	13	0	2	0	167109	15995	84977	6621	0	31	0.260305	0.560456
	2298900	2300009		+	msmK	EFAU004_02266	ABC transporter ATP-binding protein	0	3	4	1	0	64049	85422	31812	0	40	7	2	2	0	96902	44786	92600	17162	0	56	0.263773	0.567517
	1375963	1374917		-	-	EFAU004_01330	glycosyl transferase family protein	0	2	0	1	0	60468	0	30769	0	21	4	2	1	1	54646	39928	39686	22702	0	37	0.265629	0.571103
	2407606	2405315		-	-	EFAU004_02367	phage minor structural protein	8	7	0	2	177080	166528	14577	58539	0	45	19	8	0	1	240044	155924	36771	41351	0	51	0.266771	0.573147
	1327567	1326062		-	-	EFAU004_01285	sensor histidine kinase	1	4	2	0	27148	93388	43188	16688	0	29	4	0	3	1	57817	18364	129596	43108	0	41	0.267599	0.574516
	235348	234650		-	-	EFAU004_00236	integral membrane protein	3	0	0	3	82946	0	2043	68839	0	55	9	4	0	1	115117	78554	0	33243	0	81	0.268169	0.575072
	2108153	2107647		-	-	EFAU004_02081	ECF subfamily RNA polymerase sigma-70 region 2	0	1	1	0	0	37741	39645	18252	0	47	2	2	1	0	28761	48696	72645	12432	0	80	0.268049	0.575072
	2507007	2503813		-	-	EFAU004_02487	Snf2 family protein	3	5	1	8	69986	124380	41825	178487	0	32	22	6	0	3	269542	115876	0	84324	0	36	0.268114	0.575072
	806750	807457		+	-	EFAU004_00775	cell division protein DivIVA	7	2	2	1	153751	54407	51362	38200	0	105	2	1	0	2	35545	36137	30493	55945	0	55	0.269007	0.575896
	1674545	1676104		+	-	EFAU004_01657	voltage-gated cchloride transporter, chloride channel family protein	10	8	10	13	212551	180027	217711	266232	0	140	12	6	0	6	157522	122630	22645	134729	0	70	0.269592	0.576739
	663551	665533		+	-	EFAU004_00634	PTS system, sugar-specific IIBC component	6	3	10	5	138744	72038	232561	118774	0	70	15	13	1	9	186356	260071	38340	208243	0	87	0.269817	0.576811
	149768	150844		+	-	EFAU004_00155	cell wall surface anchor family protein	1	3	6	2	24283	78512	141416	44850	0	67	5	4	2	4	70132	79146	87219	104189	0	79	0.271348	0.579673
	1898020	1897745		-	rpsP	EFAU004_01874	30S ribosomal protein S16	0	0	0	0	12278	14049	0	0	0	23	0	1	0	1	10398	29265	0	34594	0	67	0.271734	0.580084
	860782	861072		+	-	EFAU004_00848	ISEfa8, transposase	1	5	4	6	31514	125619	104087	134680	0	340	11	12	0	2	140044	248815	0	51216	0	378	0.272425	0.581147
	1458002	1457712		-	-	EFAU004_01411	ISEfa8, transposase	1	5	4	6	31514	125619	104087	134680	0	340	11	12	0	2	140044	248815	0	51216	0	378	0.272425	0.581147
	2365281	2363389		-	-	EFAU004_02326	ABC transporter ATP-binding protein/permease	1	2	4	1	25784	56611	89100	27770	0	26	12	4	0	0	156342	88270	0	13918	0	34	0.275049	0.585915
	618955	619713		+	-	EFAU004_00591	hypothetical protein	5	3	5	10	113369	72589	124931	218774	0	174	8	4	0	1	109365	89691	31390	34324	0	87	0.275877	0.587263
	2074813	2073500		-	-	EFAU004_02043	helicase	0	1	0	2	0	22727	20299	47979	0	17	6	2	0	0	81268	55568	0	16081	0	29	0.278855	0.593183
	2469181	2468813		-	rplL	EFAU004_02449	50S ribosomal protein L7/L12	0	3	0	0	11323	70110	1498	8604	0	62	1	0	0	0	22713	15165	0	0	0	25	0.279512	0.594161
	1453425	1452235		-	-	EFAU004_01404	IS1251-like transposase	32	33	58	41	667939	716391	1237057	828943	0	724	52	34	6	17	637905	665521	234304	398108	0	406	0.281055	0.59702
	947489	948910		+	-	EFAU004_00931	LPXTG-motif protein cell wall anchor domain protein	5	1	0	1	122783	40495	18801	26727	0	36	5	4	2	0	64896	85071	89910	20810	0	45	0.282698	0.600085
	2945786	2944485		-	engD	EFAU004_02857	translation-associated GTPase	0	1	2	0	0	34022	44550	1955	0	15	10	0	0	0	128023	12322	0	0	0	26	0.283609	0.601596
	2580048	2581442		+	-	EFAU004_02548	glucuronate isomerase	2	2	2	0	61664	49724	47683	13168	0	30	8	4	0	2	99557	88388	0	46486	0	42	0.284402	0.602853
	406261	408138		+	-	EFAU004_00402	tyrosine decarboxylase	11	9	15	10	240381	203581	331607	206910	0	130	15	7	1	4	195280	147630	68161	89594	0	66	0.285145	0.604002
	545717	544521		-	-	EFAU004_00528	tellurite resistance protein	5	6	7	10	119372	128374	168937	211342	0	131	8	7	1	1	107890	136018	54708	27567	0	68	0.285587	0.604512
	414265	413600		-	-	EFAU004_00407	beta-phosphoglucomutase	3	8	6	11	64665	178099	130381	223207	0	223	21	4	1	14	262684	81753	67713	320810	0	275	0.287021	0.607121
	1751320	1750052		-	eep	EFAU004_01722	membrane-associated zinc metalloprotease	1	2	0	3	28512	49173	0	77314	0	30	4	4	2	0	56784	79739	74887	7702	0	43	0.28853	0.609885
	1051388	1050888		-	-	EFAU004_01029	hypothetical protein	2	0	2	0	54160	19008	56267	17340	0	73	0	4	0	0	0	83649	0	0	0	41	0.289035	0.610523
	1266064	1264877		-	tuf_1	EFAU004_01233	translation elongation factor Tu	3	2	0	5	71077	44490	20163	114080	0	52	8	8	0	0	105752	171445	0	15000	0	61	0.289287	0.610626
	1027689	1026763		-	-	EFAU004_01006	cysteine synthase A	1	0	2	0	29058	0	44959	15514	0	24	2	3	0	2	36430	60426	0	52837	0	40	0.290225	0.612178
	726516	728126		+	pyrG	EFAU004_00694	CTP synthase	1	1	0	3	39290	28925	17029	67796	0	23	8	0	0	4	101696	0	5156	109324	0	33	0.292057	0.615611
	895046	894606		-	marR	EFAU004_00882	DNA-binding transcriptional repressor MarR	1	0	1	2	27557	0	31335	42503	0	57	3	4	1	0	43215	77606	41928	0	0	92	0.292465	0.616039
	490778	492157		+	-	EFAU004_00475	NADH peroxidase	4	2	1	0	89085	42424	31335	0	0	29	10	2	0	1	132227	42535	25560	23108	0	40	0.29274	0.616186
	156595	157296		+	-	EFAU004_00164	LrgB family protein	2	1	1	1	57298	30991	31471	34941	0	55	4	0	0	1	55899	0	0	34459	0	32	0.293707	0.617791
	1587973	1588551		+	-	EFAU004_01573	response regulator receiver domain-containing protein	0	2	1	2	0	56887	37193	40677	0	58	0	2	0	6	1843	49644	0	147972	0	86	0.29448	0.618983
	1157972	1158928		+	-	EFAU004_01129	oxidoreductase family, NAD-binding Rossmann fold protein	4	8	6	5	83628	190495	141416	110951	0	137	4	0	0	7	49336	17772	23094	178108	0	70	0.299368	0.628819
	586996	585815		-	xerC	EFAU004_00565	site-specific tyrosine recombinase XerC-family	5	0	0	0	106821	15977	14441	1043	0	29	1	1	1	4	16297	25355	61210	97837	0	42	0.300073	0.62986
	1273159	1274313		+	-	EFAU004_01240	hydroxymethylglutaryl-CoA synthase	2	4	0	1	42155	86639	0	34550	0	35	2	3	0	0	35545	62914	0	0	0	21	0.30188	0.633211
	678893	678024		-	-	EFAU004_00650	HAD superfamily hydrolase	1	0	0	0	29740	12947	0	18774	0	17	2	3	0	1	34734	61611	0	29594	0	36	0.303339	0.635829
	2225841	2225188		-	-	EFAU004_02201	HAD-superfamily hydrolase	1	2	0	0	35879	52341	12261	11473	0	42	1	0	1	4	12536	0	53363	103918	0	64	0.308333	0.645846
	1392021	1391443		-	-	EFAU004_01344	chitin binding protein	1	1	1	2	36289	34848	34468	41329	0	63	5	1	2	0	64454	37085	88116	14594	0	88	0.309692	0.648242
	98342	98965		+	rplD	EFAU004_00096	50S ribosomal protein L4	0	5	1	2	15143	122314	41416	50456	0	91	4	0	0	3	53539	0	0	83108	0	54	0.314126	0.657066
	203760	205100		+	-	EFAU004_00210	ISEnfa3, transposase	4	3	9	12	99863	82920	197547	255149	0	118	25	6	2	11	307448	132938	83183	247162	0	143	0.316322	0.661201
	501054	501731		+	-	EFAU004_00485	NAD(P)H dehydrogenase	0	0	0	0	10231	0	16485	13950	0	14	3	1	0	0	48303	27488	0	20405	0	35	0.316769	0.661675
	902907	903722		+	-	EFAU004_00890	integral membrane protein	0	2	0	1	13915	45179	0	36375	0	29	5	4	0	0	66592	88270	0	0	0	47	0.317416	0.662567
	2107630	2106731		-	-	EFAU004_02080	hypothetical protein	0	2	0	3	10368	47382	14032	73924	0	40	4	2	0	3	61135	39218	27578	72162	0	55	0.317701	0.662702
	1342931	1344121		+	-	EFAU004_01298	IS1251-like transposase	32	33	58	41	667939	716391	1237057	828943	0	724	52	38	6	17	637905	738033	234304	398108	0	421	0.319436	0.665861
	2953331	2952573		-	-	EFAU004_02864	r3H domain protein	2	1	1	2	43656	31680	39782	44850	0	52	3	4	0	2	37905	82464	27354	61756	0	68	0.32114	0.668948
	2267758	2267051		-	-	EFAU004_02238	Zn-dependent protease	4	1	0	0	85948	37327	14850	0	0	48	11	0	1	0	141002	7582	43721	0	0	67	0.322038	0.670357
	2528269	2529555		+	rarA	EFAU004_02505	recombination factor protein RarA	2	4	2	2	54024	99449	48773	51760	0	49	7	3	0	4	88864	67654	36322	95000	0	55	0.323905	0.673776
	1889475	1889131		-	-	EFAU004_01864	hypothetical protein	0	0	0	1	0	0	0	25162	0	18	1	1	0	0	22935	27132	0	20810	0	51	0.324333	0.674201
	2345768	2345031		-	-	EFAU004_02311	hypothetical protein	0	0	3	1	13642	15289	73978	31029	0	45	7	0	1	2	86430	0	52914	48108	0	63	0.324742	0.674584
	1686442	1685510		-	-	EFAU004_01667	hypothetical protein	0	0	3	0	19508	16942	65122	18774	0	32	5	1	1	1	64896	27962	36995	43243	0	46	0.32562	0.675942
	2546512	2547522		+	-	EFAU004_02526	Foldase protein prsA	4	1	0	4	90450	28374	0	87353	0	50	12	4	0	0	153613	84478	0	0	0	58	0.325769	0.675942
	1410872	1412167		+	-	EFAU004_01364	IS1251-like transposase	32	35	60	42	687175	746969	1285149	855932	0	689	55	41	6	19	679277	809478	234304	425810	0	414	0.327126	0.678133
	443564	445366		+	-	EFAU004_00436	peptide ABC transporter permease/transmembrane protein	2	1	2	1	46384	30440	59536	22555	0	22	4	6	0	1	56342	118009	0	31486	0	28	0.328333	0.680166
	1556640	1555732		-	-	EFAU004_01539	diacylglycerol kinase catalytic subunit	3	0	0	0	63301	0	0	0	0	17	6	0	0	0	82522	14099	22645	7297	0	34	0.330986	0.685192
	801700	803025		+	ftsA	EFAU004_00770	cell division protein FtsA	3	1	1	2	78444	40633	39237	50325	0	39	6	1	0	5	85250	37914	0	114729	0	44	0.332367	0.687577
	2827987	2826371		-	-	EFAU004_02759	CobW/P47K family protein	0	0	6	0	15688	20661	147411	0	0	28	5	4	0	3	69395	78554	0	71621	0	33	0.333636	0.689728
	1526027	1524123		-	-	EFAU004_01508	LPXTG-motif protein cell wall anchor domain protein	4	0	0	4	90313	14600	0	88917	0	25	7	2	0	3	93067	56042	5381	70540	0	29	0.334246	0.690516
	2938389	2939597		+	-	EFAU004_02853	histidine kinase	0	2	3	1	14324	58677	77247	25945	0	36	7	0	0	0	95058	8175	14798	0	0	24	0.334967	0.691531
2936964			2935417	-	-	EFAU004_03192	16S ribosomal RNA	372	282	319	287	7777216	5994490	6800817	5816427	2	4261	239	210	189	127	2934808	4069668	6995964	2837567	1	2719	0.336932	0.69511
2559031			2557484	-	-	EFAU004_03102	16S ribosomal RNA	373	282	320	287	7792905	5994490	6816348	5816427	2	4266	240	210	189	127	2946681	4069668	6995964	2837567	1	2721	0.338134	0.697113
	419281	420114		+	-	EFAU004_00410	endonuclease/exonuclease/phosphatase family protein	0	2	2	0	0	43939	42779	13689	0	30	7	0	0	2	91076	19075	0	47567	0	47	0.341345	0.70325
	1405225	1406394		+	-	EFAU004_01360	Beta-lactamase	13	20	13	7	280354	430165	288147	146284	0	244	17	6	1	10	211651	134952	43721	235810	0	133	0.341381	0.70325
	2096067	2096642		+	-	EFAU004_02071	hypothetical protein	4	3	4	3	98090	81680	94686	68448	0	148	4	0	0	5	58038	0	0	127432	0	80	0.344764	0.709322
	523546	523887		+	-	EFAU004_00510	toxin-antitoxin system, toxin component, MazF family	3	2	0	2	76534	42699	7084	54237	0	131	3	2	0	1	43215	38744	0	44054	0	92	0.346892	0.713213
	1278458	1279909		+	-	EFAU004_01243	cardiolipin synthetase	0	2	4	0	0	44765	92370	0	0	23	8	1	1	0	99041	22985	43049	16756	0	31	0.348904	0.716861
	1710952	1709687		-	-	EFAU004_01690	carbamoyl phosphate synthase-like protein	3	1	0	1	78035	34297	19073	27379	0	31	3	0	1	0	39675	0	53139	13513	0	20	0.351041	0.72076
	944097	947486		+	-	EFAU004_00930	von Willebrand factor type A domain-containing protein	13	8	4	10	287448	180440	89100	214341	0	56	24	6	8	8	298377	117061	317937	195270	0	68	0.3519	0.722032
2651211			2649664	-	-	EFAU004_03132	16S ribosomal RNA	375	283	324	290	7841200	6015151	6903269	5871056	2	4300	240	210	189	127	2944542	4069668	6995964	2837567	1	2720	0.351912	0.722032
1325369			1323822	-	-	EFAU004_03002	16S ribosomal RNA	375	283	324	290	7841200	6015151	6903269	5871056	2	4300	239	210	189	127	2935103	4069668	6995964	2837567	1	2719	0.352605	0.722493
	2103900	2102863		-	-	EFAU004_02077	SorC family transcriptional regulator	8	0	0	0	181582	3581	6539	782	0	46	6	6	0	0	83628	132464	0	0	0	52	0.352924	0.722493
2252074			2250527	-	-	EFAU004_03072	16S ribosomal RNA	375	283	324	290	7841200	6015151	6903269	5871056	2	4300	239	210	189	127	2935103	4069668	6995964	2837567	1	2719	0.352605	0.722493
	2695960	2694587		-	glmU	EFAU004_02633	bifunctional N-acetylglucosamine-1-phosphate / uridyltransferase/glucosamine-1-phosphate acetyltransferase	3	7	4	3	74488	164876	90326	66753	0	72	4	3	1	1	49336	76777	41255	40540	0	37	0.353243	0.722493
	765386	766390		+	-	EFAU004_00732	lipoyltransferase and lipoate-protein ligase A	4	1	0	0	91950	22038	14305	0	0	31	3	3	1	0	47713	67298	56950	0	0	42	0.354041	0.723464
	2031517	2032419		+	-	EFAU004_02006	phosphosugar-binding transcriptional regulator	0	1	4	3	0	24931	88283	78357	0	53	2	6	0	2	34882	128317	0	51351	0	59	0.354775	0.724473
	926278	924983		-	-	EFAU004_00913	IS1251-like transposase	32	34	59	41	667939	736914	1256403	846414	0	676	54	41	6	19	672197	804739	234304	425810	0	412	0.357774	0.729645
	2313988	2312945		-	-	EFAU004_02279	oligopeptide ABC transporter, permease protein OppC family protein	1	2	2	0	40654	50550	59128	12907	0	39	5	4	0	2	64528	82109	0	50270	0	47	0.35755	0.729645
	1784776	1786071		+	-	EFAU004_01760	IS1251-like transposase	32	34	59	41	667939	736914	1256403	846414	0	676	54	41	6	19	672197	806516	234304	425810	0	412	0.358737	0.731076
471741			473289	+	-	EFAU004_02872	16S ribosomal RNA	359	280	314	283	7503819	5952341	6679700	5732594	2	4175	231	206	180	125	2834218	3990758	6678923	2799459	1	2631	0.361071	0.73462
	1201953	1199908		-	parE	EFAU004_01171	DNA topoisomerase IV subunit B	8	4	2	3	168212	85537	48365	74706	0	46	5	2	2	0	61283	55924	82511	0	0	24	0.360849	0.73462
	1370607	1369645		-	-	EFAU004_01324	3-oxoacyl-ACP synthase	3	0	2	2	79126	3443	49591	47457	0	46	6	2	0	3	80457	46919	0	77972	0	53	0.360809	0.73462
	2318739	2319842		+	-	EFAU004_02284	glycerol dehydrogenase	11	10	11	11	235879	217355	237874	222425	0	206	10	6	1	7	131268	129265	66143	171621	0	112	0.360724	0.73462
	2706291	2704735		-	rny	EFAU004_02641	2',3'-cyclic-nucleotide 2'-phosphodiesterase	4	2	0	2	95225	49035	0	41720	0	29	6	2	1	1	84955	42654	46636	34594	0	33	0.36072	0.73462
	738421	737213		-	-	EFAU004_00704	transporter, major facilitator family protein	11	13	9	13	247339	284435	192915	280573	0	207	10	7	3	7	127359	136966	113677	177162	0	114	0.362595	0.735948
	2360543	2359593		-	-	EFAU004_02323	mannose-6-phosphate isomerase	0	3	0	4	0	77272	0	81486	0	41	1	2	2	1	20943	42654	101345	26891	0	50	0.362779	0.735948
	466061	466768		+	-	EFAU004_00455	deoxynucleoside kinase	1	3	0	1	28103	65151	10762	27118	0	46	7	3	0	0	85693	69905	0	15945	0	60	0.363644	0.737084
	863691	864062		+	-	EFAU004_00853	hypothetical protein	0	0	0	0	18281	15013	20980	0	0	36	0	0	0	0	7522	12559	0	0	0	13	0.364147	0.737606
	1455093	1454722		-	-	EFAU004_01406	hypothetical protein	0	0	0	0	18281	15013	20980	0	0	36	0	0	0	0	7522	12559	0	0	0	13	0.364147	0.737606
	1371363	1372328		+	-	EFAU004_01326	excinuclease ABC	0	0	1	4	19372	1652	36920	91003	0	38	6	2	0	2	84734	45853	8295	45405	0	47	0.365807	0.739972
	1039735	1039148		-	-	EFAU004_01018	hypothetical protein	4	2	0	0	93042	56198	13896	0	0	69	3	3	0	3	41887	58767	25336	67297	0	82	0.366261	0.740393
	1016451	1015912		-	-	EFAU004_00995	hypothetical protein	3	0	0	0	72169	0	0	11994	0	38	6	0	0	2	77581	0	7174	55135	0	64	0.367724	0.742852
	540335	541009		+	-	EFAU004_00524	DNA-binding response regulator	4	0	1	1	104092	0	29972	27770	0	59	1	0	0	4	16887	0	0	97027	0	42	0.368047	0.743006
	2284617	2283598		-	gpsA	EFAU004_02253	glycerol-3-phosphate dehydrogenase	2	0	4	2	58390	0	85149	50977	0	47	4	3	0	0	56784	75473	0	0	0	32	0.368265	0.743006
	52002	52775		+	-	EFAU004_00050	hypothetical protein	1	0	5	1	29195	0	111580	37679	0	57	2	2	2	1	24631	51658	81390	43243	0	64	0.369423	0.744572
	1164814	1165530		+	-	EFAU004_01136	response regulator receiver domain-containing protein	0	0	1	0	0	0	37057	0	0	12	6	0	0	0	73598	15876	0	0	0	31	0.369317	0.744572
	917660	918733		+	-	EFAU004_00905	hypothetical protein	4	0	0	3	84583	0	0	68318	0	35	2	0	2	1	31268	10545	104260	38783	0	43	0.37101	0.746984
	1548812	1546977		-	lepA	EFAU004_01532	GTP-binding protein LepA	2	0	3	2	43656	18319	73160	49413	0	25	4	1	0	4	49926	20616	25784	107027	0	27	0.371607	0.747685
	620539	619799		-	-	EFAU004_00592	LytTR family transcriptional regulator	0	1	3	0	0	36088	82016	19035	0	46	5	3	0	0	72197	69075	32062	0	0	58	0.373528	0.751003
	1061107	1058687		-	pheT	EFAU004_01038	phenylalanyl-tRNA synthetase subunit beta	4	3	5	0	86903	74931	124386	17731	0	31	12	3	0	5	148451	64691	0	120135	0	34	0.373505	0.751003
	2939891	2941162		+	serS2	EFAU004_02854	seryl-tRNA synthetase	2	0	5	4	56480	0	121389	81486	0	50	4	3	0	6	58407	62085	14349	148648	0	55	0.374989	0.752981
	1862154	1861318		-	-	EFAU004_01840	ISEfa8, transposase	3	0	0	0	65211	0	0	0	0	19	3	3	0	0	42182	63862	0	20270	0	37	0.375458	0.753418
	2715555	2715109		-	-	EFAU004_02649	GNAT family acetyltransferase	1	0	6	0	24283	18732	135558	11864	0	106	0	1	2	0	0	19786	92376	19459	0	73	0.376519	0.755045
	77031	76108		-	coaA	EFAU004_00074	pantothenate kinase	7	4	1	6	166030	103030	22479	136245	0	115	11	0	4	6	137979	0	156950	148378	0	119	0.377017	0.75554
	2293889	2295604		+	-	EFAU004_02262	ABC transporter ATP-binding protein/permease	8	9	20	19	180627	204958	441961	391655	0	177	19	7	3	7	240412	149881	123094	171621	0	99	0.378509	0.758025
	1328250	1327564		-	-	EFAU004_01286	DNA-binding response regulator	3	2	1	0	63710	56336	21389	0	0	51	6	1	0	2	80678	31398	0	62567	0	63	0.37881	0.758124
	754708	752519		-	-	EFAU004_00721	anaerobic ribonucleoside triphosphate reductase	6	2	3	7	135879	45592	77111	161016	0	47	15	5	0	5	190412	108767	0	130540	0	49	0.385751	0.771502
	2480695	2479523		-	-	EFAU004_02463	ABC-2 family transporter protein	3	2	0	3	69713	43526	14441	69752	0	42	5	1	0	4	69026	35426	0	107297	0	45	0.387881	0.775246
473644			476556	+	-	EFAU004_02877	23S ribosomal RNA	24081	14218	16382	17209	502663574	301607438	348175340	347789700	72	128753	11874	12063	11181	11023	145372197	232982345	413670403	245789189	43	89067	0.388219	0.775407
	128641	130422		+	-	EFAU004_00138	family 5 extracellular solute-binding protein	7	5	1	4	150068	114600	32697	85006	0	53	15	2	2	2	192920	55094	89686	47567	0	54	0.388919	0.77629
1323372			1320461	-	-	EFAU004_02997	23S ribosomal RNA	24249	14314	16487	17298	506169849	303647107	350406811	349571968	72	129618	11953	12118	11221	11057	146328097	234050355	415157399	246550405	43	89464	0.389144	0.77629
	2282374	2281997		-	-	EFAU004_02251	hypothetical protein	0	1	2	0	16780	29752	59400	0	0	70	0	0	0	0	294	13862	34753	0	0	32	0.389829	0.777076
	662641	663537		+	murQ	EFAU004_00633	N-acetylmuramic acid 6-phosphate etherase	3	5	1	0	68485	113498	30245	13428	0	62	2	2	2	3	34144	43246	98878	67702	0	67	0.391167	0.779227
	119246	120928		+	yloV	EFAU004_00130	DAK2 domain fusion protein YloV	10	3	8	3	224420	65702	178882	70795	0	80	6	3	3	1	78687	70971	122197	24054	0	43	0.392245	0.779426
	866448	867875		+	-	EFAU004_00857	amino acid permease family protein	6	5	6	6	138608	116391	147547	130769	0	93	8	3	1	3	104424	75829	42376	69189	0	51	0.391823	0.779426
2250077			2247165	-	-	EFAU004_03067	23S ribosomal RNA	24454	14457	16663	17443	510444747	306680716	354162125	352510691	73	130775	12063	12203	11310	11157	147679719	235690758	418454260	248791891	43	90166	0.391525	0.779426
2557034			2554122	-	-	EFAU004_03097	23S ribosomal RNA	24454	14457	16663	17443	510444747	306680716	354162125	352510691	73	130775	12063	12203	11310	11157	147679719	235690758	418454260	248791891	43	90166	0.391525	0.779426
2649214			2646302	-	-	EFAU004_03127	23S ribosomal RNA	24454	14457	16663	17443	510444747	306680716	354162125	352510691	73	130775	12063	12203	11310	11157	147679719	235690758	418454260	248791891	43	90166	0.391525	0.779426
	2825003	2826130		+	-	EFAU004_02758	ISL3 family transposase	8	8	13	12	182128	188842	295231	260104	0	205	21	10	0	1	262610	198578	31614	29729	0	115	0.393001	0.779426
2934967			2932055	-	-	EFAU004_03187	23S ribosomal RNA	24454	14457	16663	17443	510444747	306680716	354162125	352510691	73	130775	12063	12203	11310	11157	147679719	235690758	418454260	248791891	43	90166	0.391525	0.779426
	2645522	2644329		-	metK	EFAU004_02593	S-adenosylmethionine synthetase	3	2	3	0	71487	52617	63760	0	0	39	3	1	0	5	47935	29739	0	120810	0	41	0.39572	0.784146
	127701	128615		+	-	EFAU004_00137	ABC transporter permease	3	0	1	4	82537	19146	27792	80964	0	57	2	6	0	1	34292	128199	26457	38378	0	62	0.396789	0.785746
	1397506	1398309		+	-	EFAU004_01351	hypothetical protein	8	6	1	7	167394	137327	39509	146023	0	152	6	5	0	3	79793	110426	0	78378	0	83	0.399922	0.791431
	979795	979091		-	-	EFAU004_00960	carbonic anhydrase	5	1	0	0	109549	28787	16076	0	0	54	5	4	0	0	65929	96327	0	12702	0	62	0.40034	0.791737
	137071	139338		+	-	EFAU004_00143	bifunctional glutamate--cysteine ligase/glutathione synthetase	4	4	22	14	85675	91322	468801	286310	0	102	8	13	1	4	108923	259004	68385	93378	0	58	0.400762	0.792051
	2302659	2302090		-	-	EFAU004_02269	ribonuclease M5	0	0	1	0	0	16253	27656	18774	0	27	0	1	0	0	3908	19786	0	0	0	10	0.401355	0.792702
	1845313	1845062		-	-	EFAU004_01823	Helix-turn-helix domain protein	0	0	0	0	12005	0	0	0	0	11	0	0	0	0	7743	17890	0	5945	0	31	0.403168	0.79576
	479222	478077		-	metB	EFAU004_00463	cystathionine gamma-synthase	5	1	2	2	113778	39256	42506	50456	0	53	4	5	0	4	59144	105213	0	97567	0	57	0.406396	0.801607
	840658	842352		+	-	EFAU004_00828	Phage Terminase	0	2	4	2	0	47107	88147	46414	0	26	4	1	0	4	56194	36611	0	96621	0	27	0.40748	0.803218
	1478126	1476432		-	-	EFAU004_01431	Phage Terminase	0	2	4	2	0	47107	88147	46414	0	26	4	1	0	4	56194	36611	0	96621	0	27	0.40748	0.803218
	2419955	2418261		-	-	EFAU004_02381	Phage Terminase	0	2	4	2	0	47107	88147	46414	0	26	4	1	0	4	56194	36611	0	96621	0	27	0.40748	0.803218
	1593906	1592611		-	aroA	EFAU004_01578	3-phosphoshikimate 1-carboxyvinyltransferase	0	1	3	3	16234	35950	65803	70143	0	36	10	3	0	0	132153	64573	0	0	0	37	0.408675	0.803995
	144954	145310		+	-	EFAU004_00151	hypothetical protein	0	0	2	0	13233	0	57084	3520	0	51	4	1	1	0	59587	26303	43497	0	0	90	0.409741	0.804927
	916197	914689		-	-	EFAU004_00902	ATP-dependent Zn protease	2	2	3	0	59890	42699	64441	0	0	27	8	2	0	1	106342	45497	0	26486	0	29	0.409659	0.804927
	1793857	1795188		+	-	EFAU004_01768	hypothetical protein	3	4	6	5	78717	103168	132152	111212	0	79	5	3	0	2	72640	66943	33632	60135	0	43	0.409416	0.804927
	2714337	2713069		-	-	EFAU004_02647	Peptidase M16 inactive domain protein	0	1	0	5	0	32093	17574	111082	0	31	4	3	0	1	60103	70971	0	43918	0	34	0.410115	0.804927
	88853	89560		+	-	EFAU004_00086	purine nucleoside phosphorylase	0	1	3	1	682	30027	82288	31942	0	51	1	7	0	0	20058	145616	0	0	0	58	0.411174	0.806277
	1341838	1342647		+	-	EFAU004_01297	HAD superfamily hydrolase	5	1	0	2	116371	22865	0	46153	0	57	4	1	1	0	51106	30687	50224	0	0	40	0.411988	0.807346
	2087497	2086955		-	atpH	EFAU004_02060	ATP synthase F1 subunit delta	1	0	0	0	34106	16253	9400	0	0	27	0	0	0	4	10398	0	0	109729	0	55	0.412161	0.807346
	425160	425711		+	-	EFAU004_00415	PadR family transcriptional regulator	0	0	1	0	0	0	35149	0	0	15	3	0	0	1	45501	0	0	40000	0	38	0.416769	0.815653
	1559838	1559137		-	-	EFAU004_01542	SAM-dependent methyltransferase family protein	0	1	0	1	0	26308	0	20338	0	16	1	2	0	0	16961	46208	19955	20405	0	36	0.422243	0.825829
	1087264	1087890		+	-	EFAU004_01065	Metallo-beta-lactamase superfamily protein	1	0	2	4	23192	13911	63351	94915	0	77	4	1	1	0	58333	30450	46636	0	0	53	0.423903	0.828011
	1127379	1128830		+	-	EFAU004_01101	sensor histidine kinase	6	4	7	5	145839	86776	157220	104954	0	85	6	4	3	0	82890	81161	111659	0	0	47	0.423634	0.828011
	2699886	2698948		-	-	EFAU004_02637	periplasmic solute binding family protein	1	0	0	0	40654	0	0	17731	0	15	5	0	0	1	64528	17180	0	36486	0	31	0.427728	0.834929
	494678	494292		-	-	EFAU004_00479	hypothetical protein	6	8	9	16	139154	184986	197138	333116	0	551	4	6	1	12	59734	117061	45291	269729	0	317	0.431097	0.840961
	2493031	2492132		-	-	EFAU004_02475	ribosomal large subunit pseudouridine synthase	1	2	3	0	32196	49311	70299	0	0	42	8	0	0	1	107153	11018	0	43783	0	44	0.433059	0.84424
	916750	917667		+	-	EFAU004_00904	hypothetical protein	0	2	1	3	0	51101	30653	63624	0	39	4	3	0	1	52728	59952	16816	28513	0	43	0.43457	0.846637
	106654	107949		+	secY	EFAU004_00115	preprotein translocase subunit SecY	2	0	1	2	59481	19283	26566	46153	0	29	5	0	2	0	68289	0	92600	0	0	31	0.435491	0.847813
	162134	161523		-	rpsD	EFAU004_00170	30S ribosomal protein S4	0	0	5	0	0	0	115667	0	0	47	2	1	0	0	24557	34834	0	0	0	24	0.435822	0.847813
	2428871	2428698		-	-	EFAU004_02404	hypothetical protein	0	0	0	0	0	16253	0	0	0	23	0	0	0	0	0	9715	36322	0	0	66	0.435455	0.847813
	2016477	2015578		-	era	EFAU004_01991	GTP-binding protein Era	0	4	1	1	0	87878	32425	29726	0	41	2	3	2	0	24999	60308	74439	0	0	44	0.436387	0.847983
	1756824	1757303		+	-	EFAU004_01729	arginine repressor protein	0	0	4	1	0	0	87874	35202	0	64	5	0	0	0	66666	0	0	0	0	34	0.43846	0.851461
	451950	451033		-	-	EFAU004_00442	ribokinase	1	7	2	1	34515	159366	61989	37548	0	79	4	1	0	2	58628	36018	33183	48108	0	47	0.438938	0.851841
	1729787	1730155		+	-	EFAU004_01706	hypothetical protein	0	2	0	3	18281	63498	0	70013	0	102	2	1	0	4	36135	31279	0	92432	0	108	0.439016	0.851841
	1177130	1177753		+	-	EFAU004_01150	LysM domain-containing protein	3	1	2	0	70395	27823	47683	7561	0	61	4	2	1	0	52064	57819	50224	0	0	64	0.440432	0.853639
	740805	740008		-	-	EFAU004_00707	hypothetical protein	2	0	4	2	43929	0	98092	58148	0	62	3	0	0	5	45722	15639	24215	122837	0	65	0.441021	0.85423
	266840	268969		+	-	EFAU004_00268	hydantoinase/oxoprolinase	7	6	1	4	155661	143801	32152	88526	0	49	7	5	0	8	88643	109478	23542	191351	0	48	0.442019	0.855612
	2493830	2493033		-	ppnK	EFAU004_02476	inorganic polyphosphate/ATP-NAD kinase	2	0	2	1	45156	0	62261	20990	0	40	3	0	2	0	40486	18720	89461	14729	0	51	0.442709	0.856397
	2683050	2681692		-	-	EFAU004_02620	Ribosomal RNA small subunit methyltransferase B	6	2	0	2	139017	48622	0	54498	0	44	7	4	0	2	91076	95853	18609	47027	0	46	0.443986	0.858315
	950876	951718		+	-	EFAU004_00933	peptidase C60	10	11	21	18	214051	252066	453269	380573	0	385	8	4	7	13	103171	88033	259417	307702	0	224	0.445803	0.861276
	807719	810517		+	ileS	EFAU004_00776	isoleucyl-tRNA synthetase	6	3	28	7	145020	68319	601226	146675	0	85	22	8	0	5	272123	163744	0	132027	0	50	0.44653	0.861957
	2497399	2496788		-	-	EFAU004_02481	IS1251-like transposase	11	7	15	17	232332	165151	326294	344719	0	436	18	13	0	5	230530	264928	0	133243	0	256	0.446442	0.861957
	27655	25925		-	-	EFAU004_00025	pyruvate oxidase	2	2	3	4	59072	46143	73978	100000	0	40	11	2	0	4	143141	41706	0	109594	0	42	0.449526	0.8668
	2684472	2683981		-	-	EFAU004_02622	Peptide deformylase	1	0	0	0	30968	10606	0	0	0	21	1	3	0	0	17182	76658	0	0	0	47	0.449965	0.86709
	2073503	2072784		-	-	EFAU004_02042	competence protein ComFC	0	2	1	1	0	54545	37193	36636	0	44	1	0	1	0	23303	0	48878	0	0	25	0.450872	0.868281
	2894324	2893488		-	ycjP	EFAU004_02826	ABC transporter permease	1	1	0	3	21691	32093	0	62972	0	34	11	0	0	0	145280	14218	0	0	0	47	0.454817	0.875319
	54382	55566		+	-	EFAU004_00052	Cro/CI family transcriptional regulator	4	2	1	5	87994	45867	27792	118513	0	59	2	0	1	3	33333	3317	64573	69324	0	35	0.455176	0.875451
	181900	180548		-	-	EFAU004_00188	branched-chain amino acid transport system II carrier protein	6	3	6	5	145020	70110	144414	119947	0	88	12	5	2	5	153539	96919	105829	131081	0	90	0.45527	0.875451
	883213	882062		-	napA	EFAU004_00871	transporter, monovalent cation:proton antiporter-2 family protein	0	3	0	0	4638	80991	20435	0	0	23	8	0	0	2	104867	0	4708	45000	0	33	0.457547	0.878887
	2259473	2258796		-	-	EFAU004_02229	hypothetical protein	4	3	3	2	88676	72176	71934	57627	0	107	6	4	3	0	74705	80924	132062	18378	0	112	0.45825	0.879676
	2843017	2842211		-	vanYB	EFAU004_02778	VanY protein, D-alanyl-D-alanine carboxypeptidase	0	0	4	0	17735	0	87193	17470	0	37	5	0	1	0	72271	16350	59865	12297	0	49	0.460605	0.883633
	2344906	2344427		-	-	EFAU004_02310	hypothetical protein	1	3	0	1	25102	72038	0	34941	0	68	6	2	0	0	79719	52014	30493	0	0	84	0.462988	0.887638
	1041557	1042567		+	-	EFAU004_01020	glyceraldehyde 3-phosphate dehydrogenase	5	4	1	0	118008	101790	28746	18122	0	65	6	3	0	6	75368	61137	0	140540	0	68	0.463313	0.887698
	2216437	2217030		+	clpP	EFAU004_02192	ATP-dependent Clp protease proteolytic subunit	1	0	4	1	25102	0	96457	22816	0	60	3	2	0	2	43141	42417	0	62027	0	62	0.463554	0.887698
	521924	522271		+	-	EFAU004_00506	hypothetical protein	0	0	0	0	0	20247	0	0	0	14	1	0	0	1	21607	0	0	35540	0	41	0.464019	0.88792
	1190822	1191454		+	-	EFAU004_01165	hypothetical protein	1	4	3	2	35470	105509	71389	44850	0	101	7	2	2	0	94690	57227	106726	6216	0	104	0.469559	0.897383
	2688843	2688559		-	-	EFAU004_02626	hypothetical protein	0	0	1	4	0	19559	29836	81747	0	115	5	2	0	0	62536	56161	0	0	0	104	0.469263	0.897383
	805947	806729		+	-	EFAU004_00774	S4 domain-containing protein	2	2	0	3	42837	59090	15803	76792	0	62	3	0	0	3	43141	0	24887	69324	0	43	0.470175	0.897501
	1043587	1042652		-	-	EFAU004_01021	x-Pro dipeptidyl-peptidase	1	3	4	2	35470	76859	87738	47588	0	66	1	2	0	3	17846	53672	0	82702	0	41	0.469921	0.897501
	1762793	1761846		-	arcC	EFAU004_01734	Carbamate kinase	4	2	4	5	96043	43801	88283	119687	0	91	2	3	2	1	33628	61611	75336	32567	0	53	0.470034	0.897501
	2459559	2460524		+	-	EFAU004_02441	ribonucleotide-diphosphate reductase, beta subunit	1	1	2	0	41064	25619	49727	0	0	30	3	1	0	1	44837	38388	0	25000	0	28	0.47265	0.900998
	1559140	1558019		-	-	EFAU004_01541	hypothetical protein	3	1	0	0	75989	38842	0	0	0	25	7	2	0	0	86725	53080	0	17837	0	35	0.473741	0.902506
	432159	432470		+	-	EFAU004_00423	hypothetical protein	0	0	0	5	0	20247	13896	111734	0	116	0	4	0	2	7300	78317	0	58108	0	115	0.476805	0.907769
	165925	166299		+	-	EFAU004_00175	hypothetical protein	0	0	0	4	7503	0	0	81747	0	59	1	1	0	0	24041	31042	26905	0	0	54	0.477474	0.90838
	554986	555861		+	-	EFAU004_00536	hypothetical protein	0	1	2	0	0	26446	62261	0	0	25	3	1	0	0	40707	21090	0	19459	0	23	0.477428	0.90838
	2084437	2083031		-	atpD	EFAU004_02057	ATP synthase F1 subunit beta	4	2	5	1	98499	44903	125749	35332	0	54	4	5	3	0	56710	98222	141479	20270	0	56	0.478692	0.909635
	913183	912635		-	-	EFAU004_00900	guanylate kinase	0	1	2	0	4638	30578	50408	0	0	38	3	2	0	0	39749	41350	0	0	0	36	0.479101	0.909838
	752204	751602		-	-	EFAU004_00720	anaerobic ribonucleoside-triphosphate reductase activating protein	2	0	1	3	54297	0	25885	70925	0	62	3	1	0	1	48303	34360	32735	29459	0	60	0.480006	0.909882
	1166651	1165632		-	-	EFAU004_01137	D-isomer specific 2-hydroxyacid dehydrogenase	0	1	4	0	0	37603	96730	13168	0	36	9	0	0	0	118067	0	25112	0	0	35	0.480221	0.909882
	1224232	1222346		-	-	EFAU004_01195	ABC transporter ATP-binding protein	3	5	1	6	65620	115013	28610	122946	0	44	7	1	0	2	86209	26777	22645	62432	0	26	0.479497	0.909882
	1261353	1262072		+	-	EFAU004_01231	alpha/beta hydrolase	2	0	2	2	61118	19834	56403	49413	0	64	4	3	0	3	53318	61255	0	74054	0	65	0.479426	0.909882
	1776638	1776243		-	-	EFAU004_01748	rhodanese family protein	0	0	1	2	0	0	31607	54237	0	54	3	0	0	2	37315	0	0	45540	0	52	0.480449	0.909882
	2135141	2134827		-	-	EFAU004_02107	thioredoxin	2	0	1	0	60572	0	36920	0	0	77	2	1	0	0	34882	19549	32062	8918	0	75	0.480865	0.909882
	2694493	2693522		-	prs1	EFAU004_02632	Ribose-phosphate pyrophosphokinase 1	1	1	0	0	37789	40495	9400	0	0	22	5	0	0	0	68067	16232	0	0	0	21	0.480532	0.909882
	726049	726294		+	-	EFAU004_00693	hypothetical protein	1	1	1	2	21555	39393	34468	53194	0	151	1	0	2	0	21165	0	110538	11486	0	145	0.481751	0.910277
	260140	259163		-	-	EFAU004_00259	diphosphomevalonate decarboxylase	4	1	2	5	91405	32369	55040	110430	0	73	11	5	0	2	139823	100000	0	60000	0	76	0.484661	0.910973
	642576	642139		-	-	EFAU004_00616	nucleoside diphosphate kinase	0	0	0	2	13915	0	15803	41851	0	40	3	1	0	0	43141	25118	0	0	0	38	0.484567	0.910973
	672314	672958		+	-	EFAU004_00642	pyrrolidone-carboxylate peptidase	2	5	3	2	48431	106060	75068	41720	0	105	7	3	0	0	91076	64810	0	12297	0	65	0.4827	0.910973
	699598	698861		-	-	EFAU004_00669	phosphopantothenate--cysteine ligase	0	1	1	0	0	28925	24250	18904	0	24	2	1	0	0	30088	23578	14798	0	0	23	0.48403	0.910973
	891975	890422		-	-	EFAU004_00879	M protein trans-acting positive regulator	0	1	2	2	0	27961	60762	57105	0	23	1	0	0	2	15412	15876	0	65135	0	15	0.485292	0.910973
	954072	954377		+	-	EFAU004_00936	hypothetical protein	0	0	1	1	15006	0	34196	26075	0	61	3	0	0	1	38938	0	0	34189	0	59	0.483571	0.910973
	1289401	1290006		+	-	EFAU004_01254	phospholipase/carboxylesterase	2	0	5	3	43110	15289	110217	70273	0	98	6	0	2	2	77433	13862	101121	52432	0	101	0.482422	0.910973
	1562850	1561477		-	-	EFAU004_01545	replication initiation and membrane attachment protein	5	5	3	1	116098	116804	77111	28292	0	61	16	5	0	1	197566	111966	0	30945	0	61	0.484249	0.910973
	1743560	1743087		-	rimP	EFAU004_01719	ribosome maturation protein RimP	4	0	0	0	98362	0	0	0	0	51	3	1	0	0	36873	36729	27802	0	0	53	0.483054	0.910973
	1835867	1834695		-	-	EFAU004_01812	sortase family protein	1	5	2	6	39017	112396	56130	125032	0	70	3	2	2	6	36725	54383	109865	135945	0	71	0.483818	0.910973
	1869605	1868694		-	tcpC	EFAU004_01847	Conjugative transposon protein TcpC	0	0	1	1	18008	0	23433	40286	0	22	1	1	0	0	21533	33649	26233	0	0	22	0.482989	0.910973
	2475428	2474541		-	-	EFAU004_02456	hypothetical protein	0	1	1	0	0	37741	30653	19165	0	24	5	0	0	1	66150	0	0	22432	0	24	0.483324	0.910973
	2206006	2205173		-	-	EFAU004_02182	ABC transporter permease	1	2	9	1	39290	60468	203405	34289	0	101	0	6	1	0	7595	125947	67488	0	0	60	0.486192	0.911232
	561015	560416		-	-	EFAU004_00541	Calcineurin-like phosphoesterase	4	2	5	2	89631	60606	113896	44719	0	128	8	0	4	2	108628	0	162556	47702	0	132	0.488704	0.91537
	2068017	2067331		-	ftsE	EFAU004_02038	cell division ATP-binding protein FtsE	0	0	2	0	14324	15840	48365	0	0	28	3	0	0	1	39601	1184	13228	30135	0	30	0.489081	0.915507
	76049	74484		-	guaA	EFAU004_00073	GMP synthase	42	48	54	46	889085	1019972	1148501	946805	0	639	48	25	25	40	598820	486255	942152	892837	0	466	0.490087	0.91682
	130770	131456		+	rnc	EFAU004_00139	ribonuclease III	0	2	0	0	11050	50413	11580	0	0	26	4	0	0	0	58038	17772	0	0	0	27	0.490443	0.916915
	623692	623919		+	-	EFAU004_00596	HxlR-like helix-turn-helix protein	0	0	0	0	0	19008	0	0	0	20	1	0	0	0	19100	0	0	0	0	20	0.491098	0.917569
	1704589	1704008		-	-	EFAU004_01683	hypothetical protein	0	1	0	0	18826	27272	16621	13428	0	32	3	0	1	0	41371	2132	41031	0	0	36	0.492677	0.919596
	2660394	2659924		-	-	EFAU004_02602	S1 RNA binding domain-containing protein	1	0	0	1	33833	0	15667	26075	0	40	2	1	0	0	35545	27488	19730	0	0	43	0.492488	0.919596
	514816	515433		+	-	EFAU004_00498	hypothetical protein	2	0	0	0	43519	0	0	0	0	17	5	0	0	0	69395	0	26457	0	0	38	0.494022	0.920858
	1595010	1593919		-	-	EFAU004_01579	prephenate dehydrogenase	1	1	5	0	36834	22314	108446	11994	0	41	5	3	1	0	61356	68009	49103	0	0	40	0.493775	0.920858
	1950602	1949304		-	asnS	EFAU004_01925	asparaginyl-tRNA synthetase	0	6	0	0	16098	145592	0	0	0	31	6	3	0	0	80162	72867	0	0	0	29	0.493793	0.920858
	199848	199525		-	-	EFAU004_00205	hypothetical protein	0	1	0	1	0	26997	14986	32464	0	57	2	0	0	0	29719	829	0	0	0	23	0.495133	0.921676
	2483966	2484595		+	-	EFAU004_02467	LuxR family DNA-binding response regulator	0	0	2	0	0	0	48501	14211	0	24	3	0	0	1	39528	0	0	24324	0	25	0.497325	0.925087
	2615103	2615396		+	-	EFAU004_02575	antibiotic biosynthesis monooxygenase	0	0	0	0	18281	0	0	0	0	15	1	1	0	0	14823	36611	0	0	0	43	0.497273	0.925087
	2792659	2793333		+	-	EFAU004_02731	zeta toxin	2	2	1	0	50477	49311	26839	0	0	46	8	0	0	1	101991	14810	0	42702	0	59	0.497776	0.925087
	2952067	2952405		+	-	EFAU004_02863	hypothetical protein	0	2	0	3	0	49173	0	78748	0	94	1	4	0	2	20575	86492	0	52432	0	117	0.500493	0.929354
	1444729	1444022		-	-	EFAU004_01395	glycosyl transferase family protein	0	1	0	2	0	22038	0	45241	0	23	0	0	0	3	0	0	0	74324	0	26	0.501696	0.931015
	1117759	1116782		-	pdhB	EFAU004_01093	transketolase	2	5	3	1	46657	106473	64986	40156	0	66	5	2	1	0	64233	40876	36995	20270	0	41	0.502208	0.93139
	902043	902894		+	mdxG	EFAU004_00889	ABC transporter permease	0	2	1	0	0	47245	23160	0	0	20	3	2	0	0	43584	39218	0	0	0	24	0.50319	0.932636
2646205			2646091	-	-	EFAU004_03122	5S ribosomal RNA	0	1	0	0	0	30991	0	0	0	67	0	0	0	0	6784	0	22869	0	0	64	0.504992	0.9354
	2420980	2420636		-	-	EFAU004_02384	HNH endonuclease	0	0	0	0	0	0	15803	13428	0	21	2	0	0	0	30014	0	0	0	0	21	0.505882	0.936473
	515531	515986		+	-	EFAU004_00499	arginine repressor protein	1	1	0	0	35470	24517	0	0	0	32	0	0	0	0	7964	0	32511	17972	0	32	0.506508	0.937056
	1503321	1502971		-	-	EFAU004_01480	hypothetical protein	1	0	0	0	31105	0	18664	1173	0	36	1	1	0	0	15117	20379	0	13783	0	35	0.506579	0.937056
	446043	446684		+	-	EFAU004_00438	aldose 1-epimerase	0	0	1	1	0	0	23705	29595	0	20	0	2	0	0	7964	49407	0	0	0	22	0.507434	0.937616
	1939735	1939295		-	copY	EFAU004_01917	CopY/TcrY family copper transport repressor	0	0	0	1	0	0	0	35984	0	20	0	0	0	0	10619	0	23318	0	0	19	0.508816	0.939593
	360302	360754		+	yybA	EFAU004_00361	MarR family transcriptional regulator	1	1	0	0	23465	41873	0	0	0	36	4	0	0	0	61135	16113	0	0	0	42	0.509397	0.940088
	2476321	2476151		-	-	EFAU004_02458	Preprotein translocase subunit SecE	0	0	0	0	0	0	14850	0	0	21	0	0	0	0	11504	0	0	4054	0	22	0.510183	0.940963
	2089852	2089388		-	smpB	EFAU004_02064	SsrA-binding protein	1	0	0	0	31787	2754	4359	130	0	20	0	1	0	0	0	22748	0	20270	0	23	0.511272	0.942394
	139879	139427		-	-	EFAU004_00144	hypothetical protein	0	1	0	0	13506	39669	14850	15254	0	45	4	2	0	0	53539	39810	0	0	0	51	0.511996	0.94315
	858123	858260		+	-	EFAU004_00844	hypothetical protein	1	0	0	0	23055	0	18528	0	0	75	0	0	0	1	9439	0	0	37297	0	84	0.512288	0.94315
	1460661	1460524		-	-	EFAU004_01415	hypothetical protein	1	0	0	0	23055	0	18528	0	0	75	0	0	0	1	9439	0	0	37297	0	84	0.512288	0.94315
	1500212	1499310		-	-	EFAU004_01475	hypothetical protein	5	7	2	3	120736	166391	56811	77574	0	116	8	7	2	3	102359	135663	89461	68243	0	109	0.514718	0.946427
	51615	51992		+	-	EFAU004_00049	hypothetical protein	0	0	0	0	0	0	17438	19165	0	24	0	1	0	0	0	29739	0	11486	0	27	0.515416	0.946578
	660839	661366		+	-	EFAU004_00631	phosphoglycerate mutase family protein	0	0	1	0	0	0	28065	0	0	13	0	1	0	1	0	37203	0	35135	0	34	0.515115	0.946578
	485278	485973		+	-	EFAU004_00470	2,3,4,5-tetrahydropyridine-2,6-carboxylate N-succinyltransferase	0	0	0	2	409	0	0	59061	0	21	2	0	0	0	28982	17772	0	7027	0	19	0.51594	0.946939
	788764	789213		+	-	EFAU004_00757	arginine repressor protein	1	0	0	1	28922	0	0	25945	0	30	5	0	0	0	64159	0	0	0	0	35	0.516073	0.946939
	555941	556915		+	prs2	EFAU004_00537	ribose-phosphate pyrophosphokinase	0	0	0	2	10095	19972	0	46675	0	19	3	1	1	0	40191	32464	38789	15135	0	32	0.517648	0.948377
	846241	846552		+	-	EFAU004_00833	hypothetical protein	0	0	1	0	1091	0	40599	0	0	33	2	0	0	0	31342	5924	0	0	0	29	0.517374	0.948377
	1226758	1226483		-	-	EFAU004_01197	hypothetical protein	0	0	0	1	0	0	0	34810	0	31	1	1	0	0	15486	23933	0	0	0	35	0.517354	0.948377
	1472543	1472232		-	-	EFAU004_01426	hypothetical protein	0	0	1	0	1091	0	40599	0	0	33	2	0	0	0	31342	5924	0	0	0	29	0.517374	0.948377
	2414372	2414061		-	-	EFAU004_02376	hypothetical protein	0	0	1	0	1091	0	40599	0	0	33	2	0	0	0	31342	5924	0	0	0	29	0.517374	0.948377
	2395240	2394878		-	-	EFAU004_02354	hypothetical protein	0	1	0	0	0	29338	1498	3389	0	23	3	0	0	0	39454	0	0	0	0	27	0.520022	0.950063
	2429056	2428868		-	-	EFAU004_02405	hypothetical protein	0	1	0	0	0	33884	0	0	0	44	0	1	0	0	0	25592	3811	0	0	38	0.519852	0.950063
	576690	577046		+	-	EFAU004_00555	ArsC family protein	0	2	0	0	0	42699	0	13820	0	39	4	0	0	0	52654	17890	0	0	0	49	0.52127	0.951499
	781826	782071		+	-	EFAU004_00748	transglycosylase associated protein	0	0	1	0	0	0	23433	0	0	23	0	0	0	0	1179	0	0	7972	0	9	0.521389	0.951499
	1250012	1249842		-	-	EFAU004_01222	hypothetical protein	0	0	0	0	0	15840	6539	11212	0	49	0	1	0	0	5825	23104	0	0	0	42	0.521423	0.951499
	2688072	2687458		-	gmk	EFAU004_02625	guanylate kinase	0	0	1	0	9822	15977	29019	0	0	22	2	0	0	2	36578	12796	0	61756	0	45	0.521336	0.951499
	58219	58614		+	-	EFAU004_00058	conjugative transposon membrane protein	0	0	0	0	20463	15840	13079	0	0	31	3	0	0	2	43584	14454	0	46486	0	65	0.522863	0.952098
	25218	25739		+	-	EFAU004_00024	acid-resistance membrane protein	0	1	1	0	15552	40909	36784	0	0	44	1	0	0	0	22640	1421	30717	20135	0	35	0.531692	0.953929
	71318	70965		-	-	EFAU004_00068	helix-turn-helix domain-containing protein	0	0	0	0	0	0	19618	17340	0	26	1	1	0	0	17772	27962	0	0	0	32	0.527268	0.953929
	72996	73196		+	-	EFAU004_00071	hypothetical protein	1	0	1	1	26466	0	25340	21121	0	90	3	0	0	0	41371	6872	0	13108	0	76	0.52856	0.953929
	205793	206281		+	-	EFAU004_00212	GNAT family acetyltransferase	0	0	1	0	15006	0	36648	0	0	26	0	0	1	0	0	0	65470	0	0	33	0.526386	0.953929
	324091	324411		+	-	EFAU004_00326	PTS system lactose/cellobiose-specific transporter subunit IIB	1	2	0	0	39563	52479	15258	0	0	83	1	1	0	1	21165	27488	0	38243	0	67	0.531149	0.953929
	395933	396943		+	-	EFAU004_00393	dihydroxyacetone kinase subunit DhaK	0	7	0	0	0	155371	0	15384	0	42	1	5	0	1	17551	113981	0	32297	0	40	0.531648	0.953929
	412578	411559		-	-	EFAU004_00405	LacI family transcriptional regulator	5	4	7	8	120463	102479	152724	177966	0	135	18	5	0	0	227507	98696	0	3783	0	80	0.525704	0.953929
	438938	439255		+	-	EFAU004_00429	PadR family transcriptional regulator	0	0	1	0	5593	0	32152	0	0	29	0	2	0	0	0	51421	0	0	0	40	0.536768	0.953929
476653			476767	+	-	EFAU004_02882	5S ribosomal RNA	0	1	0	1	0	28374	0	27640	0	121	0	0	0	0	1401	18601	22869	0	0	93	0.534122	0.953929
	554856	552949		-	-	EFAU004_00535	Peptidase family M13	3	7	5	3	71759	153030	114850	71707	0	53	17	3	0	2	212315	74407	32286	63918	0	50	0.525458	0.953929
	571316	571780		+	-	EFAU004_00550	methylated-DNA--protein-cysteine methyltransferase	0	0	1	0	10641	0	35831	15514	0	33	0	0	0	1	0	13033	0	35270	0	25	0.534693	0.953929
	630712	631200		+	-	EFAU004_00604	PTS system fructose-specific transporter subunit IIBC	0	0	0	1	20463	0	20435	22946	0	32	2	0	0	1	32964	15284	0	37432	0	43	0.535845	0.953929
	736700	737065		+	-	EFAU004_00703	hypothetical protein	0	2	0	0	0	42975	0	0	0	29	1	0	0	0	20132	12914	0	0	0	22	0.537204	0.953929
	780316	781230		+	-	EFAU004_00746	PTS system, mannose/fructose/sorbose-specific IID component	2	1	0	0	59208	32782	19346	0	0	30	1	2	0	1	18289	48341	0	32162	0	26	0.528046	0.953929
	814188	815201		+	-	EFAU004_00781	oxidoreductase family, NAD-binding Rossmann fold protein	0	0	2	1	0	0	44686	38200	0	20	1	0	0	2	19321	0	0	46351	0	16	0.535197	0.953929
	835853	836098		+	-	EFAU004_00817	hypothetical protein	0	0	0	0	13096	0	13896	0	0	27	1	0	0	0	21828	0	0	0	0	22	0.525268	0.953929
	895513	895103		-	-	EFAU004_00883	peroxiredoxin, Ohr family protein	1	0	0	0	29195	0	0	9647	0	23	1	1	0	0	15044	25355	4484	8648	0	32	0.53746	0.953929
	910172	910861		+	-	EFAU004_00897	hypothetical protein	1	0	0	0	35743	0	20163	14211	0	25	3	0	0	1	43952	0	0	43513	0	31	0.524368	0.953929
	927118	929346		+	clpX	EFAU004_00915	ATP-dependent protease ATP-binding subunit ClpX	5	9	6	2	120463	196969	137874	57887	0	57	24	2	1	4	303318	54146	47085	103378	0	56	0.525126	0.953929
	934717	933185		-	-	EFAU004_00920	AMP-binding family protein	1	3	5	4	25648	72589	111852	94524	0	49	6	2	0	1	80457	49289	34304	26756	0	31	0.525106	0.953929
	1024285	1023998		-	-	EFAU004_01003	hypothetical protein	1	0	0	0	29195	0	0	0	0	25	1	0	0	0	13126	8412	0	12567	0	29	0.525065	0.953929
	1032379	1032128		-	-	EFAU004_01010	hypothetical protein	0	1	0	0	0	29752	15667	11342	0	56	2	0	0	0	27507	0	0	13513	0	40	0.541505	0.953929
	1057253	1056516		-	glnQ	EFAU004_01036	ABC transporter ATP-binding protein	1	1	0	0	33424	42148	0	18122	0	31	0	0	0	2	8480	18838	0	56351	0	28	0.524185	0.953929
	1080180	1080818		+	lysM	EFAU004_01059	peptidoglycan-binding protein LysM	0	1	1	0	16643	31680	35286	7431	0	35	3	0	0	0	37536	17061	0	15000	0	27	0.535944	0.953929
	1100373	1099330		-	-	EFAU004_01078	PDZ domain protein	0	1	0	1	0	38429	19618	26075	0	20	2	2	0	0	33849	41587	0	0	0	18	0.524603	0.953929
1171793			1171877	+	-	EFAU004_02912	Leu tRNA	0	0	0	0	0	0	7901	0	0	23	0	0	0	0	11799	0	0	0	0	34	0.539958	0.953929
	1172694	1172116		-	-	EFAU004_01143	hypothetical protein	1	2	3	0	32060	51101	84468	0	0	72	3	0	0	5	39085	3317	0	116891	0	68	0.538218	0.953929
	1387718	1387185		-	-	EFAU004_01340	hypothetical protein	1	0	1	1	28512	18870	32152	24771	0	48	0	0	0	2	10840	0	25112	51216	0	40	0.52938	0.953929
	1443922	1443056		-	rmlA	EFAU004_01394	glucose-1-phosphate thymidylyltransferase	0	2	0	0	12687	45730	9945	15123	0	24	2	0	0	1	28982	14810	0	23918	0	19	0.532629	0.953929
	1449446	1449886		+	-	EFAU004_01401	flavodoxin	0	0	1	0	0	15151	39782	6518	0	34	2	0	0	0	35619	12914	0	0	0	27	0.532956	0.953929
	1450887	1452119		+	pepS	EFAU004_01403	aminopeptidase PepS	9	5	1	7	206548	115977	38964	143676	0	102	4	6	1	3	50516	116350	50224	86216	0	61	0.536111	0.953929
	1482931	1482686		-	-	EFAU004_01442	hypothetical protein	0	0	0	0	13096	0	13896	0	0	27	1	0	0	0	21828	0	0	0	0	22	0.525268	0.953929
	1495255	1495067		-	-	EFAU004_01468	small integral membrane protein	2	1	0	0	46657	29614	3405	3389	0	109	0	0	0	1	368	12203	0	24054	0	48	0.536261	0.953929
	1502937	1501999		-	-	EFAU004_01479	Mg2+ cation transporter	1	6	2	0	31377	127410	61580	0	0	58	4	0	1	1	59365	12322	37892	40810	0	40	0.537543	0.953929
	1564689	1564060		-	-	EFAU004_01548	dephospho-CoA kinase	1	0	0	0	24147	0	14577	0	0	15	1	2	0	0	22566	50473	0	14324	0	34	0.53675	0.953929
	1575572	1574841		-	-	EFAU004_01557	metallophosphoesterase	0	0	0	3	0	0	0	63363	0	21	2	1	0	0	24631	21208	0	0	0	15	0.541961	0.953929
	1604169	1605203		+	-	EFAU004_01586	LacI family transcriptional regulator	0	1	1	1	18690	23415	24386	24641	0	22	4	1	0	0	51622	21090	0	0	0	17	0.533181	0.953929
	1819095	1818745		-	-	EFAU004_01794	integral membrane protein	0	0	2	0	0	0	43869	0	0	31	0	0	0	0	9292	14573	34753	0	0	41	0.533252	0.953929
	1824161	1824400		+	-	EFAU004_01798	hypothetical protein	1	0	0	0	31923	0	12534	17601	0	64	2	0	0	0	25221	19194	0	0	0	46	0.542705	0.953929
	1918093	1917119		-	-	EFAU004_01892	choloylglycine hydrolase family protein	6	6	10	4	138335	132920	230245	93872	0	152	7	2	2	4	94026	55805	104708	100945	0	91	0.536817	0.953929
	1955563	1955363		-	cspLA	EFAU004_01929	major cold shock protein CspA	0	0	0	0	18553	0	0	0	0	23	0	0	0	0	0	0	0	13918	0	17	0.531324	0.953929
	1965902	1966852		+	-	EFAU004_01941	putative OxaA-like protein	5	2	2	6	124829	59228	46866	139634	0	97	7	7	0	5	89896	151066	0	111756	0	92	0.527156	0.953929
	2004291	2003347		-	lytR	EFAU004_01980	transcriptional regulator	5	0	0	0	118008	0	0	0	0	31	4	2	0	0	51991	39218	8968	0	0	26	0.531757	0.953929
	2075609	2075322		-	-	EFAU004_02045	hypothetical protein	0	0	5	0	0	0	117711	0	0	102	2	1	0	0	36504	28317	0	0	0	56	0.539832	0.953929
	2113267	2113638		+	-	EFAU004_02088	lactoylglutathione lyase	0	0	0	1	0	18595	0	23598	0	28	1	0	0	0	22050	9478	0	0	0	21	0.541656	0.953929
	2216257	2215730		-	-	EFAU004_02191	hypothetical protein	0	2	0	1	4911	42975	0	25293	0	34	1	0	0	1	19542	0	0	38783	0	27	0.534389	0.953929
	2302097	2301213		-	rsmA	EFAU004_02268	ribosomal RNA small subunit methyltransferase A	0	0	1	3	13642	0	31471	62711	0	30	0	4	0	0	12020	77488	0	0	0	25	0.530044	0.953929
	2457350	2459509		+	-	EFAU004_02440	ribonucleoside-diphosphate reductase subunit alpha	5	1	7	9	105866	34159	162942	183311	0	56	18	0	1	7	225589	17772	52466	173513	0	54	0.525341	0.953929
	2468707	2468018		-	-	EFAU004_02448	hypothetical protein	0	0	1	0	18826	0	38555	0	0	20	5	0	0	0	63864	6279	0	9864	0	28	0.531398	0.953929
	2471362	2470940		-	rplK	EFAU004_02452	50S ribosomal protein L11	1	1	1	0	23874	30853	34332	0	0	52	1	0	0	1	21386	15284	0	36486	0	43	0.531089	0.953929
	2501465	2500812		-	-	EFAU004_02484	MecA negative regulator of genetic competence	2	0	0	0	49113	0	0	0	0	18	2	1	0	0	33407	32109	0	0	0	25	0.532993	0.953929
	2593878	2594924		+	-	EFAU004_02558	GntR family transcriptional regulator	6	2	4	4	141746	63085	88147	95045	0	92	6	6	0	7	79793	125592	0	156621	0	86	0.537268	0.953929
	2661201	2660932		-	-	EFAU004_02604	S4 RNA-binding domain-containing protein	0	1	0	0	0	31955	0	0	0	29	2	0	0	0	26179	12085	0	0	0	35	0.526858	0.953929
	2717192	2716662		-	-	EFAU004_02652	putative RNA-binding protein containing a PIN domain	1	0	0	0	29467	0	20435	0	0	23	0	1	0	1	10103	22867	0	31081	0	30	0.528285	0.953929
	2762268	2762053		-	-	EFAU004_02698	hypothetical protein	0	0	0	0	19099	0	0	0	0	22	1	1	0	0	18436	30213	0	4594	0	61	0.524798	0.953929
	2776029	2775784		-	-	EFAU004_02712	prevent-host-death family protein	0	0	1	0	0	6473	24114	6127	0	37	1	0	0	0	21828	0	21973	1621	0	46	0.527402	0.953929
	2786772	2789999		+	-	EFAU004_02726	LPXTG-motif protein cell wall anchor domain protein	15	14	17	24	318281	300275	373841	494393	0	115	35	9	2	8	437463	185308	104484	183108	0	70	0.540683	0.953929
2931577			2931502	-	-	EFAU004_03162	Thr tRNA	0	0	0	0	0	8677	0	0	0	28	0	0	0	0	5604	236	0	0	0	19	0.532702	0.953929
2931958			2931844	-	-	EFAU004_03182	5S ribosomal RNA	0	1	0	0	0	30991	0	0	0	67	0	0	0	0	10471	3317	22869	0	0	79	0.525713	0.953929
	24969	23347		-	ykpA	EFAU004_00023	ABC transporter ATP-binding protein	7	7	6	3	147748	151377	139918	65189	0	77	12	7	0	0	157448	146563	0	0	0	46	0.54328	0.954067
	2545988	2546332		+	-	EFAU004_02525	hypothetical protein	1	0	0	2	29331	0	0	54106	0	60	3	0	0	0	46460	0	0	13918	0	43	0.543552	0.954067
	1372615	1372385		-	-	EFAU004_01327	hypothetical protein	1	0	0	0	24965	0	0	12385	0	40	0	0	0	0	12094	15047	0	0	0	29	0.544918	0.95583
2554025			2553911	-	-	EFAU004_03092	5S ribosomal RNA	0	1	0	1	0	30991	0	25814	0	123	0	0	0	0	6784	0	22869	9594	0	85	0.547255	0.95937
	1800503	1800393		-	-	EFAU004_01775	hypothetical protein	0	0	0	0	0	7851	0	0	0	17	0	0	0	0	0	12796	0	0	0	28	0.547832	0.959821
	1783990	1783841		-	-	EFAU004_01758	50S ribosomal protein L33	0	0	0	0	0	0	0	14602	0	24	0	0	0	0	6194	0	0	0	0	10	0.548568	0.960553
	178212	178586		+	-	EFAU004_00186	hypothetical protein	0	0	1	0	0	15977	36784	14863	0	45	0	0	1	0	1474	0	44618	0	0	30	0.549725	0.961902
	835074	835235		+	-	EFAU004_00814	hypothetical protein	0	0	0	0	14324	0	0	0	0	22	0	0	0	0	0	0	0	21216	0	32	0.549658	0.961902
	1483710	1483549		-	-	EFAU004_01445	hypothetical protein	0	0	0	0	14324	0	0	0	0	22	0	0	0	0	0	0	0	21216	0	32	0.549658	0.961902
	2697281	2696463		-	-	EFAU004_02634	pur operon repressor	0	0	1	1	0	0	37329	32855	0	21	2	0	0	0	31120	0	0	16486	0	14	0.551692	0.96378
	1233890	1233615		-	hupA	EFAU004_01205	DNA-binding protein HU	1	0	0	0	25102	2203	0	0	0	24	0	0	0	0	7300	0	0	9594	0	15	0.553231	0.965909
	2186978	2186547		-	-	EFAU004_02165	Holliday junction resolvase-like protein	0	2	0	0	18826	47658	0	19035	0	49	0	4	0	0	6489	77725	0	12837	0	56	0.554139	0.966898
	2397278	2396355		-	-	EFAU004_02356	LacI family transcriptional regulator	0	2	0	0	0	43526	16485	15384	0	20	2	0	0	0	30752	0	0	20000	0	13	0.554119	0.966898
	2921021	2922124		+	-	EFAU004_02844	ApbE family protein	0	1	0	2	19918	33746	0	58409	0	25	9	0	0	0	113938	0	0	0	0	25	0.555204	0.967669
2247068			2246954	-	-	EFAU004_03062	5S ribosomal RNA	0	2	0	0	0	45592	0	0	0	99	0	0	0	0	6784	0	22869	0	0	64	0.557477	0.971067
	618503	618958		+	-	EFAU004_00590	cell surface protein	0	1	0	0	19372	31680	18528	0	0	38	0	0	0	0	10250	15995	0	17972	0	24	0.558698	0.972632
	2874803	2874711		-	-	EFAU004_02807	hypothetical protein	0	0	1	0	0	12809	25340	0	0	102	0	1	0	0	0	23578	0	0	0	63	0.562652	0.97895
	265456	266763		+	-	EFAU004_00267	citrate transporter	1	3	2	5	39154	78787	58855	105606	0	53	6	6	0	3	76032	134360	0	68783	0	53	0.564052	0.979932
	1738920	1738573		-	rbfA	EFAU004_01714	ribosome-binding factor A	0	0	2	0	0	0	43596	0	0	31	0	0	0	0	221	14810	0	11756	0	19	0.563559	0.979932
	2050691	2050251		-	-	EFAU004_02020	hypothetical protein	0	1	1	0	12551	32231	28882	0	0	41	3	0	0	0	47050	0	0	0	0	26	0.563542	0.979932
	839633	839977		+	-	EFAU004_00825	HNH endonuclease domain protein	0	0	0	0	0	0	15803	13428	0	21	1	0	0	0	16076	0	0	0	0	11	0.56552	0.98167
	1047645	1048400		+	fabI	EFAU004_01026	Enoyl-[acyl-carrier-protein] reductase	1	1	0	0	22237	41873	13623	0	0	25	7	0	0	0	90265	0	19730	15270	0	41	0.565521	0.98167
	1240871	1241092		+	-	EFAU004_01212	ferredoxin	0	0	0	0	0	0	16485	0	0	18	0	1	0	0	0	26658	0	0	0	30	0.566775	0.98167
	1479151	1478807		-	-	EFAU004_01434	HNH endonuclease	0	0	0	0	0	0	15803	13428	0	21	1	0	0	0	16076	0	0	0	0	11	0.56552	0.98167
	1758604	1758732		+	-	EFAU004_01731	Phosphonoacetaldehyde hydrolase	0	1	0	0	272	23002	408	0	0	45	1	0	0	0	20870	0	0	15810	0	71	0.565535	0.98167
	1838983	1838525		-	-	EFAU004_01816	cell wall surface anchor family protein	0	1	2	0	0	30991	47547	0	0	42	2	1	0	0	25294	25236	0	0	0	27	0.567398	0.982097
	1902492	1903196		+	-	EFAU004_01881	response regulator receiver domain-containing protein	1	1	1	2	21145	27548	35149	52933	0	48	2	1	0	4	24483	31279	0	97162	0	54	0.568207	0.982932
	72268	72498		+	-	EFAU004_00070	Helix-turn-helix domain protein	0	0	0	0	0	0	16757	17601	0	37	0	1	0	0	5678	34834	0	19054	0	64	0.570805	0.986294
	864620	864862		+	-	EFAU004_00855	hypothetical protein	1	0	0	0	21009	18595	0	0	0	40	0	0	0	1	0	0	0	22567	0	23	0.571424	0.986294
	2113133	2112690		-	-	EFAU004_02087	NUDIX family hydrolase	0	1	2	0	0	39807	50681	0	0	50	1	0	0	0	22787	11848	29372	0	0	36	0.571799	0.986294
	2261727	2261212		-	tadA	EFAU004_02232	cytidine/deoxycytidylate deaminase family protein	0	0	1	0	0	0	29972	0	0	14	0	0	0	2	5973	0	0	46216	0	25	0.571073	0.986294
	2456967	2457191		+	-	EFAU004_02439	glutaredoxin	0	0	0	0	0	0	11035	12907	0	26	1	0	0	0	12536	0	0	0	0	13	0.571172	0.986294
	2879211	2878471		-	-	EFAU004_02812	ABC transporter ATP-binding protein	0	0	0	5	0	0	0	112646	0	38	0	0	0	2	8554	0	0	52162	0	20	0.570815	0.986294
	124253	124495		+	-	EFAU004_00133	acyl carrier protein	0	0	1	0	0	0	25885	0	0	26	1	0	0	0	23377	0	20179	0	0	44	0.573847	0.987549
	634182	634009		-	-	EFAU004_00609	hypothetical protein	0	0	0	0	0	11019	4904	0	0	22	0	1	0	0	0	27962	0	0	0	40	0.574027	0.987549
	2835343	2833700		-	-	EFAU004_02769	ABC transporter ATP-binding protein	2	2	3	2	54706	57438	68528	44719	0	34	8	2	0	1	107522	53436	30941	31486	0	33	0.573828	0.987549
	2187241	2186975		-	-	EFAU004_02166	hypothetical protein	1	0	0	0	24147	19008	0	0	0	40	0	0	0	0	11283	12085	0	0	0	21	0.575425	0.988601
	440840	441328		+	-	EFAU004_00432	hypothetical protein	1	0	0	0	30286	0	0	0	0	15	3	0	0	0	37831	0	17488	0	0	28	0.577756	0.99142
	862523	862029		-	-	EFAU004_00850	ISEnfa3, transposase	6	9	13	12	142019	204132	278065	255410	0	444	14	4	2	9	177138	91706	95291	207567	0	288	0.577395	0.99142
	1456261	1456755		+	-	EFAU004_01409	ISEnfa3, transposase	6	9	13	12	142019	204132	278065	255410	0	444	14	4	2	9	177138	91706	95291	207567	0	288	0.577395	0.99142
	2846466	2846837		+	-	EFAU004_02782	Helix-turn-helix domain protein	0	0	0	0	0	0	14305	13950	0	18	0	0	0	0	9144	18601	24215	0	0	34	0.578541	0.99169
	634693	634268		-	-	EFAU004_00610	hypothetical protein	0	1	0	0	0	21487	14986	13689	0	29	3	0	0	0	43805	0	34529	0	0	45	0.579734	0.993171
	2537108	2536806		-	-	EFAU004_02514	hypothetical protein	0	1	0	0	0	27272	0	0	0	22	0	0	0	0	10398	18127	0	21756	0	41	0.579802	0.993171
	100471	100818		+	rplV	EFAU004_00100	50S ribosomal protein L22	0	4	1	0	17189	86501	25340	3520	0	95	0	0	0	2	10029	15521	0	56756	0	59	0.582179	0.996225
	2725489	2724962		-	-	EFAU004_02660	deoxyuridine 5'-triphosphate nucleotidohydrolase	0	1	0	0	0	41873	2997	1564	0	21	1	0	0	2	20206	0	0	54189	0	35	0.583261	0.997509
	1281347	1281622		+	-	EFAU004_01245	hypothetical protein	1	0	0	0	21555	0	0	0	0	19	1	0	0	0	22418	17061	0	0	0	35	0.584804	0.999579
	1545756	1546883		+	xerC	EFAU004_01531	site-specific tyrosine recombinase XerC-family	4	4	5	7	100818	99724	122070	151499	0	105	7	7	0	1	95648	138270	33632	24189	0	64	0.585275	0.999818
	2826	3134		+	yaaA	EFAU004_00003	S4 domain protein, YaaA	0	0	0	0	0	0	0	0	0	0	0	0	1	0	0	15047	43946	0	0	47	1	1
	9264	9776		+	-	EFAU004_00008	single-strand binding protein	2	0	0	2	43656	3443	14441	46805	0	52	0	0	2	1	10103	0	100896	35810	0	71	0.617381	1
	9802	10038		+	rpsR	EFAU004_00009	30S ribosomal protein S18	0	0	0	0	0	8264	0	2737	0	11	0	0	0	0	0	0	0	0	0	0	0	1
	10056	10160		+	-	EFAU004_00010	hypothetical protein	0	0	0	0	0	0	0	5084	0	12	0	0	0	0	6932	0	0	0	0	16	0.536341	1
	10181	10726		+	-	EFAU004_00011	hypothetical protein	0	0	1	0	0	13223	23297	8735	0	20	1	0	0	0	12979	7345	0	0	0	9	0.965738	1
	19238	19774		+	-	EFAU004_00019	ISEnfa3, transposase	3	3	4	6	80763	67768	98228	122685	0	171	4	3	0	7	55457	69312	32511	167567	0	151	0.720172	1
	22355	23218		+	-	EFAU004_00022	DegV family protein	1	0	2	0	38335	14187	54495	0	0	30	3	0	0	0	47861	16469	0	0	0	18	0.870885	1
	28938	28741		-	-	EFAU004_00027	hypothetical protein	1	5	2	0	30695	114325	53405	3389	0	254	0	0	0	0	0	0	0	0	0	0	1	1
	29780	29917		+	-	EFAU004_00029	hypothetical protein	0	0	0	0	0	0	0	0	0	0	0	0	1	0	0	0	57847	0	0	104	1	1
	31233	30730		-	-	EFAU004_00030	VanZ like family protein	0	0	0	0	0	0	0	0	0	0	3	6	0	0	48156	126777	0	0	0	86	1	1
	35298	35675		+	-	EFAU004_00033	hypothetical protein	0	0	0	0	0	0	0	0	0	0	3	0	0	1	43141	11729	27130	25135	0	70	1	1
	35769	35999		+	-	EFAU004_00034	hypothetical protein	0	0	0	0	0	0	0	0	0	0	0	0	0	0	0	0	0	0	0	0	1	1
	36013	36219		+	-	EFAU004_00035	hypothetical protein	0	0	0	0	0	0	0	0	0	0	0	0	0	0	0	0	0	0	0	0	1	1
	38761	40161		+	-	EFAU004_00039	6-phospho-beta-galactosidase	0	0	0	0	0	0	0	0	0	0	4	7	0	2	53908	142535	0	63243	0	46	1	1
	40186	40503		+	-	EFAU004_00040	PTS system, lactose/cellobiose-specific IIA component	0	0	0	0	0	0	0	0	0	0	2	1	0	0	25737	25118	0	0	0	39	1	1
	42203	43834		+	-	EFAU004_00042	Glycosyl hydrolase family 53	0	0	0	0	0	0	0	0	0	0	11	9	1	3	137684	184004	72869	74189	0	71	1	1
	44706	45896		+	-	EFAU004_00043	IS256 family transposase	17	13	13	16	374215	281129	281471	335593	0	267	20	10	3	12	250737	204739	115919	278108	0	178	0.679117	1
	46030	48219		+	recF_1	EFAU004_00044	recombination protein F, RecF_1	4	5	0	5	92360	107024	20027	117861	0	38	11	1	0	3	144321	19549	0	86621	0	28	0.899406	1
	50601	51080		+	-	EFAU004_00047	UvrD/REP helicase	0	0	0	0	0	0	0	0	0	0	2	0	1	0	32079	0	48206	0	0	41	1	1
	55850	56071		+	-	EFAU004_00054	hypothetical protein	1	3	3	1	41064	82231	64168	22294	0	236	0	0	0	0	0	0	0	0	0	0	1	1
	57509	58147		+	-	EFAU004_00057	hypothetical protein	0	0	1	0	0	0	27520	0	0	10	4	0	0	0	50147	0	0	19189	0	27	0.624102	1
	63072	64094		+	-	EFAU004_00061	NlpC/P60 family lipoprotein	0	0	0	0	0	0	0	0	0	0	10	4	1	3	122492	91824	38789	83918	0	82	1	1
	64111	65040		+	-	EFAU004_00062	Conjugative transposon protein	0	0	0	0	0	0	0	0	0	0	8	8	0	1	99999	172274	0	40405	0	84	1	1
	66407	66691		+	-	EFAU004_00064	hypothetical protein	0	0	0	0	0	0	0	0	0	0	0	0	0	0	0	0	0	0	0	0	1	1
	66698	68650		+	-	EFAU004_00065	hypothetical protein	0	0	0	0	0	0	0	0	0	0	0	0	0	0	0	0	0	0	0	0	1	1
	69219	68722		-	dhfr_2	EFAU004_00066	dihydrofolate reductase	0	0	0	0	0	0	0	0	0	0	0	0	0	0	0	0	0	0	0	0	1	1
	77227	77832		+	-	EFAU004_00075	16S rRNA small subunit methyltransferase C	0	2	0	0	0	62121	13896	17079	0	38	5	2	0	0	67846	54383	0	0	0	50	0.950485	1
	78140	79156		+	-	EFAU004_00076	LacI family transcriptional regulator	0	0	0	0	0	14738	0	0	0	3	1	0	0	0	19690	0	0	0	0	4	0.540226	1
	80644	81306		+	deoC	EFAU004_00078	deoxyribose-phosphate aldolase	0	0	0	0	0	0	0	0	0	0	6	1	0	1	79793	34715	0	25810	0	52	1	1
	81327	81725		+	-	EFAU004_00079	cytidine deaminase	0	0	0	0	0	0	18256	0	0	11	2	0	0	0	35103	0	0	0	0	21	0.587682	1
	86828	87994		+	deoB	EFAU004_00084	phosphopentomutase	0	0	0	0	0	0	0	0	0	0	8	2	1	3	101327	46445	52690	79189	0	59	1	1
	88018	88836		+	-	EFAU004_00085	purine nucleoside phosphorylase	0	0	0	0	17735	0	0	0	0	5	0	0	0	1	8775	13981	7174	41216	0	21	0.0447589	1
	90544	89858		-	gpmA	EFAU004_00087	phosphoglycerate mutase	3	3	2	0	63028	73553	48501	0	0	67	5	4	0	0	68067	84478	0	19729	0	62	0.701933	1
	91297	90716		-	-	EFAU004_00088	resolvase family site-specific recombinase	0	0	0	0	0	0	0	0	0	0	0	1	1	0	1622	19668	45515	0	0	28	1	1
	92113	91430		-	rpiA	EFAU004_00089	ribose 5-phosphate isomerase A	0	0	0	0	0	0	0	0	0	0	6	4	4	0	83185	78791	183408	0	0	126	1	1
	100832	101488		+	rpsC	EFAU004_00101	30S ribosomal protein S3	2	5	2	0	56889	109090	48910	13689	0	86	1	0	3	1	17846	18246	113901	25540	0	66	0.845851	1
	110096	111034		+	rpoA	EFAU004_00121	DNA-directed RNA polymerase subunit alpha	4	5	0	1	85402	123553	19482	38070	0	70	4	6	0	0	59808	125473	0	0	0	49	0.695713	1
	111062	111442		+	rplQ	EFAU004_00122	50S ribosomal protein L17	0	0	0	0	0	688	0	0	0	0	0	1	0	0	2433	28317	0	0	0	20	0	1
	111714	112553		+	cbiO	EFAU004_00123	cobalt import ATP-binding protein CbiO	0	0	0	0	0	0	0	19295	0	5	0	1	0	0	0	31161	0	0	0	9	0.570328	1
	112529	113398		+	cbiO_2	EFAU004_00124	cobalt import ATP-binding protein CbiO 2	0	0	0	0	0	14738	0	0	0	4	1	2	0	1	13274	45971	0	25405	0	24	0.00110722	1
	114388	115134		+	-	EFAU004_00126	tRNA pseudouridine synthase A	0	0	0	5	20327	0	0	112255	0	44	1	3	0	1	21386	63625	0	41756	0	42	0.880698	1
	121045	123081		+	recG	EFAU004_00131	ATP-dependent DNA helicase RecG	0	1	0	3	0	23140	0	64276	0	10	5	4	1	0	68952	81990	40807	0	0	23	0.139874	1
	140029	140979		+	-	EFAU004_00145	iron ABC transporter system permease	0	0	0	0	0	0	0	0	0	0	5	0	0	1	61356	4146	0	38918	0	27	1	1
	144599	144303		-	-	EFAU004_00150	hypothetical protein	0	0	0	0	0	0	0	0	0	0	2	0	0	0	27802	0	11210	13783	0	44	1	1
	146739	147467		+	-	EFAU004_00153	hypothetical protein	0	0	0	0	0	0	0	0	0	0	6	2	0	0	79719	52251	29147	13108	0	59	1	1
	147630	149639		+	-	EFAU004_00154	hypothetical protein	0	1	2	2	0	37190	62534	49022	0	18	7	2	0	2	94985	54028	0	45945	0	24	0.337004	1
	155865	155131		-	-	EFAU004_00162	glycerol uptake facilitator protein	0	0	0	0	0	0	0	0	0	0	2	1	0	1	29793	22748	0	34729	0	29	1	1
	156192	156602		+	-	EFAU004_00163	LrgA family protein	0	0	0	0	0	0	0	9126	0	5	1	0	0	0	22566	0	0	0	0	13	0.572533	1
	158901	159122		+	-	EFAU004_00166	hypothetical protein	0	0	0	0	0	0	0	0	0	0	0	0	0	0	11578	0	0	0	0	13	0	1
	161383	160844		-	-	EFAU004_00169	BioY family protein	4	0	3	0	86357	20110	74931	0	0	83	5	3	0	0	72123	61137	0	13513	0	67	0.834668	1
	163275	163910		+	-	EFAU004_00172	DNA alkylation repair protein	0	0	0	0	0	0	0	0	0	0	6	2	0	0	81710	45023	0	0	0	49	1	1
	165111	165908		+	-	EFAU004_00174	calcineurin-like phosphoesterase	0	0	0	0	0	0	19209	0	0	6	2	0	0	0	35471	13744	0	0	0	15	0.835086	1
	173932	174645		+	-	EFAU004_00180	GntR family transcriptional regulator	0	0	0	0	0	0	0	0	0	0	3	4	0	5	47197	81872	0	132297	0	91	1	1
	174722	175168		+	msrB	EFAU004_00181	peptide methionine sulfoxide reductase MsrB	0	0	0	0	0	0	0	0	0	0	0	0	0	0	9144	0	0	0	0	5	0	1
	176983	177561		+	-	EFAU004_00184	TetR family dihydroxyacetone kinase regulator	0	0	0	0	0	0	0	0	0	0	2	1	0	0	31563	32582	0	0	0	27	1	1
	184114	182765		-	aapA	EFAU004_00190	amino acid permease	4	8	6	11	102319	189118	130108	233767	0	121	8	9	3	7	99631	174644	123094	162297	0	103	0.907157	1
	186857	186666		-	-	EFAU004_00193	hypothetical protein	0	0	0	0	0	0	0	0	0	0	0	0	0	1	6415	0	0	25945	0	42	1	1
	187667	188392		+	-	EFAU004_00195	NAD-dependent deacetylase	2	0	0	0	51023	12258	0	18904	0	28	5	0	0	1	69690	15047	0	32972	0	40	0.830934	1
	189230	189751		+	-	EFAU004_00197	transcriptional regulator	3	4	3	2	62755	92148	79291	50325	0	136	7	4	0	2	92994	81635	0	48918	0	107	0.951021	1
	193911	194177		+	-	EFAU004_00201	transglycosylase	0	0	0	0	0	0	0	0	0	0	2	0	0	2	34365	0	0	50945	0	79	1	1
	201837	202532		+	-	EFAU004_00208	HAD superfamily hydrolase	0	0	0	0	0	0	0	0	0	0	5	0	0	2	66887	17417	0	57432	0	50	1	1
	202616	203245		+	udk	EFAU004_00209	uridine kinase	0	0	3	0	0	0	68664	7431	0	30	3	0	0	0	46976	0	0	0	0	18	0.601898	1
	205169	205771		+	-	EFAU004_00211	hypothetical protein	0	0	0	0	0	0	0	0	0	0	4	0	1	0	50073	0	65470	14864	0	54	1	1
	206603	207976		+	-	EFAU004_00213	hypothetical protein	11	6	5	8	238062	142699	119209	177966	0	123	17	2	1	7	211651	52843	47982	157972	0	85	0.768783	1
	210618	211694		+	ddl	EFAU004_00216	D-alanine--D-alanine ligase	1	0	0	1	28649	0	17847	33767	0	18	4	0	0	0	57964	14099	0	0	0	16	0.524123	1
	215162	215512		+	-	EFAU004_00219	holo-[acyl-carrier-protein] synthase	0	0	0	0	0	0	0	0	0	0	0	6	0	0	0	119786	0	2702	0	87	1	1
	217657	218604		+	-	EFAU004_00223	zinc-containing alcohol dehydrogenase	0	0	0	0	0	0	0	0	0	0	3	1	0	2	40412	30450	0	56486	0	33	1	1
	224839	225102		+	-	EFAU004_00226	toxin-antitoxin system, antitoxin component	0	0	0	0	0	0	0	0	0	0	0	0	0	0	5014	0	0	5270	0	9	0	1
	225102	225368		+	-	EFAU004_00227	plasmid stabilization system protein	0	0	0	0	0	0	0	0	0	0	1	0	1	0	17477	0	61883	15135	0	88	1	1
	225569	226057		+	-	EFAU004_00228	mannosyl-glycoprotein endo-beta-N-acetylglucosaminidase	0	0	0	0	0	0	0	0	0	0	3	0	0	0	44395	17298	0	0	0	31	1	1
	230000	228825		-	opuBA	EFAU004_00233	glycine betaine/carnitine/choline transporter ATP-binding protein	1	3	6	3	31514	77961	133787	73663	0	67	4	2	0	4	58480	53199	0	106891	0	46	0.71709	1
	231843	234482		+	-	EFAU004_00235	calcium-translocating P-type ATPase	10	4	12	11	215825	90220	265395	228422	0	75	20	11	3	9	245575	217298	127802	220405	0	76	0.611415	1
	240319	241425		+	-	EFAU004_00240	Glycosyl Hydrolase Family 88	0	0	0	0	13915	0	0	15514	0	6	2	1	0	0	28466	26658	0	16081	0	16	0.682206	1
	242476	242955		+	-	EFAU004_00242	TRAP dicarboxylate transporter subunit DctQ	0	0	0	0	0	0	0	0	0	0	0	0	0	0	0	0	0	0	0	0	1	1
	242971	244266		+	-	EFAU004_00243	TRAP dicarboxylate transporter subunit DctM	0	0	0	0	0	0	0	0	0	0	15	4	0	5	194616	96445	0	113108	0	77	1	1
	248770	250026		+	rhaA	EFAU004_00248	L-rhamnose isomerase	0	0	0	0	0	0	0	2737	0	0	3	1	0	1	44837	29502	0	29459	0	20	0	1
	250887	251198		+	-	EFAU004_00250	hypothetical protein	0	0	0	0	0	0	0	0	0	0	5	3	0	1	65855	65995	0	22567	0	123	1	1
	251280	252431		+	fucO	EFAU004_00251	Lactaldehyde reductase	0	0	0	0	0	0	0	0	0	0	5	4	0	0	62758	79976	0	21486	0	35	1	1
	252558	253316		+	-	EFAU004_00252	IclR transcriptional regulator	0	0	0	0	0	0	0	0	0	0	18	8	0	1	223377	158412	20179	41756	0	146	1	1
	253416	254060		+	-	EFAU004_00253	keto-hydroxyglutarate-aldolase/keto-deoxy- phosphogluconate aldolase	0	0	0	0	0	0	0	0	0	0	7	2	1	2	92109	47985	37892	48648	0	87	1	1
	254067	255074		+	-	EFAU004_00254	2-dehydro-3-deoxygluconokinase	0	0	0	2	0	16391	0	41720	0	14	5	0	1	0	71533	0	39910	0	0	27	0.60906	1
	258068	257004		-	-	EFAU004_00257	isopentenyl-diphosphate delta-isomerase	0	0	0	0	0	0	0	0	0	0	4	3	1	0	50442	59241	37668	0	0	34	1	1
	261077	260133		-	-	EFAU004_00260	mevalonate kinase	0	1	3	4	16507	40358	77520	97653	0	61	3	1	1	2	39749	35900	49327	48513	0	45	0.798296	1
	263996	264520		+	infC	EFAU004_00264	translation initiation factor IF-3	0	0	0	0	13642	0	3678	2607	0	9	0	0	0	0	8702	11848	0	0	0	9	0.489339	1
	264592	264792		+	rpmI	EFAU004_00265	50S ribosomal protein L35	0	0	0	0	0	0	11989	3389	0	19	0	0	0	0	8333	0	0	0	0	10	0.666297	1
	264845	265204		+	rplT	EFAU004_00266	50S ribosomal protein L20	0	0	0	0	0	0	0	0	0	0	1	2	0	0	21681	52606	34080	0	0	75	1	1
	271547	271107		-	-	EFAU004_00272	thioesterase	0	0	0	1	0	0	0	24380	0	13	1	0	0	1	24262	0	0	26486	0	28	0.638755	1
	272396	271551		-	-	EFAU004_00273	YjeF protein	3	0	0	4	65484	13911	16757	85397	0	53	3	0	0	4	37758	18483	0	99864	0	46	0.948884	1
	275540	275190		-	-	EFAU004_00276	small secreted protein	0	0	0	0	0	0	0	0	0	0	0	0	0	0	0	0	0	0	0	0	1	1
	275740	276819		+	-	EFAU004_00277	glutamyl aminopeptidase	0	0	0	0	0	0	0	0	0	0	0	0	0	0	0	0	0	0	0	0	1	1
	276963	277283		+	-	EFAU004_00278	thioredoxin	0	0	0	0	0	0	0	0	0	0	0	0	0	0	0	0	0	0	0	0	1	1
	277305	277769		+	-	EFAU004_00279	universal stress family protein	0	0	0	0	0	0	0	0	0	0	0	0	0	0	0	0	0	0	0	0	1	1
	277974	278579		+	-	EFAU004_00280	tRNA-binding domain-containing protein	0	0	0	0	0	0	0	0	0	0	0	0	0	0	0	0	0	0	0	0	1	1
	279907	278618		-	-	EFAU004_00281	Serine protease do-like htrA	0	0	0	0	0	0	0	0	0	0	0	0	0	0	0	0	0	0	0	0	1	1
	280335	280814		+	rlmH	EFAU004_00282	ribosomal RNA large subunit methyltransferase H	0	0	0	0	0	0	0	0	0	0	0	0	0	0	0	0	0	0	0	0	1	1
	280899	281408		+	-	EFAU004_00283	hypothetical protein	0	0	0	0	0	0	0	0	0	0	0	0	0	0	0	0	0	0	0	0	1	1
	281508	282158		+	-	EFAU004_00284	hypothetical protein	0	0	0	0	0	0	0	0	0	0	0	0	0	0	0	0	0	0	0	0	1	1
	282609	283547		+	-	EFAU004_00285	2-dehydropantoate 2-reductase	0	0	0	0	0	0	0	0	0	0	0	0	0	0	0	0	0	0	0	0	1	1
	283560	284612		+	-	EFAU004_00286	membrane protein	0	0	0	0	0	0	0	0	0	0	0	0	0	0	0	0	0	0	0	0	1	1
	284878	285513		+	-	EFAU004_00287	hypothetical protein	0	0	0	0	0	0	0	0	0	0	0	0	0	0	0	0	0	0	0	0	1	1
	285704	286495		+	msrA_1	EFAU004_00288	peptide methionine sulfoxide reductase	0	0	0	0	0	0	0	0	0	0	0	0	0	0	0	0	0	0	0	0	1	1
	288661	288041		-	-	EFAU004_00290	ABC transporter ATP-binding protein	0	0	0	0	0	0	0	0	0	0	0	0	0	0	0	0	0	0	0	0	1	1
	290784	288658		-	-	EFAU004_00291	bacteriocin-associated integral membrane protein	0	0	0	0	0	0	0	0	0	0	0	0	0	0	0	0	0	0	0	0	1	1
	291212	290838		-	-	EFAU004_00292	bacteriocin, lactococcin 972	0	0	0	0	0	0	0	0	0	0	0	0	0	0	0	0	0	0	0	0	1	1
	291345	291806		+	-	EFAU004_00293	helix-turn-helix domain-containing protein	0	0	0	0	0	0	0	0	0	0	0	0	0	0	0	0	0	0	0	0	1	1
	292290	292120		-	-	EFAU004_00294	hypothetical protein	0	0	0	0	0	0	0	0	0	0	0	0	0	0	0	1777	0	0	0	2	0	1
	298304	298801		+	-	EFAU004_00301	GNAT family acetyltransferase	0	0	0	0	0	0	0	0	0	0	0	0	0	0	0	0	0	0	0	0	1	1
	299521	298784		-	-	EFAU004_00302	histidinol phosphate phosphatase HisJ family protein	0	0	0	0	0	0	0	0	0	0	0	0	0	0	0	0	0	0	0	0	1	1
	299826	300134		+	-	EFAU004_00303	hypothetical protein	0	0	0	0	0	0	0	0	0	0	0	0	0	0	8775	0	0	0	0	7	0	1
	300161	300460		+	-	EFAU004_00304	hypothetical protein	0	0	0	0	0	0	0	0	0	0	0	0	0	0	0	0	0	0	0	0	1	1
	300634	301185		+	-	EFAU004_00305	hypothetical protein	0	0	0	0	0	0	0	0	0	0	3	1	1	0	45722	35781	63901	0	0	65	1	1
	301331	301624		+	-	EFAU004_00306	hypothetical protein	0	0	0	0	0	0	0	0	0	0	0	1	0	1	0	19431	0	30810	0	42	1	1
	301617	301913		+	-	EFAU004_00307	hypothetical protein	0	0	0	0	0	0	0	0	0	0	0	1	0	0	0	24289	0	0	0	20	0	1
	307587	304906		-	-	EFAU004_00311	sulfatase	19	4	16	11	405047	91735	351771	224902	0	100	13	11	3	14	162831	221090	130269	315540	0	77	0.962357	1
	308134	309375		+	-	EFAU004_00313	transporter, dicarboxylate/amino acid:cation symporter family protein	0	0	0	0	0	0	0	0	0	0	10	3	0	4	123377	72274	16591	97702	0	62	1	1
	309522	310157		+	-	EFAU004_00314	hypothetical protein	0	0	0	0	16507	0	0	0	0	6	3	0	0	0	37610	0	0	0	0	14	0.806588	1
	310348	311088		+	-	EFAU004_00315	tRNA pseudouridine synthase A	0	0	0	0	0	0	0	0	0	0	2	0	0	1	33923	0	0	23243	0	19	1	1
	312831	311233		-	-	EFAU004_00316	integral membrane protein	0	0	0	0	0	0	0	0	0	0	0	0	0	0	0	0	0	0	0	0	1	1
	313015	313356		+	-	EFAU004_00317	hypothetical protein	0	0	0	0	1909	12947	8719	18774	0	30	0	0	0	0	4867	710	7174	9324	0	16	0.596034	1
	314644	316050		+	-	EFAU004_00319	hypothetical protein	0	0	1	1	13096	18181	31471	36375	0	17	1	1	0	1	19247	19312	19282	42432	0	17	0.482086	1
	316037	317665		+	-	EFAU004_00320	putative cell surface protein	0	0	0	0	0	0	0	0	0	0	0	0	0	0	0	0	0	0	0	0	1	1
	317840	318673		+	-	EFAU004_00321	peptide methionine sulfoxide reductase MsrA	0	0	0	0	0	0	0	0	0	0	8	7	0	1	104203	146563	23318	39864	0	94	1	1
	318753	319742		+	-	EFAU004_00322	oxidoreductase, aldo/keto reductase family protein	0	0	0	0	0	0	0	0	0	0	0	1	0	2	2359	28554	36771	61486	0	32	1	1
	320031	320729		+	-	EFAU004_00323	GntR family transcriptional regulator	0	0	0	0	0	0	0	0	0	0	2	1	0	0	31047	34597	27354	0	0	33	1	1
	322212	323627		+	-	EFAU004_00325	beta-glucosidase	0	0	0	0	0	0	0	0	0	0	3	6	0	8	44911	130924	33408	187297	0	70	1	1
	324783	326036		+	-	EFAU004_00328	PTS system lactose/cellobiose-specific transporter subunit IIC	1	4	2	3	38881	101928	50953	72229	0	52	3	5	1	0	43879	111255	67264	0	0	44	0.901686	1
	326167	326631		+	-	EFAU004_00329	GNAT family acetyltransferase	0	1	0	0	0	37465	0	0	0	20	0	3	0	0	11356	58175	0	0	0	37	0.765558	1
	326980	326660		-	-	EFAU004_00330	hypothetical protein	0	0	0	0	0	0	0	0	0	0	1	2	0	0	21976	39691	0	0	0	48	1	1
	328144	327011		-	-	EFAU004_00331	zinc-containing alcohol dehydrogenase	0	0	0	0	0	0	0	0	0	0	9	3	2	0	114011	65876	93721	0	0	60	1	1
	328850	328521		-	-	EFAU004_00332	hypothetical protein	0	0	0	0	0	0	0	0	0	0	0	0	0	0	0	0	0	8648	0	6	0	1
	331597	331962		+	-	EFAU004_00336	membrane protein	0	0	0	0	3001	12672	0	0	0	10	0	0	0	0	0	8175	0	19729	0	19	0.574192	1
	333951	335786		+	-	EFAU004_00338	tyrosine decarboxylase	0	0	0	0	0	0	0	0	0	0	0	0	0	0	0	0	0	0	0	0	1	1
	336091	337569		+	-	EFAU004_00339	amino acid permease	0	0	0	0	0	0	0	0	0	0	0	0	0	0	0	0	0	0	0	0	1	1
	337535	338866		+	-	EFAU004_00340	amino acid permease	0	0	0	0	0	0	0	0	0	0	0	0	0	0	0	0	0	0	0	0	1	1
	338980	341532		+	-	EFAU004_00341	calcium-translocating P-type ATPase	0	0	0	0	0	0	0	0	0	0	0	0	0	0	0	0	0	0	0	0	1	1
	342978	341539		-	-	EFAU004_00342	helix-turn-helix domain-containing protein	0	0	0	0	0	0	0	0	0	0	0	0	0	0	0	0	0	0	0	0	1	1
	343324	343686		+	-	EFAU004_00343	hypothetical protein	0	0	0	0	0	0	0	0	0	0	0	0	0	0	0	0	0	0	0	0	1	1
	344730	343873		-	-	EFAU004_00344	LysR family transcriptional regulator	0	0	0	0	0	0	0	0	0	0	0	0	0	0	0	0	0	0	0	0	1	1
	344850	345761		+	-	EFAU004_00345	Malonyl CoA-acyl carrier protein transacylase	0	0	0	0	0	0	0	0	0	0	0	0	0	0	0	0	0	0	0	0	1	1
	345768	347414		+	-	EFAU004_00346	malonate decarboxylase subunit alpha	0	0	0	0	0	0	0	0	0	0	0	0	0	0	0	0	0	0	0	0	1	1
	347516	347815		+	-	EFAU004_00347	malonate decarboxylase subunit delta	0	0	0	0	0	0	0	0	0	0	0	0	0	0	0	0	0	0	0	0	1	1
	347805	349481		+	-	EFAU004_00348	malonate decarboxylase subunit beta	0	0	0	0	0	0	0	0	0	0	0	0	0	0	0	0	0	0	0	0	1	1
	349485	350078		+	-	EFAU004_00349	phosphoribosyl-dephospho-CoA transferase	0	0	0	0	0	0	0	0	0	0	0	0	0	0	0	0	0	0	0	0	1	1
	350102	351178		+	-	EFAU004_00350	hypothetical protein	0	0	0	0	0	0	0	0	0	0	0	0	0	0	0	0	0	0	0	0	1	1
	351203	352072		+	mdcB	EFAU004_00351	triphosphoribosyl-dephospho-CoA synthase MdcB	0	0	0	0	0	0	0	0	0	0	0	0	0	0	0	0	0	0	0	0	1	1
	352183	352947		+	-	EFAU004_00352	Tim44-like domain-containing protein	0	0	0	0	0	0	0	0	0	0	0	0	0	0	0	0	0	0	0	0	1	1
	353321	353455		+	-	EFAU004_00353	hypothetical protein	0	0	0	0	0	0	0	0	0	0	0	0	0	0	0	0	0	0	0	0	1	1
	353436	355529		+	-	EFAU004_00354	PTS system ascorbate-specific transporter subunit IIA	0	0	0	0	0	0	0	0	0	0	0	0	0	0	0	0	0	0	0	0	1	1
	355554	355856		+	-	EFAU004_00355	PTS system ascorbate-specific transporter subunit IIB	0	0	0	0	0	0	0	0	0	0	0	0	0	0	0	0	0	0	0	0	1	1
	355883	357172		+	-	EFAU004_00356	PTS system ascorbate-specific transporter subunit IIC	0	0	0	0	0	0	0	0	0	0	0	0	0	0	0	0	0	0	0	0	1	1
	357191	357598		+	-	EFAU004_00357	hypothetical protein	0	0	0	0	0	0	0	0	0	0	0	0	0	0	0	0	0	0	0	0	1	1
	357621	358490		+	-	EFAU004_00358	fructose-1,6-bisphosphate aldolase	0	0	0	0	0	0	0	0	0	0	0	0	0	0	0	0	0	0	0	0	1	1
	358549	359112		+	-	EFAU004_00359	hypothetical protein	0	0	0	0	0	0	0	0	0	0	0	0	0	0	0	0	0	0	0	0	1	1
	359562	360167		+	-	EFAU004_00360	NUDIX family hydrolase	0	0	0	0	0	0	0	0	0	0	0	0	0	0	0	0	0	0	0	0	1	1
	362210	362581		+	-	EFAU004_00364	glyoxalase family protein	0	0	0	0	0	0	0	0	0	0	2	1	0	0	33849	23341	0	0	0	38	1	1
	362601	362825		+	-	EFAU004_00365	hypothetical protein	0	0	0	0	0	0	0	0	0	0	1	0	0	0	13348	0	0	0	0	14	0	1
	364711	366333		+	dexB	EFAU004_00367	glucan 1,6-alpha-glucosidase	0	0	0	0	0	0	0	0	0	0	3	0	0	1	42994	14573	0	33648	0	14	1	1
	366527	368023		+	-	EFAU004_00368	6-phospho-beta-glucosidase	0	0	0	0	0	0	0	0	0	0	0	0	0	0	0	0	0	0	0	0	1	1
	368103	369848		+	-	EFAU004_00369	HTH domain protein	0	0	0	0	0	0	0	0	0	0	0	0	0	0	0	0	0	0	0	0	1	1
	369906	371801		+	-	EFAU004_00370	PTS system beta-glucoside-specific transporter subunit IIABC	0	0	0	0	0	0	0	0	0	0	0	0	0	0	0	0	0	0	0	0	1	1
	371798	373255		+	-	EFAU004_00371	6-phospho-beta-glucosidase	0	0	0	0	0	0	0	0	0	0	0	0	0	0	0	0	0	0	0	0	1	1
	373839	374273		+	-	EFAU004_00372	MarR family transcriptional regulator	0	0	0	0	0	0	0	0	0	0	2	1	1	0	31342	27488	41479	0	0	57	1	1
	374374	375465		+	-	EFAU004_00373	oxidoreductase FAD/FMN-binding protein	0	0	2	1	0	0	52179	21251	0	16	6	0	0	0	84218	0	23094	0	0	24	0.9641	1
	375495	376172		+	-	EFAU004_00374	DJ-1/PfpI family protein	0	0	0	0	0	0	0	0	0	0	3	2	0	1	47197	39810	0	35270	0	45	1	1
	379385	380881		+	glpK	EFAU004_00377	glycerol kinase	0	0	0	0	0	0	0	0	0	0	9	5	0	8	113716	108056	34080	187027	0	73	1	1
	380895	382718		+	glpO	EFAU004_00378	alpha-glycerophosphate oxidase	0	0	0	0	0	0	0	0	0	0	2	7	0	1	27433	139810	19955	42162	0	31	1	1
	382719	383435		+	-	EFAU004_00379	glycerol uptake facilitator protein	0	0	0	0	0	0	0	0	0	0	4	2	2	1	49115	45971	79820	27837	0	70	1	1
	383741	385216		+	-	EFAU004_00380	DNA mismatch repair protein MutS2	0	0	0	0	16643	0	0	0	0	2	7	0	0	0	97123	16587	4035	0	0	19	4.09943e-05	1
	387838	388152		+	-	EFAU004_00385	rhodanese-like domain-containing protein	0	0	0	0	0	0	0	0	0	0	0	2	0	0	2654	51421	28251	0	0	65	1	1
	392202	392711		+	-	EFAU004_00388	integral membrane protein	1	0	0	0	39017	0	0	0	0	19	0	1	0	0	0	19549	0	0	0	9	0.656466	1
	392708	394012		+	-	EFAU004_00389	glycosyl transferase family protein	0	0	0	0	0	0	0	0	0	0	3	0	1	3	40486	12440	65022	79459	0	37	1	1
	395563	395958		+	-	EFAU004_00392	dihydroxyacetone kinase, phosphotransfer subunit	0	0	0	0	0	17906	0	0	0	11	2	0	0	0	35988	0	0	0	0	22	0.591348	1
	397723	398388		+	-	EFAU004_00395	glucose-6-phosphate 1-dehydrogenase	0	0	0	0	0	0	0	0	0	0	6	1	0	2	80309	20260	0	45945	0	54	1	1
	398671	399330		+	-	EFAU004_00396	cyclic nucleotide-binding domain-containing protein	0	0	0	0	0	0	0	0	0	0	3	1	0	0	37610	21445	0	0	0	22	1	1
	408381	409802		+	-	EFAU004_00403	amino acid permease	7	1	3	0	161255	23829	64850	0	0	43	5	0	0	4	71386	0	0	105405	0	31	0.723404	1
	416552	414258		-	-	EFAU004_00408	glycoside hydrolase, family 65	11	11	10	10	238744	239118	231880	204693	0	99	37	9	2	2	460545	185426	99775	52297	0	86	0.854649	1
	423599	424042		+	-	EFAU004_00413	GNAT family acetyltransferase	0	0	0	0	0	0	0	0	0	0	0	0	0	0	0	18720	0	0	0	10	0	1
	428886	429170		+	-	EFAU004_00419	hypothetical protein	0	0	0	0	0	0	0	0	0	0	2	0	0	0	29351	0	0	0	0	25	1	1
	437895	437014		-	-	EFAU004_00427	LysR family transcriptional regulator	0	0	0	0	0	0	0	0	0	0	9	5	0	8	117404	101066	0	180270	0	113	1	1
	441379	442251		+	-	EFAU004_00433	hypothetical protein	0	0	0	0	0	0	0	0	0	0	1	1	0	0	16297	23222	0	0	0	11	1	1
	445643	445960		+	-	EFAU004_00437	aldose 1-epimerase	0	0	1	0	0	0	22343	0	0	17	2	0	0	0	26548	0	0	0	0	20	0.530118	1
	451005	450610		-	-	EFAU004_00441	D-ribose pyranase	0	0	0	0	0	0	0	0	0	0	3	1	1	1	42846	25473	58520	40000	0	105	1	1
	453071	452058		-	-	EFAU004_00443	LacI family transcriptional regulator	0	0	0	3	0	0	0	68187	0	16	2	0	0	1	25147	0	0	44189	0	17	0.49329	1
	453937	454638		+	-	EFAU004_00445	ABC transporter ATP-binding protein	0	0	0	0	0	0	0	0	0	0	2	4	0	0	34955	91469	0	0	0	45	1	1
	465286	464684		-	-	EFAU004_00453	accessory regulator agrBfs protein	1	1	2	3	34788	21487	63487	67926	0	77	7	1	0	2	93141	27488	0	56216	0	73	0.674922	1
	470282	470692		+	-	EFAU004_00458	transcriptional regulator Spx-family	0	0	0	1	0	0	14168	23076	0	22	1	0	0	0	14896	0	33856	22027	0	43	0.828591	1
	470706	471062		+	-	EFAU004_00459	Spx/MgsR family transcriptional regulator	0	0	0	0	0	0	0	0	0	0	0	0	0	0	0	0	0	17162	0	12	0	1
476402			473654	-	-	predicted RNA	antisense: EFAU004_02877	11699599	10681943	13951316	13951774	244207188403	226586688429	296512984468	281945900391	53506	95421313	13722389	14255325	13111143	14544379	167987951474	275310188507	485053497757	324300356621	55220	113918879	1	1
	483678	484559		+	-	EFAU004_00468	dihydrodipicolinate synthase	2	2	2	2	59345	46005	51907	43285	0	56	6	2	0	1	82743	47393	30269	24864	0	52	0.744606	1
	484556	485272		+	-	EFAU004_00469	dihydrodipicolinate reductase	4	5	3	2	94270	121487	78610	59452	0	123	10	4	0	1	126327	94905	0	36756	0	89	0.890516	1
	496032	494650		-	-	EFAU004_00480	DNA directed DNA polymerase	5	5	6	17	111596	113360	134332	362320	0	130	11	10	3	10	136873	209241	115022	244324	0	127	0.686031	1
	510326	511963		+	-	EFAU004_00495	phosphoenolpyruvate carboxykinase	1	3	0	0	26193	75344	9809	18644	0	19	5	4	0	0	67846	87085	0	0	0	23	0.572276	1
	517601	517807		+	-	EFAU004_00501	hypothetical protein	0	0	0	0	1091	0	0	0	0	1	0	0	0	0	3244	0	0	0	0	3	0.0419794	1
	519802	520428		+	-	EFAU004_00504	isochorismatase hydrolase	0	0	0	0	0	0	0	0	0	0	1	0	1	5	20132	18838	56053	120540	0	85	1	1
	520611	521192		+	-	EFAU004_00505	TetR family transcriptional regulator	0	0	0	0	0	0	0	0	0	0	2	2	0	0	29719	39218	0	2702	0	30	1	1
	522271	522486		+	-	EFAU004_00507	hypothetical protein	0	0	0	0	0	0	0	0	0	0	0	0	0	0	4646	14928	0	13783	0	38	1	1
	527135	526305		-	-	EFAU004_00513	Manganese containing catalase	0	0	0	0	0	0	0	0	0	0	4	3	0	0	52949	63744	0	0	0	35	1	1
	527343	528677		+	-	EFAU004_00514	ABC transporter substrate-binding protein	0	0	0	0	0	0	0	0	0	0	3	0	0	4	46533	16943	0	94324	0	29	1	1
	531096	531614		+	-	EFAU004_00518	undecaprenyl-diphosphatase	0	0	4	1	2182	0	105449	31160	0	66	1	0	1	1	23230	0	52466	28243	0	50	0.849499	1
	531912	532370		+	-	EFAU004_00519	hypothetical protein	0	0	0	0	0	0	0	0	0	0	4	1	0	3	56784	22274	0	76621	0	84	1	1
	536181	537494		+	-	EFAU004_00521	LPXTG-motif protein cell wall anchor domain protein	0	0	0	0	0	0	0	0	0	0	7	1	0	4	86651	20023	0	102027	0	39	1	1
	537487	539184		+	-	EFAU004_00522	LPXTG-motif protein cell wall anchor domain protein	0	0	0	0	0	0	0	0	0	0	12	8	1	1	150147	163270	60089	42702	0	61	1	1
	539258	540151		+	-	EFAU004_00523	peptidase C60	0	0	0	0	0	0	0	0	0	0	10	6	0	2	130457	118838	27802	56621	0	93	1	1
	541027	542052		+	-	EFAU004_00525	sensor histidine kinase	0	0	1	1	1773	0	32425	28943	0	15	2	3	0	0	35766	62085	0	6351	0	25	0.940365	1
	546503	545841		-	-	EFAU004_00529	5-bromo-4-chloroindolyl phosphate hydrolysis protein	0	1	2	0	18690	26446	43460	14863	0	39	2	2	0	1	26769	46800	0	43513	0	44	0.752073	1
	546731	547294		+	-	EFAU004_00530	nudix hydrolase, YffH family	0	0	0	0	0	0	0	0	0	0	1	0	0	1	13126	12322	20852	24054	0	31	1	1
	547610	548302		+	-	EFAU004_00532	5'-methylthioadenosine/S-adenosylhomocysteine nucleosidase	0	0	0	1	19918	0	0	22033	0	15	0	2	0	0	7964	44431	4932	0	0	20	0.535723	1
	548314	548859		+	-	EFAU004_00533	isochorismatase family protein	0	0	0	0	3410	0	6539	13689	0	10	1	1	0	0	19100	21327	0	0	0	18	0.577766	1
	558377	558721		+	-	EFAU004_00539	hypothetical protein	0	0	0	0	0	0	0	0	0	0	0	0	0	0	8702	355	0	0	0	6	0	1
	566841	567401		+	-	EFAU004_00546	TetR family transcriptional regulator	2	0	0	0	49795	0	14577	0	0	28	2	1	1	0	27064	28080	59192	0	0	50	0.674967	1
	577048	577386		+	-	EFAU004_00556	glycine cleavage H-protein	0	0	0	0	0	964	0	0	0	0	0	0	0	0	10988	0	0	0	0	8	3.15643e-27	1
	578808	579494		+	-	EFAU004_00558	ABC transporter permease	0	0	0	0	0	0	0	0	0	0	1	0	0	0	15634	10900	0	0	0	9	1	1
	588335	590332		+	-	EFAU004_00568	hypothetical protein	9	5	7	5	188676	121074	163896	115906	0	73	8	1	6	9	100958	24407	254035	206216	0	73	0.603678	1
	590743	590408		-	-	EFAU004_00569	helix-turn-helix domain-containing protein	0	0	0	0	0	0	0	0	0	0	0	0	1	3	3097	11966	45515	71351	0	98	1	1
	590870	591085		+	-	EFAU004_00570	helix-turn-helix domain-containing protein	0	0	0	0	0	0	0	0	0	0	0	0	0	0	6489	7701	29147	0	0	50	1	1
	591122	591484		+	-	EFAU004_00571	hypothetical protein	0	0	0	0	0	0	0	0	0	0	2	0	0	0	27507	2251	0	0	0	20	1	1
	591530	591856		+	-	EFAU004_00572	hypothetical protein	0	0	0	0	0	0	0	0	0	0	0	0	0	0	0	0	0	0	0	0	1	1
	592699	594522		+	-	EFAU004_00573	PTS system beta-glucoside-specific transporter subunit IIABC	0	0	0	0	0	0	0	0	0	0	0	0	0	0	0	0	0	0	0	0	1	1
	594536	595945		+	-	EFAU004_00574	6-phospho-beta-glucosidase	0	0	0	0	0	0	0	0	0	0	0	0	0	0	0	0	0	0	0	0	1	1
	595954	596799		+	-	EFAU004_00575	BglG family transcriptional antiterminator	0	0	0	0	0	0	0	0	0	0	0	0	0	0	0	0	0	0	0	0	1	1
	596864	597571		+	-	EFAU004_00576	hypothetical protein	0	0	0	0	0	0	0	0	0	0	0	1	0	0	0	20142	0	0	0	7	0	1
	598154	599749		+	-	EFAU004_00577	type I restriction-modification system, M subunit	0	0	0	0	0	0	0	0	0	0	3	2	0	0	47271	51540	0	0	0	15	1	1
	599739	600938		+	-	EFAU004_00578	Type I restriction modification DNA specificity domain-containing protein	0	0	0	0	0	0	0	0	0	0	0	0	0	0	0	0	0	0	0	0	1	1
	610425	611063		+	-	EFAU004_00583	ABC transporter ATP-binding protein	0	0	0	0	0	0	0	0	0	0	2	0	0	1	36651	13507	0	32837	0	32	1	1
	611091	611519		+	-	EFAU004_00584	hypothetical protein	0	0	0	0	0	0	0	0	0	0	1	2	0	0	19100	51658	0	0	0	41	1	1
	613103	613540		+	-	EFAU004_00586	hypothetical protein	0	0	0	0	0	0	0	0	0	0	0	1	1	0	11799	36966	60762	18378	0	73	1	1
	613635	614519		+	-	EFAU004_00587	diacylglycerol kinase catalytic subunit	0	0	0	0	0	0	0	0	0	0	2	4	0	0	33702	81753	0	17567	0	37	1	1
	621165	621851		+	-	EFAU004_00593	histidine kinase	0	0	0	2	20736	4545	14305	42503	0	29	2	1	0	1	34808	34597	0	29324	0	35	0.665689	1
	625459	626310		+	-	EFAU004_00599	BglG family transcriptional antiterminator	0	0	0	0	0	0	0	0	0	0	6	0	2	0	80088	0	92376	0	0	50	1	1
	626324	626473		+	-	EFAU004_00600	hypothetical protein	0	0	0	0	0	0	0	0	0	0	1	0	0	0	13126	0	0	0	0	21	0	1
	626431	628296		+	-	EFAU004_00601	PTS system beta-glucoside-specific transporter subunit IIABC	0	0	0	0	0	0	0	0	0	0	6	2	0	2	84955	52843	0	62162	0	26	1	1
	628344	629753		+	-	EFAU004_00602	6-phospho-beta-glucosidase	1	0	2	0	25648	0	63079	16297	0	18	2	2	1	0	27359	49526	58071	0	0	23	0.820862	1
	629861	630562		+	-	EFAU004_00603	GntR family transcriptional regulator	1	0	1	2	32332	0	23297	48370	0	37	5	0	0	0	61873	15639	0	0	0	27	0.611817	1
	631261	631371		+	-	EFAU004_00605	hypothetical protein	0	0	0	0	0	0	10899	0	0	24	0	0	0	0	73	3317	0	2027	0	12	0.914061	1
	632048	632623		+	-	EFAU004_00606	putative lysine decarboxylase	0	0	0	0	0	0	0	16558	0	7	1	0	0	0	21312	13388	0	3918	0	16	0.876407	1
	637626	638249		+	-	EFAU004_00613	hypothetical protein	0	1	0	0	0	27548	0	0	0	11	1	0	0	0	22566	8175	25336	0	0	22	0.672346	1
	643265	645913		+	-	EFAU004_00617	magnesium-translocating P-type ATPase	0	0	0	0	0	0	0	0	0	0	16	1	2	7	197935	36611	104708	166081	0	47	1	1
	670009	669689		-	-	EFAU004_00639	SMR family multidrug resistance protein	0	1	0	0	0	21487	0	0	0	16	0	0	0	0	0	0	0	0	0	0	0	1
	676639	676818		+	-	EFAU004_00647	hypothetical protein	0	0	0	0	0	0	5585	0	0	7	1	0	0	0	14233	0	0	0	0	19	0.623393	1
	680955	681428		+	-	EFAU004_00653	ATPase	0	0	0	0	15416	0	0	17470	0	17	0	2	0	0	2138	44312	0	0	0	24	0.546559	1
	688442	689920		+	-	EFAU004_00660	M protein trans-acting positive regulator	0	0	3	0	0	0	78746	0	0	13	5	0	0	0	69395	15047	23318	18513	0	21	0.558634	1
	692340	692909		+	-	EFAU004_00662	GNAT family acetyltransferase	0	0	0	0	0	0	0	0	0	0	3	2	1	4	37905	46563	40807	94054	0	96	1	1
	697580	696933		-	-	EFAU004_00666	NAD dependent epimerase/dehydratase family protein	0	1	0	0	0	34986	6539	0	0	16	0	1	0	0	7817	20379	0	15675	0	16	0.505291	1
	698297	697665		-	-	EFAU004_00667	hypothetical protein	4	0	0	0	86221	20798	0	14732	0	48	4	0	0	3	49041	11255	0	83378	0	56	0.739973	1
	698864	698313		-	coaC	EFAU004_00668	phosphopantothenoylcysteine decarboxylase	0	0	0	0	0	0	0	0	0	0	5	0	0	1	70796	6398	0	41486	0	53	1	1
	700842	701384		+	-	EFAU004_00671	helix-turn-helix domain-containing protein	0	0	0	0	0	0	0	0	0	0	2	2	0	2	33185	48459	0	48513	0	59	1	1
	702498	703304		+	-	EFAU004_00673	spermidine/putrescine ABC superfamily ATP binding cassette transporter, membrane protein	0	0	0	0	0	0	0	0	0	0	10	5	1	1	127654	110781	67713	44189	0	108	1	1
	708469	708891		+	-	EFAU004_00677	PTS system, mannose/fructose/sorbose-specific IIA component	0	0	0	0	0	0	0	0	0	0	0	0	0	0	8038	0	0	0	0	4	0	1
	708903	709397		+	-	EFAU004_00678	PTS system, mannose/fructose/sorbose-specific IIB component	0	0	0	0	0	13636	0	0	0	6	0	1	0	0	0	31279	2466	0	0	17	0.724555	1
	709418	710227		+	-	EFAU004_00679	PTS system, mannose/fructose/sorbose-specific IIC component	0	0	0	0	0	0	0	0	0	0	0	0	0	0	2581	5924	27802	0	0	11	1	1
	713192	714310		+	-	EFAU004_00682	hypothetical protein	0	0	0	0	0	0	0	0	0	0	6	0	0	0	80825	2962	30941	16486	0	29	1	1
	714349	715227		+	-	EFAU004_00683	fructokinase	0	1	2	1	15688	26308	58446	31290	0	37	3	0	0	0	39970	0	24439	19729	0	23	0.645705	1
	717568	717675		+	-	EFAU004_00685	helix-turn-helix domain-containing protein	0	0	0	0	0	0	0	0	0	0	0	0	0	0	5014	2962	24215	6621	0	89	1	1
	718942	719145		+	-	EFAU004_00687	hypothetical protein	0	0	0	0	0	0	0	0	0	0	2	2	0	0	27138	47630	3363	0	0	95	1	1
	723563	723955		+	-	EFAU004_00691	MerR family transcriptional regulator	0	0	0	0	0	12809	0	0	0	8	0	0	0	1	1327	0	0	26081	0	17	0.873238	1
	732822	733271		+	-	EFAU004_00699	PTS system fructose-specific transporter subunit IIA	0	0	0	0	0	0	0	0	0	0	10	0	0	1	133702	0	0	29594	0	90	1	1
	734746	735606		+	-	EFAU004_00701	fructose-1,6-bisphosphate aldolase	0	0	0	0	0	0	0	0	0	0	4	2	0	2	54941	48933	0	52027	0	45	1	1
	738718	738440		-	-	EFAU004_00705	hypothetical protein	0	0	0	0	0	0	0	0	0	0	0	0	0	1	8849	0	0	40810	0	44	1	1
	745577	746173		+	recR	EFAU004_00712	recombination protein RecR	0	0	0	0	15825	13911	0	9647	0	16	2	0	0	0	25589	0	0	7567	0	13	0.525509	1
	746896	747225		+	-	EFAU004_00714	hypothetical protein	0	0	2	0	0	0	44141	0	0	33	0	1	1	0	2064	30094	43273	0	0	57	0.699221	1
	749030	749377		+	yabA	EFAU004_00717	DNA replication initiation control protein YabA	0	0	0	0	0	0	0	0	0	0	5	1	0	4	71312	25355	2466	104594	0	146	1	1
	755034	755801		+	-	EFAU004_00722	ABC transporter ATP-binding protein	0	0	0	0	0	0	0	0	0	0	7	5	0	2	88274	96563	0	45270	0	74	1	1
	759785	760990		+	-	EFAU004_00726	membrane bound O-acyl transferase	1	0	2	1	28785	0	46730	32073	0	22	3	0	0	0	48598	12914	0	0	0	12	0.760653	1
	761035	761268		+	dltC	EFAU004_00727	D-alanine--poly(phosphoribitol) ligase subunit 2	0	0	0	1	0	0	0	28683	0	30	2	0	1	0	25958	0	40358	0	0	70	0.879035	1
	762680	763762		+	-	EFAU004_00729	M42 glutamyl aminopeptidase	0	0	0	0	16916	16528	17029	0	0	11	0	0	0	3	10693	0	0	83648	0	21	0.904133	1
	763762	764565		+	-	EFAU004_00730	integral membrane protein	0	0	2	0	0	0	45640	0	0	14	3	0	0	1	46165	0	0	28513	0	23	0.612491	1
	768620	769009		+	-	EFAU004_00734	signal peptidase I	0	0	0	0	0	0	0	0	0	0	1	1	0	0	24188	33175	31614	0	0	57	1	1
	769137	769820		+	-	EFAU004_00735	O-methyltransferase	0	0	0	0	0	0	0	0	0	0	1	5	0	0	21017	103199	6502	0	0	47	1	1
	770361	770720		+	-	EFAU004_00736	membrane protein	0	0	0	0	0	0	0	0	0	0	1	0	0	0	13053	0	0	0	0	9	0	1
	770843	772474		+	-	EFAU004_00737	sulfate transporter/STAS domain-containing protein	2	1	2	4	50613	24793	62534	82007	0	33	4	3	1	1	60693	68601	48878	24324	0	31	0.646411	1
	773794	774138		+	-	EFAU004_00740	putative ribosomal protein	3	0	0	0	72578	19421	18256	0	0	79	0	0	1	0	7448	11255	47085	0	0	47	0.804751	1
	774851	777685		+	-	EFAU004_00742	transcriptional antiterminator bglG:Sigma-54 factor	0	0	0	2	15825	0	0	47848	0	5	12	6	0	0	149336	121327	0	0	0	23	0.00342838	1
	779492	780295		+	-	EFAU004_00745	PTS system, mannose/fructose/sorbose-specific IIC component	2	1	0	2	46930	24104	0	55019	0	39	3	1	0	0	46902	33293	0	0	0	24	0.708768	1
	781313	781687		+	-	EFAU004_00747	hypothetical protein	0	0	0	0	0	0	0	0	0	0	1	0	0	1	19542	0	35201	29729	0	56	1	1
	783971	784420		+	nusB	EFAU004_00751	transcription antitermination factor NusB	0	0	1	0	14461	10468	34059	0	0	32	1	0	0	1	19911	6635	28026	32972	0	48	0.635759	1
	784517	785371		+	folD	EFAU004_00752	tetrahydrofolate dehydrogenase/cyclohydrolase, NAD(P)-binding domain protein	0	0	0	0	0	0	14577	0	0	4	2	0	0	0	24557	17298	0	20945	0	18	0.0223031	1
	786714	786938		+	-	EFAU004_00754	exodeoxyribonuclease VII small subunit	1	0	0	0	24420	19972	13896	0	0	64	0	1	0	1	6268	19312	27354	39054	0	102	0.785822	1
	786940	787830		+	-	EFAU004_00755	geranyltranstransferase	0	0	0	0	0	0	0	0	0	0	2	5	0	0	26474	106042	0	0	0	37	1	1
	792284	792652		+	-	EFAU004_00761	hypothetical protein	0	0	0	0	0	0	0	0	0	0	2	1	0	1	28392	33412	23542	35405	0	81	1	1
	793274	794233		+	mraW	EFAU004_00763	S-adenosyl-methyltransferase MraW	0	0	0	0	16916	0	0	8865	0	6	2	0	0	2	31637	0	0	50270	0	21	0.121072	1
	796858	797820		+	mraY	EFAU004_00766	phospho-N-acetylmuramoyl-pentapeptide-transferase	3	0	0	0	68622	19834	1498	0	0	23	4	2	0	0	54277	53080	0	0	0	27	0.733086	1
[truncated: 941 more rows]

## Sheet: relAplankvbiofilm
Transcription Start	Translation Start	Translation Stop	Transcription Stop	Strand	Name	Synonym	Product	Raw Counts relAplank Replicate 1	Raw Counts relAplank Replicate 2	Raw Counts relAplank Replicate 3	Raw Counts relAplank Replicate 4	Normalized Counts relAplank Replicate 1	Normalized Counts relAplank Replicate 2	Normalized Counts relAplank Replicate 3	Normalized Counts relAplank Replicate 4	RPKM relAplank	Expression relAplank	Raw Counts relAbiofilm Replicate 1	Raw Counts relAbiofilm Replicate 2	Raw Counts relAbiofilm Replicate 3	Raw Counts relAbiofilm Replicate 4	Normalized Counts relAbiofilm Replicate 1	Normalized Counts relAbiofilm Replicate 2	Normalized Counts relAbiofilm Replicate 3	Normalized Counts relAbiofilm Replicate 4	RPKM relAbiofilm	Expression relAbiofilm	pValue relAplank vs relAbiofilm	qValue relAplank vs relAbiofilm	greater in biofilm?	also significant in WT?		test if up/down in Wtbiofilm	Both down?	Both up?
	28938	28741		-	-	EFAU004_00027	hypothetical protein	3	0	2	0	63051	11929	45400	16088	0	172	0	0	0	0	0	3275	0	0	0	4	0	0	no	#N/A	#N/A
	71318	70965		-	-	EFAU004_00068	helix-turn-helix domain-containing protein	0	0	0	1	15971	0	0	24815	0	28	0	0	0	0	0	0	0	0	0	0	0	0	no	#N/A	#N/A				Both down	Both up	Switching	Switching
	80644	81306		+	deoC	EFAU004_00078	deoxyribose-phosphate aldolase	5	0	0	2	109296	0	0	39852	0	56	0	0	0	0	0	0	468	0	0	0	0	0	no	#N/A	#N/A				118	6	41	153
	92929	93399		+	rpsG	EFAU004_00091	30S ribosomal protein S7	0	0	0	2	0	17231	0	36067	0	28	0	0	0	0	0	0	0	0	0	0	0	0	no	#N/A	#N/A
	97346	97654		+	rpsJ	EFAU004_00094	30S ribosomal protein S10	0	0	0	0	5363	17967	11869	15036	0	40	0	0	0	0	0	0	0	0	0	0	0	0	no	#N/A	#N/A
	102128	102394		+	rpsQ	EFAU004_00104	30S ribosomal protein S17	0	0	0	0	0	16789	15133	12092	0	41	0	0	0	0	0	0	0	0	0	0	0	0	no	#N/A	#N/A
	109100	109216		+	-	EFAU004_00118	50S ribosomal protein L36	0	0	0	0	0	0	14540	0	0	31	0	0	0	0	0	0	0	0	0	0	0	0	no	EFAU004_00118	no	no	TRUE	FALSE
	118832	119194		+	-	EFAU004_00129	alkaline-shock protein	0	1	0	0	476	23711	15133	0	0	27	0	0	0	0	0	0	0	0	0	0	0	0	no	EFAU004_00129	no	no	TRUE	FALSE
	124253	124495		+	-	EFAU004_00133	acyl carrier protein	0	0	0	0	0	11340	0	12618	0	24	0	0	0	0	0	0	0	0	0	0	0	0	no	#N/A	#N/A	#N/A	#N/A	#N/A
	145320	146219		+	-	EFAU004_00152	Calcineurin-like phosphoesterase	1	0	0	5	31585	0	20919	93165	0	40	0	0	0	0	0	0	0	3007	0	0	0	0	no	EFAU004_00152	no	yes	FALSE	FALSE
	156192	156602		+	-	EFAU004_00163	LrgA family protein	1	0	0	0	26579	0	0	12933	0	24	0	0	0	0	0	0	0	0	0	0	0	0	no	#N/A	#N/A	#N/A	#N/A	#N/A
	182047	182637		+	-	EFAU004_00189	hypothetical protein	63	38	41	49	1175089	855081	922551	815562	0	1594	0	0	0	0	0	18558	0	17042	0	15	0	0	no	EFAU004_00189	no	no	TRUE	FALSE
	200778	200173		-	rplY	EFAU004_00206	50S ribosomal protein L25	7	9	6	10	133492	213402	137537	171713	0	270	0	0	0	0	0	0	6791	0	0	2	0	0	no	#N/A	#N/A	#N/A	#N/A	#N/A
	225102	225368		+	-	EFAU004_00227	plasmid stabilization system protein	0	0	0	1	2741	0	0	23869	0	24	0	0	0	0	0	0	0	0	0	0	0	0	no	#N/A	#N/A	#N/A	#N/A	#N/A
231326			231513	+	-	predicted RNA	-	835	1276	654	861	15435399	28575994	14671216	14306940	56	97060	24876	20096	23173	39208	964713414	723997161	884602107	1572281954	1088	5512758	0	0	yes	predicted RNA	yes	yes	FALSE	TRUE
	264592	264792		+	rpmI	EFAU004_00265	50S ribosomal protein L35	0	1	0	1	0	29307	0	22397	0	64	0	0	0	0	0	0	0	0	0	0	0	0	no	#N/A	#N/A	#N/A	#N/A	#N/A
	271030	270863		-	-	EFAU004_00271	hypothetical protein	0	0	0	1	0	0	0	21451	0	31	0	0	0	0	0	0	0	0	0	0	0	0	no	EFAU004_00271	no	no	TRUE	FALSE
286975	286975	287883		+	-	EFAU004_00289	ISEfm1, transposase	804	901	741	1082	14865792	20178939	16612314	17992323	11	19155	4	22	25	22	187317	822707	957377	904761	0	789	0	0	no	EFAU004_00289	no	no	TRUE	FALSE
	301331	301624		+	-	EFAU004_00306	hypothetical protein	0	0	1	1	0	0	29525	23343	0	44	0	0	0	0	0	0	0	0	0	0	0	0	no	#N/A	#N/A	#N/A	#N/A	#N/A
	310348	311088		+	-	EFAU004_00315	tRNA pseudouridine synthase A	0	0	1	1	13349	0	23738	31440	0	23	0	0	0	0	0	0	0	0	0	0	0	0	no	#N/A	#N/A	#N/A	#N/A	#N/A
	324437	324754		+	-	EFAU004_00327	PTS system, lactose/cellobiose-specific IIA component	0	0	1	2	0	8689	29376	35120	0	57	0	0	0	0	0	0	0	0	0	0	0	0	no	EFAU004_00327	no	no	TRUE	FALSE
	330796	330668		-	-	EFAU004_00334	hypothetical protein	0	0	1	0	12157	0	22403	10410	0	87	0	0	0	0	0	0	0	0	0	0	0	0	no	#N/A	#N/A	#N/A	#N/A	#N/A
	331597	331962		+	-	EFAU004_00336	membrane protein	0	0	0	1	18235	0	0	25341	0	29	0	0	0	0	0	0	0	0	0	0	0	0	no	#N/A	#N/A	#N/A	#N/A	#N/A
	360302	360754		+	yybA	EFAU004_00361	MarR family transcriptional regulator	0	1	0	1	0	30927	0	21135	0	28	0	0	0	0	0	0	0	0	0	0	0	0	no	#N/A	#N/A	#N/A	#N/A	#N/A
	385200	385670		+	-	EFAU004_00381	DNA mismatch repair protein MutS2 domain V	2	0	0	0	42789	15022	0	0	0	30	0	0	0	0	0	0	0	0	0	0	0	0	no	#N/A	#N/A	#N/A	#N/A	#N/A
	395563	395958		+	-	EFAU004_00392	dihydroxyacetone kinase, phosphotransfer subunit	1	0	0	0	29201	14285	0	0	0	27	0	0	0	0	0	0	0	0	0	0	0	0	no	#N/A	#N/A	#N/A	#N/A	#N/A
	406261	408138		+	-	EFAU004_00402	tyrosine decarboxylase	28	26	23	18	525268	601030	518991	300630	0	259	0	0	0	0	0	25327	0	0	0	3	0	0	no	#N/A	#N/A	#N/A	#N/A	#N/A
	425055	424525		-	padC	EFAU004_00414	Phenolic acid decarboxylase	1	0	0	0	29797	0	13946	14931	0	27	0	0	0	0	0	0	0	0	0	0	0	0	no	#N/A	#N/A	#N/A	#N/A	#N/A
	438938	439255		+	-	EFAU004_00429	PadR family transcriptional regulator	0	0	2	0	0	15169	54302	0	0	54	0	0	0	0	0	0	0	0	0	0	0	0	no	#N/A	#N/A	#N/A	#N/A	#N/A
	440840	441328		+	-	EFAU004_00432	hypothetical protein	1	0	0	0	27890	0	14836	12302	0	28	0	0	0	0	0	0	0	0	0	0	0	0	no	#N/A	#N/A	#N/A	#N/A	#N/A
	445643	445960		+	-	EFAU004_00437	aldose 1-epimerase	0	0	0	3	10965	14580	0	51314	0	60	0	0	0	0	0	0	0	0	0	0	0	0	no	#N/A	#N/A	#N/A	#N/A	#N/A
	451005	450610		-	-	EFAU004_00441	D-ribose pyranase	0	0	1	1	0	0	29673	27234	0	35	0	0	0	0	0	0	0	0	0	0	0	0	no	#N/A	#N/A	#N/A	#N/A	#N/A
	466061	466768		+	-	EFAU004_00455	deoxynucleoside kinase	0	1	0	1	0	31369	16617	23764	0	25	0	0	0	0	0	0	0	0	0	0	0	0	no	#N/A	#N/A	#N/A	#N/A	#N/A
	470706	471062		+	-	EFAU004_00459	Spx/MgsR family transcriptional regulator	0	1	0	0	9177	29749	0	0	0	27	0	0	0	0	0	0	0	0	0	0	0	0	no	#N/A	#N/A	#N/A	#N/A	#N/A
	492385	492537		+	-	EFAU004_00476	hypothetical protein	0	0	0	0	5482	17378	0	0	0	37	0	0	0	0	0	0	0	0	0	0	0	0	no	EFAU004_00476	no	yes	FALSE	FALSE
	509550	510158		+	-	EFAU004_00494	LysM domain-containing protein	1	0	0	0	35995	15463	21661	0	0	30	0	0	0	0	0	0	0	0	0	0	0	0	no	EFAU004_00494	no	yes	FALSE	FALSE
	521924	522271		+	-	EFAU004_00506	hypothetical protein	0	0	0	3	0	1472	0	56887	0	41	0	0	0	0	0	0	0	0	0	0	0	0	no	#N/A	#N/A	#N/A	#N/A	#N/A
	524737	524922		+	-	EFAU004_00511	hypothetical protein	0	0	0	1	0	0	0	27024	0	36	0	0	0	0	0	0	0	0	0	0	0	0	no	EFAU004_00511	no	no	TRUE	FALSE
	577048	577386		+	-	EFAU004_00556	glycine cleavage H-protein	0	0	1	0	0	0	42729	5888	0	35	0	0	0	0	0	0	0	0	0	0	0	0	no	#N/A	#N/A	#N/A	#N/A	#N/A
	578808	579494		+	-	EFAU004_00558	ABC transporter permease	0	0	2	0	0	0	54302	13144	0	24	0	0	0	0	0	0	0	0	0	0	0	0	no	#N/A	#N/A	#N/A	#N/A	#N/A
	583854	584324		+	-	EFAU004_00563	NifU family SUF system FeS assembly protein	5	7	7	13	100119	158026	167210	222082	0	343	0	0	0	0	0	0	0	1754	0	0	0	0	no	#N/A	#N/A	#N/A	#N/A	#N/A
	623692	623919		+	-	EFAU004_00596	HxlR-like helix-turn-helix protein	0	0	0	1	0	0	5044	21661	0	29	0	0	0	0	0	0	0	0	0	0	0	0	no	#N/A	#N/A	#N/A	#N/A	#N/A
	626324	626473		+	-	EFAU004_00600	hypothetical protein	0	0	0	0	8939	4712	890	11882	0	44	0	0	0	0	0	0	0	0	0	0	0	0	no	#N/A	#N/A	#N/A	#N/A	#N/A
	632623	633063		+	-	EFAU004_00607	Nucleoside 2-deoxyribosyltransferase	0	0	0	3	14898	0	0	58149	0	41	0	0	0	0	0	0	0	0	0	0	0	0	no	#N/A	#N/A	#N/A	#N/A	#N/A
	634182	634009		-	-	EFAU004_00609	hypothetical protein	1	0	0	1	26817	0	0	17981	0	64	0	0	0	0	0	0	0	0	0	0	0	0	no	#N/A	#N/A	#N/A	#N/A	#N/A
	675577	675957		+	-	EFAU004_00645	glyoxylase	0	0	1	0	0	0	31157	15562	0	30	0	0	0	0	0	0	0	0	0	0	0	0	no	#N/A	#N/A	#N/A	#N/A	#N/A
	676053	676562		+	-	EFAU004_00646	hypothetical protein	0	0	0	4	0	0	0	66771	0	32	0	0	0	0	0	0	0	0	0	0	0	0	no	#N/A	#N/A	#N/A	#N/A	#N/A
	676639	676818		+	-	EFAU004_00647	hypothetical protein	0	0	0	0	11561	0	0	8727	0	28	0	0	0	0	0	0	0	0	0	0	0	0	no	#N/A	#N/A	#N/A	#N/A	#N/A
	732114	732377		+	rpmE2	EFAU004_00698	50S ribosomal protein L31	0	1	0	0	0	28571	15875	0	0	42	0	0	0	0	0	0	0	0	0	0	0	0	no	#N/A	#N/A	#N/A	#N/A	#N/A
	738718	738440		-	-	EFAU004_00705	hypothetical protein	1	0	0	0	28724	0	0	0	0	25	0	0	0	0	0	0	0	0	0	0	0	0	no	#N/A	#N/A	#N/A	#N/A	#N/A
	745577	746173		+	recR	EFAU004_00712	recombination protein RecR	0	0	0	2	13587	4123	0	38485	0	23	0	0	0	0	0	0	0	0	0	0	0	0	no	#N/A	#N/A	#N/A	#N/A	#N/A
	763762	764565		+	-	EFAU004_00730	integral membrane protein	2	0	0	0	47914	0	11275	15983	0	23	0	0	0	0	0	0	0	0	0	0	0	0	no	#N/A	#N/A	#N/A	#N/A	#N/A
	792113	791157		-	-	EFAU004_00760	CorA-like Mg2+ transporter protein	63	66	42	91	1166388	1495434	952670	1518506	0	1340	0	0	0	1	0	0	0	46867	0	12	0	0	no	EFAU004_00760	no	no	TRUE	FALSE
	835074	835235		+	-	EFAU004_00814	hypothetical protein	0	0	0	0	15017	15463	20178	13249	0	98	0	0	0	0	0	0	0	0	0	0	0	0	no	#N/A	#N/A	#N/A	#N/A	#N/A
	835537	835893		+	-	EFAU004_00816	prophage pi3 protein 33	1	0	0	1	32181	15022	0	24290	0	50	0	0	0	0	0	0	0	0	0	0	0	0	no	#N/A	#N/A	#N/A	#N/A	#N/A
	839633	839977		+	-	EFAU004_00825	HNH endonuclease domain protein	0	0	0	1	14541	0	15430	32071	0	44	0	0	0	0	0	0	0	0	0	0	0	0	no	#N/A	#N/A	#N/A	#N/A	#N/A
	840366	840680		+	-	EFAU004_00827	hypothetical protein	0	0	0	2	10011	12371	14243	34279	0	56	0	0	0	0	0	0	0	0	0	0	0	0	no	#N/A	#N/A	#N/A	#N/A	#N/A
	858123	858260		+	-	EFAU004_00844	hypothetical protein	0	0	0	1	10131	0	0	24290	0	62	0	0	0	0	0	0	0	0	0	0	0	0	no	#N/A	#N/A	#N/A	#N/A	#N/A
	858298	858591		+	-	EFAU004_00845	hypothetical protein	1	0	1	1	19189	0	30563	19242	0	58	0	0	0	0	0	0	0	0	0	0	0	0	no	#N/A	#N/A	#N/A	#N/A	#N/A
	874587	874793		+	-	EFAU004_00864	hypothetical protein	0	0	1	0	12395	0	35905	0	0	58	0	0	0	0	0	0	0	0	0	0	0	0	no	EFAU004_00864	no	no	TRUE	FALSE
	886605	886042		-	ahpC	EFAU004_00875	alkyl hydroperoxide reductase subunit C	1	0	0	1	30750	0	20623	18717	0	31	0	0	0	0	0	0	0	0	0	0	0	0	no	#N/A	#N/A	#N/A	#N/A	#N/A
	941729	942376		+	-	EFAU004_00928	TetR/AcrR family transcriptional regulator	0	1	0	1	0	33431	16913	19032	0	26	0	0	0	0	0	0	0	0	0	0	0	0	no	#N/A	#N/A	#N/A	#N/A	#N/A
	958938	958339		-	-	EFAU004_00940	alpha-L-rhamnosidase	2	0	0	1	44219	0	0	28496	0	30	0	0	0	0	0	0	0	0	0	0	0	0	no	#N/A	#N/A	#N/A	#N/A	#N/A
	965770	965453		-	-	EFAU004_00948	hypothetical protein	0	0	1	0	0	17378	26112	0	0	34	0	0	0	0	0	0	0	0	0	0	0	0	no	#N/A	#N/A	#N/A	#N/A	#N/A
	1003332	1003763		+	-	EFAU004_00983	GNAT family acetyltransferase	0	0	1	2	0	0	24035	41114	0	37	0	0	0	0	0	0	0	0	0	0	0	0	no	#N/A	#N/A	#N/A	#N/A	#N/A
	1016451	1015912		-	-	EFAU004_00995	hypothetical protein	2	0	0	0	49225	18703	0	0	0	31	0	0	0	0	0	0	0	0	0	0	0	0	no	#N/A	#N/A	#N/A	#N/A	#N/A
	1023772	1023329		-	-	EFAU004_01002	MarR family transcriptional regulator	0	1	1	0	0	42268	24629	0	0	37	0	0	0	0	0	0	0	0	0	0	0	0	no	#N/A	#N/A	#N/A	#N/A	#N/A
	1055011	1054355		-	-	EFAU004_01033	ABC transporter permease	0	0	0	1	0	18262	18397	31335	0	25	0	0	0	0	0	0	0	0	0	0	0	0	no	#N/A	#N/A	#N/A	#N/A	#N/A
	1057507	1058517		+	trpS	EFAU004_01037	Tryptophanyl-tRNA synthetase II	2	3	0	3	49702	71428	20474	64773	0	51	0	0	0	0	0	2183	0	0	0	0	0	0	no	#N/A	#N/A	#N/A	#N/A	#N/A
	1084048	1084539		+	-	EFAU004_01063	N-(5'phosphoribosyl)anthranilate isomerase family protein	1	0	0	0	30393	0	20326	3890	0	27	0	0	0	0	0	0	0	0	0	0	0	0	no	#N/A	#N/A	#N/A	#N/A	#N/A
	1100854	1100363		-	coaD	EFAU004_01079	Phosphopantetheine adenylyltransferase, CoaD	1	1	0	0	31585	40058	0	0	0	36	0	0	0	0	0	0	0	0	0	0	0	0	no	#N/A	#N/A	#N/A	#N/A	#N/A
	1101868	1101530		-	-	EFAU004_01081	hypothetical protein	1	0	0	1	30989	0	0	21030	0	38	0	0	0	0	0	0	0	0	0	0	0	0	no	#N/A	#N/A	#N/A	#N/A	#N/A
	1201953	1199908		-	parE	EFAU004_01171	DNA topoisomerase IV subunit B	2	0	7	2	51609	17083	178931	44164	0	35	0	0	0	0	3902	0	0	0	0	0	0	0	no	#N/A	#N/A	#N/A	#N/A	#N/A
	1217360	1216842		-	msrA	EFAU004_01188	methionine sulfoxide reductase MsrA	1	0	0	0	33134	0	8902	11251	0	25	0	0	0	0	0	0	0	0	0	0	0	0	no	EFAU004_01188	no	yes	FALSE	FALSE
	1231067	1230486		-	-	EFAU004_01202	hypothetical protein	0	0	0	2	0	0	16320	39432	0	23	0	0	0	0	0	0	0	0	0	0	0	0	no	EFAU004_01202	no	no	TRUE	FALSE
	1235443	1234133		-	der	EFAU004_01206	ribosome-associated GTPase EngA	4	3	2	2	76281	68483	45252	47108	0	45	0	0	0	0	4634	0	0	0	0	0	0	0	no	#N/A	#N/A	#N/A	#N/A	#N/A
	1236854	1235625		-	-	EFAU004_01207	30S ribosomal protein S1	13	8	5	2	243980	179234	114985	43427	0	118	0	0	0	0	10000	0	0	0	0	2	0	0	no	#N/A	#N/A	#N/A	#N/A	#N/A
	1314033	1313575		-	-	EFAU004_01279	PTS system, IICBA component	0	3	0	0	0	73637	0	0	0	40	0	0	0	0	0	0	0	751	0	0	0	0	no	#N/A	#N/A	#N/A	#N/A	#N/A
1319939			1319865	-	-	EFAU004_02972	Val tRNA	0	0	0	0	8939	0	6824	0	0	52	0	0	0	0	0	0	0	0	0	0	0	0	no	EFAU004_02972	no	yes	FALSE	FALSE
1320026			1319953	-	-	EFAU004_02977	Glu tRNA	0	0	0	0	5840	0	21958	0	0	93	0	0	0	0	0	0	0	0	0	0	0	0	no	#N/A	#N/A	#N/A	#N/A	#N/A
1320130			1320039	-	-	EFAU004_02982	Ser tRNA	0	0	0	0	0	0	8605	0	0	23	0	0	0	0	0	0	0	0	0	0	0	0	no	#N/A	#N/A	#N/A	#N/A	#N/A
	1360554	1360243		-	yhbY	EFAU004_01312	RNA-binding protein YhbY	0	0	0	3	0	0	0	55520	0	44	0	0	0	0	0	0	0	0	0	0	0	0	no	#N/A	#N/A	#N/A	#N/A	#N/A
	1392343	1392813		+	-	EFAU004_01345	TspO/MBR family protein	0	0	1	0	14183	16936	26261	0	0	30	0	0	0	0	0	0	0	0	0	0	0	0	no	#N/A	#N/A	#N/A	#N/A	#N/A
	1395101	1394901		-	cspB	EFAU004_01347	major cold shock protein CspA	1	1	0	0	18474	25184	10089	10935	0	80	0	0	0	0	0	0	0	0	0	0	0	0	no	EFAU004_01347	no	no	TRUE	FALSE
	1399795	1399502		-	-	EFAU004_01353	HesB-like domain-containing protein	0	0	1	0	13468	0	26854	0	0	34	0	0	0	0	0	0	0	0	0	0	0	0	no	#N/A	#N/A	#N/A	#N/A	#N/A
	1414789	1414046		-	-	EFAU004_01367	oxidoreductase	3	0	0	0	65077	0	12462	0	0	26	0	0	0	0	0	0	0	0	0	0	0	0	no	#N/A	#N/A	#N/A	#N/A	#N/A
	1449446	1449886		+	-	EFAU004_01401	flavodoxin	0	0	0	3	0	0	20919	53732	0	42	0	0	0	0	0	0	0	0	0	0	0	0	no	#N/A	#N/A	#N/A	#N/A	#N/A
	1460486	1460193		-	-	EFAU004_01414	hypothetical protein	1	0	1	1	19189	0	30563	19242	0	58	0	0	0	0	0	0	0	0	0	0	0	0	no	#N/A	#N/A	#N/A	#N/A	#N/A
	1460661	1460524		-	-	EFAU004_01415	hypothetical protein	0	0	0	1	10131	0	0	24290	0	62	0	0	0	0	0	0	0	0	0	0	0	0	no	#N/A	#N/A	#N/A	#N/A	#N/A
	1478418	1478104		-	-	EFAU004_01432	hypothetical protein	0	0	0	2	10011	12371	14243	34279	0	56	0	0	0	0	0	0	0	0	0	0	0	0	no	#N/A	#N/A	#N/A	#N/A	#N/A
	1479151	1478807		-	-	EFAU004_01434	HNH endonuclease	0	0	0	1	14541	0	15430	32071	0	44	0	0	0	0	0	0	0	0	0	0	0	0	no	#N/A	#N/A	#N/A	#N/A	#N/A
	1483247	1482891		-	-	EFAU004_01443	prophage pi3 protein 33	1	0	0	1	32181	15022	0	24290	0	50	0	0	0	0	0	0	0	0	0	0	0	0	no	#N/A	#N/A	#N/A	#N/A	#N/A
	1483710	1483549		-	-	EFAU004_01445	hypothetical protein	0	0	0	0	15017	15463	20178	13249	0	98	0	0	0	0	0	0	0	0	0	0	0	0	no	#N/A	#N/A	#N/A	#N/A	#N/A
	1503321	1502971		-	-	EFAU004_01480	hypothetical protein	0	0	0	1	14302	1472	0	17770	0	23	0	0	0	0	0	0	0	0	0	0	0	0	no	#N/A	#N/A	#N/A	#N/A	#N/A
	1512238	1512387		+	-	EFAU004_01492	hypothetical protein	0	0	0	0	12038	18262	0	0	0	50	0	0	0	0	0	0	0	0	0	0	0	0	no	#N/A	#N/A	#N/A	#N/A	#N/A
	1540653	1540868		+	-	EFAU004_01524	hypothetical protein	0	0	0	1	0	0	6824	24395	0	36	0	0	0	0	0	0	0	0	0	0	0	0	no	#N/A	#N/A	#N/A	#N/A	#N/A
	1564689	1564060		-	-	EFAU004_01548	dephospho-CoA kinase	0	0	1	1	3933	0	29525	27655	0	24	0	0	0	0	0	0	0	0	0	0	0	0	no	#N/A	#N/A	#N/A	#N/A	#N/A
	1572497	1572015		-	-	EFAU004_01555	SprT-like family protein	1	0	0	0	30154	20765	0	3575	0	28	0	0	0	0	0	0	0	0	0	0	0	0	no	EFAU004_01555	no	yes	FALSE	FALSE
	1581594	1581154		-	-	EFAU004_01565	hypothetical protein	0	1	0	0	16805	25036	0	0	0	23	0	0	0	0	0	0	0	0	0	0	0	0	no	#N/A	#N/A	#N/A	#N/A	#N/A
	1589477	1591213		+	-	EFAU004_01575	sensor histidine kinase	176	131	96	146	3269368	2954197	2171068	2439957	0	1559	5	0	0	0	201951	15720	0	22807	0	34	0	0	no	EFAU004_01575	no	no	TRUE	FALSE
	1680196	1679987		-	-	EFAU004_01661	hypothetical protein	1	0	0	1	32419	0	0	17665	0	59	0	0	0	0	0	0	0	0	0	0	0	0	no	#N/A	#N/A	#N/A	#N/A	#N/A
	1681671	1681826		+	-	EFAU004_01663	hypothetical protein	0	0	0	1	0	0	0	23869	0	38	0	0	0	0	0	0	0	0	0	0	0	0	no	EFAU004_01663	no	no	TRUE	FALSE
	1685356	1684067		-	tig	EFAU004_01666	trigger factor	16	14	9	16	308104	316494	213798	281808	0	217	0	0	0	0	0	20524	0	0	0	3	0	0	no	EFAU004_01666	no	no	TRUE	FALSE
	1688589	1688299		-	-	EFAU004_01670	hypothetical protein	2	0	0	0	46722	0	0	0	0	40	0	0	0	0	0	0	0	0	0	0	0	0	no	#N/A	#N/A	#N/A	#N/A	#N/A
	1777830	1777618		-	-	EFAU004_01750	hypothetical protein	0	0	1	0	0	0	27002	8832	0	42	0	0	0	0	0	0	0	0	0	0	0	0	no	#N/A	#N/A	#N/A	#N/A	#N/A
	1783990	1783841		-	-	EFAU004_01758	50S ribosomal protein L33	0	1	0	0	0	38733	0	0	0	64	0	0	0	0	0	0	0	0	0	0	0	0	no	#N/A	#N/A	#N/A	#N/A	#N/A
	1796360	1796016		-	-	EFAU004_01771	carboxymuconolactone decarboxylase family protein	0	0	0	2	0	0	0	33438	0	24	0	0	0	0	0	0	0	0	0	0	0	0	no	#N/A	#N/A	#N/A	#N/A	#N/A
1802820	1802820	1803602	1803602	+	-	EFAU004_01779	ISEfm1, transposase	433	470	425	555	8010965	10542857	9523590	9223764	7	11909	3	11	13	10	137804	404366	521545	437343	0	479	0	0	no	EFAU004_01779	no	no	TRUE	FALSE
	1807371	1806025		-	pgi	EFAU004_01783	glucose-6-phosphate isomerase	13	22	18	12	246483	499116	405637	203470	0	251	0	0	0	0	0	0	0	26315	0	4	0	0	no	#N/A	#N/A	#N/A	#N/A	#N/A
	1837484	1837038		-	-	EFAU004_01814	cell wall surface anchor family protein	0	1	0	0	12038	41089	0	13880	0	37	0	0	0	0	0	0	0	0	0	0	0	0	no	EFAU004_01814	no	yes	FALSE	FALSE
	1862480	1862190		-	-	EFAU004_01841	ISEfa8, transposase	0	0	0	1	0	5891	0	22187	0	24	0	0	0	0	0	0	0	0	0	0	0	0	no	#N/A	#N/A	#N/A	#N/A	#N/A
	1898020	1897745		-	rpsP	EFAU004_01874	30S ribosomal protein S16	0	0	0	0	0	0	15875	16088	0	28	0	0	0	0	0	0	0	0	0	0	0	0	no	#N/A	#N/A	#N/A	#N/A	#N/A
	1913397	1913080		-	-	EFAU004_01889	hypothetical protein	1	1	0	0	25625	38438	0	0	0	50	0	0	0	0	0	0	0	0	0	0	0	0	no	#N/A	#N/A	#N/A	#N/A	#N/A
	1939282	1939073		-	copZ	EFAU004_01916	copper chaperone CopZ	0	0	0	1	3694	0	0	22082	0	30	0	0	0	0	0	0	0	0	0	0	0	0	no	#N/A	#N/A	#N/A	#N/A	#N/A
	1955563	1955363		-	cspLA	EFAU004_01929	major cold shock protein CspA	0	0	0	1	0	0	0	26603	0	33	0	0	0	0	0	0	0	0	0	0	0	0	no	#N/A	#N/A	#N/A	#N/A	#N/A
	1965067	1965342		+	acyP	EFAU004_01940	acylphosphatase	0	0	1	0	0	0	27893	0	0	25	0	0	0	0	0	0	0	0	0	0	0	0	no	#N/A	#N/A	#N/A	#N/A	#N/A
	2002540	2001842		-	-	EFAU004_01978	CobQ/CobB/MinD/ParA nucleotide binding protein	0	0	0	0	1191	0	0	0	0	0	0	0	3	0	0	0	148009	33333	0	64	0	0	yes	#N/A	#N/A	#N/A	#N/A	#N/A
2005542	2005542	2006450	2006450	+	-	EFAU004_01982	ISEfm1, transposase	769	852	716	1013	14224195	19092194	16053560	16833228	10	18207	3	28	26	20	138536	1022052	994613	830827	0	821	0	0	no	EFAU004_01982	no	no	TRUE	FALSE
	2016887	2016492		-	-	EFAU004_01992	diacylglycerol kinase	0	0	1	0	0	0	40059	0	0	25	0	0	0	0	0	0	0	0	0	0	0	0	no	EFAU004_01992	no	no	TRUE	FALSE
	2025366	2025073		-	-	EFAU004_02001	ArsR family transcriptional regulator	1	0	0	0	29558	0	0	0	0	25	0	0	0	0	0	0	0	0	0	0	0	0	no	#N/A	#N/A	#N/A	#N/A	#N/A
	2068017	2067331		-	ftsE	EFAU004_02038	cell division ATP-binding protein FtsE	0	1	1	0	0	32842	43620	0	0	27	0	0	0	0	0	0	0	0	0	0	0	0	no	#N/A	#N/A	#N/A	#N/A	#N/A
	2075609	2075322		-	-	EFAU004_02045	hypothetical protein	0	0	1	0	0	0	31008	2523	0	29	0	0	0	0	0	0	0	0	0	0	0	0	no	#N/A	#N/A	#N/A	#N/A	#N/A
	2078144	2077908		-	-	EFAU004_02049	hypothetical protein	0	0	0	0	0	11192	21958	0	0	34	0	0	0	0	0	0	0	0	0	0	0	0	no	#N/A	#N/A	#N/A	#N/A	#N/A
	2080485	2080309		-	-	EFAU004_02053	hypothetical protein	0	0	0	0	0	13549	13204	0	0	37	0	0	0	0	0	0	0	0	0	0	0	0	no	#N/A	#N/A	#N/A	#N/A	#N/A
	2082126	2081896		-	-	EFAU004_02055	membrane protein	0	1	0	0	0	36377	3115	15983	0	60	0	0	0	0	0	0	0	0	0	0	0	0	no	#N/A	#N/A	#N/A	#N/A	#N/A
	2088314	2088099		-	atpE	EFAU004_02062	ATP synthase F0 subunit C	0	0	1	0	4052	0	27448	0	0	36	0	0	0	0	0	0	0	0	0	0	0	0	no	EFAU004_02062	no	no	TRUE	FALSE
	2109475	2109038		-	-	EFAU004_02083	hypothetical protein	1	1	0	0	28128	33578	0	0	0	35	0	0	0	0	0	0	0	0	0	0	0	0	no	#N/A	#N/A	#N/A	#N/A	#N/A
	2122745	2122434		-	ntpG	EFAU004_02096	V-type ATP synthase subunit G	0	0	2	0	12276	0	46290	0	0	46	0	0	0	0	0	0	0	0	0	0	0	0	no	#N/A	#N/A	#N/A	#N/A	#N/A
	2127143	2126820		-	-	EFAU004_02101	hypothetical protein	0	0	0	0	14779	21207	10089	0	0	35	0	0	0	0	0	0	0	0	0	0	0	0	no	#N/A	#N/A	#N/A	#N/A	#N/A
	2149732	2149397		-	-	EFAU004_02119	hypothetical protein	1	0	0	1	29678	0	0	30809	0	45	0	0	0	0	0	0	0	0	0	0	0	0	no	#N/A	#N/A	#N/A	#N/A	#N/A
	2151550	2150870		-	-	EFAU004_02121	hypothetical protein	0	1	0	1	12157	30044	0	25972	0	25	0	0	0	0	0	0	0	0	0	0	0	0	no	EFAU004_02121	no	yes	FALSE	FALSE
	2224291	2224091		-	cspE	EFAU004_02199	major cold shock protein CspE	1	2	0	0	21692	48600	5934	0	0	94	0	0	0	0	0	0	0	0	0	0	0	0	no	EFAU004_02199	no	no	TRUE	FALSE
2243813			2243885	+	-	EFAU004_03052	Thr tRNA	0	0	0	0	0	2209	10830	210	0	45	0	0	0	0	0	0	0	0	0	0	0	0	no	EFAU004_03052	no	no	TRUE	FALSE
	2245136	2244762		-	-	EFAU004_02217	hypothetical protein	0	0	0	1	11918	11045	13649	22818	0	39	0	0	0	0	0	0	0	0	0	0	0	0	no	#N/A	#N/A	#N/A	#N/A	#N/A
	2253141	2252779		-	-	EFAU004_02221	hypothetical protein	0	2	0	0	0	47717	0	11041	0	40	0	0	0	0	0	0	0	0	0	0	0	0	no	#N/A	#N/A	#N/A	#N/A	#N/A
	2258788	2258024		-	-	EFAU004_02228	HAD superfamily hydrolase	0	0	0	0	0	1030	0	1366	0	0	0	0	4	0	0	23580	154098	0	0	58	0	0	yes	EFAU004_02228	yes	yes	FALSE	TRUE
	2261118	2260864		-	-	EFAU004_02231	hypothetical protein	1	0	0	0	28009	0	0	0	0	27	0	0	0	0	0	0	0	0	0	0	0	0	no	#N/A	#N/A	#N/A	#N/A	#N/A
	2263107	2262772		-	-	EFAU004_02234	hypothetical protein	0	0	0	2	17759	0	0	34279	0	38	0	0	0	0	0	0	0	0	0	0	0	0	no	EFAU004_02234	no	no	TRUE	FALSE
	2289407	2288937		-	-	EFAU004_02258	PTS system, mannose/fructose/sorbose-specific IIB component	1	0	1	0	28367	0	26706	0	0	29	0	0	0	0	0	0	0	0	0	0	0	0	no	#N/A	#N/A	#N/A	#N/A	#N/A
	2292887	2293111		+	-	EFAU004_02261	hypothetical protein	0	1	0	1	6555	37702	0	25657	0	77	0	0	0	0	0	0	0	0	0	0	0	0	no	#N/A	#N/A	#N/A	#N/A	#N/A
	2298691	2298269		-	mgsA	EFAU004_02265	methylglyoxal synthase	1	0	0	0	19070	0	20029	0	0	23	0	0	0	0	0	0	0	0	0	0	0	0	no	#N/A	#N/A	#N/A	#N/A	#N/A
	2303428	2302652		-	-	EFAU004_02270	TatD family hydrolase	0	0	0	3	2383	0	15430	54258	0	23	0	0	0	0	0	0	0	0	0	0	0	0	no	EFAU004_02270	no	yes	FALSE	FALSE
	2327191	2326556		-	-	EFAU004_02289	putative glutamine ABC transporter ATP-binding protein	2	0	0	1	51251	0	0	22607	0	29	0	0	0	0	0	0	0	0	0	0	0	0	no	#N/A	#N/A	#N/A	#N/A	#N/A
	2332047	2331748		-	-	EFAU004_02293	Enterocin A Immunity	0	0	0	2	15017	0	17804	34490	0	56	0	0	0	0	0	0	0	0	0	0	0	0	no	#N/A	#N/A	#N/A	#N/A	#N/A
	2337769	2337608		-	-	EFAU004_02300	hypothetical protein	0	0	0	0	15971	0	0	9989	0	40	0	0	0	0	0	0	0	0	0	0	0	0	no	#N/A	#N/A	#N/A	#N/A	#N/A
	2341477	2340893		-	tdk	EFAU004_02304	thymidine kinase	0	0	0	1	0	0	21810	32807	0	23	0	0	0	0	0	0	0	0	0	0	0	0	no	#N/A	#N/A	#N/A	#N/A	#N/A
	2341831	2341583		-	-	EFAU004_02305	acetyltransferase	0	0	0	1	0	0	18842	22502	0	41	0	0	0	0	0	0	0	0	0	0	0	0	no	#N/A	#N/A	#N/A	#N/A	#N/A
	2351258	2350821		-	mtlF	EFAU004_02316	PTS system mannitol-specific transporter subunit IIA	0	0	0	2	0	0	0	42902	0	24	0	0	0	0	0	0	0	0	0	0	0	0	no	#N/A	#N/A	#N/A	#N/A	#N/A
2400870			2400797	-	-	EFAU004_03082	Met tRNA	0	0	0	0	0	0	6231	2418	0	29	0	0	0	0	0	0	0	0	0	0	0	0	no	#N/A	#N/A	#N/A	#N/A	#N/A
	2402299	2402075		-	-	EFAU004_02362	putative holin	1	0	0	0	33492	11929	0	0	0	50	0	0	0	0	0	0	0	0	0	0	0	0	no	#N/A	#N/A	#N/A	#N/A	#N/A
	2420247	2419933		-	-	EFAU004_02382	Phage terminase, small subunit	0	0	0	2	10011	12371	14243	34279	0	56	0	0	0	0	0	0	0	0	0	0	0	0	no	#N/A	#N/A	#N/A	#N/A	#N/A
	2421173	2421006		-	-	EFAU004_02385	hypothetical protein	2	0	0	0	36948	0	0	0	0	54	0	0	0	0	0	0	0	0	0	0	0	0	no	#N/A	#N/A	#N/A	#N/A	#N/A
	2422960	2422643		-	-	EFAU004_02389	ArpT	3	0	0	0	70798	0	0	0	0	55	0	0	0	0	0	0	0	0	0	0	0	0	no	#N/A	#N/A	#N/A	#N/A	#N/A
	2425607	2425308		-	-	EFAU004_02397	hypothetical protein	0	0	1	0	0	0	27744	0	0	23	0	0	0	0	0	0	0	0	0	0	0	0	no	#N/A	#N/A	#N/A	#N/A	#N/A
	2427970	2427494		-	-	EFAU004_02401	hypothetical protein	1	0	0	1	26221	0	0	26077	0	27	0	0	0	0	0	0	0	0	0	0	0	0	no	#N/A	#N/A	#N/A	#N/A	#N/A
	2428871	2428698		-	-	EFAU004_02404	hypothetical protein	0	0	0	0	9296	18703	11869	4942	0	64	0	0	0	0	0	0	0	0	0	0	0	0	no	#N/A	#N/A	#N/A	#N/A	#N/A
	2429056	2428868		-	-	EFAU004_02405	hypothetical protein	1	0	1	1	26936	0	30118	17455	0	98	0	0	0	0	0	0	0	0	0	0	0	0	no	#N/A	#N/A	#N/A	#N/A	#N/A
	2429361	2429077		-	-	EFAU004_02406	hypothetical protein	0	0	0	1	15971	0	0	17770	0	29	0	0	0	0	0	0	0	0	0	0	0	0	no	EFAU004_02406	no	no	TRUE	FALSE
2447637			2447709	+	-	EFAU004_03087	Lys tRNA	4	4	1	4	89630	100736	31899	79074	0	1031	0	0	0	0	4390	0	0	0	0	15	0	0	no	EFAU004_03087	no	no	TRUE	FALSE
	2449424	2449086		-	-	EFAU004_02431	Enterocin A Immunity protein	0	0	2	0	0	0	53115	0	0	39	0	0	0	0	0	0	0	0	0	0	0	0	no	#N/A	#N/A	#N/A	#N/A	#N/A
	2453734	2453090		-	-	EFAU004_02435	GntR family transcriptional regulator	0	2	0	0	0	49337	0	11356	0	23	0	0	0	0	0	0	0	0	0	0	0	0	no	#N/A	#N/A	#N/A	#N/A	#N/A
	2456566	2456093		-	-	EFAU004_02438	ferrous iron transport protein A	1	1	0	0	24076	24742	15430	12723	0	40	0	0	0	0	0	0	0	0	0	0	0	0	no	#N/A	#N/A	#N/A	#N/A	#N/A
	2456967	2457191		+	-	EFAU004_02439	glutaredoxin	0	0	2	0	0	9720	45400	0	0	61	0	0	0	0	0	0	0	0	0	0	0	0	no	#N/A	#N/A	#N/A	#N/A	#N/A
2466793	2466793	2465885	2465885	-	-	EFAU004_02446	ISEfm1, transposase	778	869	724	1028	14382359	19454639	16226854	17081388	11	18466	4	21	24	22	162682	762445	933489	904761	0	760	0	0	no	EFAU004_02446	no	no	TRUE	FALSE
	2468707	2468018		-	-	EFAU004_02448	hypothetical protein	0	0	3	0	0	0	71810	0	0	26	0	0	0	0	0	0	0	0	0	0	0	0	no	#N/A	#N/A	#N/A	#N/A	#N/A
	2476659	2477303		+	-	EFAU004_02460	transcriptional regulator	2	0	0	0	44100	18851	0	10515	0	28	0	0	0	0	0	0	0	0	0	0	0	0	no	#N/A	#N/A	#N/A	#N/A	#N/A
	2502195	2501797		-	spxA	EFAU004_02485	transcriptional regulator Spx	0	2	0	0	0	45066	0	0	0	28	0	0	0	0	0	0	0	0	0	0	0	0	no	#N/A	#N/A	#N/A	#N/A	#N/A
	2502960	2503667		+	-	EFAU004_02486	HAD superfamily hydrolase	6	17	7	17	124910	402503	158753	285804	0	343	0	0	0	0	1463	0	0	0	0	0	0	0	no	EFAU004_02486	no	no	TRUE	FALSE
	2545561	2545995		+	-	EFAU004_02524	histidine triad protein	1	0	0	1	33730	17525	0	23554	0	42	0	0	0	0	0	0	0	0	0	0	0	0	no	#N/A	#N/A	#N/A	#N/A	#N/A
	2564523	2564113		-	-	EFAU004_02535	hypothetical protein	0	0	0	2	0	18409	0	42797	0	37	0	0	0	0	0	0	0	0	0	0	0	0	no	#N/A	#N/A	#N/A	#N/A	#N/A
	2612266	2611748		-	-	EFAU004_02571	hypothetical protein	1	1	0	0	26579	26215	0	0	0	25	0	0	0	0	0	0	0	0	0	0	0	0	no	#N/A	#N/A	#N/A	#N/A	#N/A
	2614935	2614621		-	-	EFAU004_02574	PTS system cellobiose-specific transporter subunit IIB	0	0	0	1	14064	0	0	16719	0	24	0	0	0	0	0	0	0	0	0	0	0	0	no	#N/A	#N/A	#N/A	#N/A	#N/A
	2655396	2654509		-	hslO	EFAU004_02598	chaperonin HslO	5	0	0	2	105363	22238	20029	48054	0	55	0	0	0	0	0	4585	0	0	0	1	0	0	no	#N/A	#N/A	#N/A	#N/A	#N/A
	2661201	2660932		-	-	EFAU004_02604	S4 RNA-binding domain-containing protein	1	0	0	0	19666	12371	0	0	0	29	0	0	0	0	0	0	0	0	0	0	0	0	no	#N/A	#N/A	#N/A	#N/A	#N/A
	2677796	2677146		-	-	EFAU004_02616	Ribulose-phosphate 3-epimerase	2	0	0	0	55065	441	9792	8307	0	28	0	0	0	0	0	0	0	0	0	0	0	0	no	#N/A	#N/A	#N/A	#N/A	#N/A
	2688843	2688559		-	-	EFAU004_02626	hypothetical protein	0	0	0	2	0	17673	0	33859	0	45	0	0	0	0	0	0	0	0	0	0	0	0	no	#N/A	#N/A	#N/A	#N/A	#N/A
	2689989	2689771		-	-	EFAU004_02628	hypothetical protein	0	0	0	1	0	0	11721	16929	0	32	0	0	0	0	0	0	0	0	0	0	0	0	no	#N/A	#N/A	#N/A	#N/A	#N/A
	2714589	2715050		+	-	EFAU004_02648	large conductance mechanosensitive channel protein	1	1	0	0	22646	29455	17507	0	0	37	0	0	0	0	0	0	0	0	0	0	0	0	no	#N/A	#N/A	#N/A	#N/A	#N/A
	2717192	2716662		-	-	EFAU004_02652	putative RNA-binding protein containing a PIN domain	0	0	0	1	10846	20765	15875	29652	0	36	0	0	0	0	0	0	0	0	0	0	0	0	no	#N/A	#N/A	#N/A	#N/A	#N/A
	2736222	2735758		-	-	EFAU004_02671	ArsR family transcriptional regulator	0	1	0	1	0	34609	0	23238	0	31	0	0	0	0	0	0	0	0	0	0	0	0	no	#N/A	#N/A	#N/A	#N/A	#N/A
	2744975	2745442		+	-	EFAU004_02680	Rrf2 family protein	2	0	0	0	49344	0	15578	15457	0	42	0	0	0	0	731	0	0	0	0	0	0	0	no	#N/A	#N/A	#N/A	#N/A	#N/A
	2762268	2762053		-	-	EFAU004_02698	hypothetical protein	0	0	0	1	16924	0	0	28811	0	52	0	0	0	0	0	0	0	0	0	0	0	0	no	#N/A	#N/A	#N/A	#N/A	#N/A
	2784409	2784209		-	-	EFAU004_02723	Helix-turn-helix domain protein	0	1	0	0	16686	29307	0	0	0	57	0	0	0	0	0	0	0	0	0	0	0	0	no	EFAU004_02723	no	yes	FALSE	FALSE
	2793326	2793490		+	-	EFAU004_02732	hypothetical protein	0	0	0	0	3098	0	0	12513	0	23	0	0	0	0	0	0	0	0	0	0	0	0	no	#N/A	#N/A	#N/A	#N/A	#N/A
	2794001	2794708		+	-	EFAU004_02734	C-5 cytosine-specific DNA methylase	1	0	0	1	27056	17673	0	20820	0	23	0	0	0	0	0	0	0	0	0	0	0	0	no	#N/A	#N/A	#N/A	#N/A	#N/A
	2799562	2800065		+	-	EFAU004_02739	antirestriction protein	0	0	0	1	9654	0	18545	22082	0	24	0	0	0	0	0	0	0	0	0	0	0	0	no	#N/A	#N/A	#N/A	#N/A	#N/A
	2823026	2823217		+	-	EFAU004_02755	RNA polymerase factor sigma-70	0	1	0	0	0	22974	0	0	0	29	0	0	0	0	0	0	0	0	0	0	0	0	no	#N/A	#N/A	#N/A	#N/A	#N/A
	2824790	2824978		+	-	EFAU004_02757	transposase	1	0	0	2	22050	0	0	45005	0	88	0	0	0	0	0	0	0	0	0	0	0	0	no	#N/A	#N/A	#N/A	#N/A	#N/A
	2831098	2830976		-	-	EFAU004_02763	hypothetical protein	0	0	0	1	18235	0	0	17139	0	71	0	0	0	0	0	0	0	0	0	0	0	0	no	EFAU004_02763	no	yes	FALSE	FALSE
	2847095	2847424		+	-	EFAU004_02783	hypothetical protein	0	0	0	1	16090	0	0	22082	0	28	0	0	0	0	0	0	0	0	0	0	0	0	no	#N/A	#N/A	#N/A	#N/A	#N/A
	2848695	2849081		+	-	EFAU004_02785	hypothetical protein	0	2	0	0	0	47275	0	630	0	30	0	0	0	0	0	0	0	0	0	0	0	0	no	#N/A	#N/A	#N/A	#N/A	#N/A
	2858569	2858318		-	-	EFAU004_02792	hypothetical protein	0	0	0	3	0	0	0	50998	0	50	0	0	0	0	0	0	0	0	0	0	0	0	no	#N/A	#N/A	#N/A	#N/A	#N/A
	2867008	2865200		-	-	EFAU004_02798	TraG/TraD family protein	1	2	2	2	26936	47422	53709	39852	0	23	0	0	0	0	0	3930	0	0	0	0	0	0	no	EFAU004_02798	no	yes	FALSE	FALSE
	2867481	2867005		-	-	EFAU004_02799	hypothetical protein	0	0	2	0	0	0	47181	0	0	24	0	0	0	0	0	0	0	0	0	0	0	0	no	#N/A	#N/A	#N/A	#N/A	#N/A
	2874803	2874711		-	-	EFAU004_02807	hypothetical protein	0	0	0	1	0	0	0	19558	0	52	0	0	0	0	0	0	0	0	0	0	0	0	no	#N/A	#N/A	#N/A	#N/A	#N/A
	2875066	2874833		-	-	EFAU004_02808	iron dependent repressor, DNA binding domain protein	0	0	0	1	4410	0	0	27234	0	33	0	0	0	0	0	0	0	0	0	0	0	0	no	#N/A	#N/A	#N/A	#N/A	#N/A
2931492			2931421	-	-	EFAU004_03157	Gly tRNA	0	0	0	0	11442	0	0	0	0	39	0	0	0	0	0	0	0	0	0	0	0	0	no	EFAU004_03157	no	no	TRUE	FALSE
2931676			2931593	-	-	EFAU004_03167	Leu tRNA	0	0	0	0	0	12371	0	0	0	36	0	0	0	0	0	0	0	0	0	0	0	0	no	EFAU004_03167	no	yes	FALSE	FALSE
2931756			2931682	-	-	EFAU004_03172	Lys tRNA	0	0	0	0	0	11045	0	10094	0	70	0	0	0	0	0	0	0	0	0	0	0	0	no	EFAU004_03172	no	yes	FALSE	FALSE
2931832			2931758	-	-	EFAU004_03177	Val tRNA	0	0	0	0	0	11045	0	15772	0	89	0	0	0	0	0	0	0	0	0	0	0	0	no	EFAU004_03177	no	yes	FALSE	FALSE
	2954520	2954164		-	rnpA	EFAU004_02866	Ribonuclease P protein component	1	0	0	0	26579	2209	0	4837	0	23	0	0	0	0	0	0	0	0	0	0	0	0	no	#N/A	#N/A	#N/A	#N/A	#N/A
	17386	18678		+	purA	EFAU004_00018	adenylosuccinate synthetase	2	2	2	2	49344	54491	66023	33228	0	39	0	0	0	0	0	0	5386	0	0	1	7.34245e-275	1.07321e-273	no	#N/A	#N/A	#N/A	#N/A	#N/A
297341	297341	298102	298102	+	-	EFAU004_00300	ISEfm1, transposase	433	462	415	525	8017282	10355375	9309792	8725552	7	11944	3	12	13	11	137804	463973	524121	445864	0	515	7.85493e-271	1.14257e-269	no	EFAU004_00300	no	no	TRUE	FALSE
877534	877534	878295	878295	+	-	EFAU004_00867	ISEfm1, transposase	433	462	415	525	8017282	10360677	9309792	8733228	7	11949	3	12	13	11	137804	463973	524121	445864	0	515	4.33941e-270	6.28172e-269	no	EFAU004_00867	no	no	TRUE	FALSE
	820170	821630		+	-	EFAU004_00787	PTS system lactose/cellobiose-specific transporter subunit IIC	26	19	20	15	496662	429160	468100	253838	0	281	0	0	0	0	0	34497	0	0	0	5	6.56101e-243	9.45225e-242	no	EFAU004_00787	no	no	TRUE	FALSE
647247	647247	646648	646648	-	-	EFAU004_00619	hypothetical protein	369	423	322	516	6818712	9472312	7221958	8578023	8	13371	7	9	8	13	297560	338646	315456	555137	0	627	1.55771e-218	2.23346e-217	no	EFAU004_00619	no	no	TRUE	FALSE
	1378120	1377854		-	ptsH	EFAU004_01332	phosphocarrier protein HPr	4	7	4	3	75327	176877	99851	50157	0	376	0	0	0	0	0	0	9601	0	0	8	3.55074e-212	5.06695e-211	no	EFAU004_01332	no	no	TRUE	FALSE
	413607	412600		-	-	EFAU004_00406	aldose 1-epimerase	13	13	7	18	258283	304860	171216	310830	0	259	0	0	0	0	25853	0	0	0	0	6	2.1905e-187	3.11112e-186	no	EFAU004_00406	no	no	TRUE	FALSE
	939734	939060		-	-	EFAU004_00925	response regulator receiver domain-containing protein	0	3	0	1	0	70839	0	18927	0	33	0	0	0	0	0	0	0	3007	0	1	3.5561e-178	5.02696e-177	no	EFAU004_00925	no	no	TRUE	FALSE
	1940596	1941684		+	-	EFAU004_01919	ISL3 family transposase	566	594	486	560	10467699	13297201	10897329	9308096	5	10094	12	14	18	18	480487	527074	691569	744360	0	560	2.10914e-176	2.96757e-175	no	EFAU004_01919	no	no	TRUE	FALSE
688059	688059	687046	687046	-	-	EFAU004_00659	ISL3 family transposase	673	713	619	753	12442908	15973048	13871364	12523659	8	13513	15	17	27	30	590731	614628	1045433	1208020	0	852	8.79008e-167	1.23102e-165	no	EFAU004_00659	no	no	TRUE	FALSE
1143425	1143425	1142178	1142178	-	-	EFAU004_01114	ISL3 family transposase	869	874	761	926	16054946	19570397	17070474	15399894	8	13640	17	35	36	32	660243	1272707	1390866	1301754	0	926	2.83769e-165	3.95569e-164	no	EFAU004_01114	no	no	TRUE	FALSE
623124	623124	622063	622063	-	-	EFAU004_00594	ISL3 family transposase	750	784	644	782	13858760	17562297	14434124	12996319	8	13853	13	34	26	27	521707	1240393	1004449	1084711	0	906	3.21547e-161	4.46165e-160	no	EFAU004_00594	no	no	TRUE	FALSE
21592	21592	20579		-	-	EFAU004_00021	ISL3 family transposase	716	752	653	797	13228009	16848895	14638427	13254258	8	14292	15	18	32	32	614146	648471	1248009	1287719	0	936	2.56581e-159	3.54387e-158	no	EFAU004_00021	no	no	TRUE	FALSE
	1070810	1071379	1071379	+	-	EFAU004_01044	ISL3 family transposase	442	463	384	432	8174731	10383210	8612166	7185173	8	15068	9	12	12	14	386097	438864	462997	598245	0	827	6.42829e-158	8.83816e-157	no	EFAU004_01044	no	no	TRUE	FALSE
1510201	1510201	1511496	1511496	+	-	EFAU004_01490	ISL3 family transposase	889	909	794	971	16426221	20360088	17790059	16135646	8	13640	17	36	38	39	660243	1314410	1474707	1569172	0	968	1.61315e-156	2.20781e-155	no	EFAU004_01490	no	no	TRUE	FALSE
	1915668	1916963		+	-	EFAU004_01891	ISL3 family transposase	447	520	429	488	8266150	11642268	9619287	8119137	4	7262	11	15	10	18	428048	556550	414519	739598	0	412	7.88099e-153	1.07374e-151	no	EFAU004_01891	no	no	TRUE	FALSE
	1215290	1215832		+	-	EFAU004_01185	hypothetical protein	34	31	32	45	641120	694403	730267	751209	0	1296	0	0	2	0	0	0	78922	0	0	36	7.83984e-142	1.06332e-140	no	EFAU004_01185	no	no	TRUE	FALSE
	2693348	2692779		-	-	EFAU004_02631	membrane protein	2	0	0	4	41597	14727	0	80231	0	59	0	0	0	0	0	0	0	5012	0	2	1.79789e-133	2.42755e-132	no	#N/A	#N/A	#N/A	#N/A	#N/A
	2043194	2041419		-	-	EFAU004_02014	hypothetical protein	13	26	34	22	247675	585714	776261	372975	0	279	0	0	1	0	0	0	56206	0	0	7	2.41099e-128	3.24084e-127	no	#N/A	#N/A	#N/A	#N/A	#N/A
	19771	20577		+	-	EFAU004_00020	ISEnfa3, transposase	1	0	1	9	35756	0	43175	159411	0	73	0	0	0	0	0	0	7962	0	0	2	4.27721e-117	5.72385e-116	no	#N/A	#N/A	#N/A	#N/A	#N/A
2399096	2399096	2397909	2397909	-	-	EFAU004_02358	IS16/IS256, transposase	865	902	732	964	15980452	20198085	16404302	16026182	8	14437	18	49	38	39	717073	1794541	1483840	1585964	0	1174	3.25204e-114	4.31361e-113	no	EFAU004_02358	no	no	TRUE	FALSE
1914845	1914845	1913658	1913658	-	-	EFAU004_01890	IS16/IS256, transposase	865	902	732	964	15986174	20201030	16404154	16028180	8	14440	18	49	38	39	717073	1794541	1483840	1585964	0	1174	3.88399e-114	5.12925e-113	no	EFAU004_01890	no	no	TRUE	FALSE
2748834	2748834	2747647	2747647	-	-	EFAU004_02683	IS16/IS256, transposase	864	902	730	964	15969725	20193519	16357270	16019558	8	14423	18	49	38	39	717073	1794541	1483840	1585964	0	1174	5.50975e-114	7.24448e-113	no	EFAU004_02683	no	no	TRUE	FALSE
	2531679	2533262		+	-	EFAU004_02509	ABC transporter ATP-binding protein	1	2	0	8	31704	51693	17804	145215	0	38	0	0	0	0	8292	0	0	0	0	1	1.20081e-111	1.57202e-110	no	EFAU004_02509	no	yes	FALSE	FALSE
	2374598	2372739		-	-	EFAU004_02336	arylsulfatase	1	4	0	10	29678	97349	14985	177602	0	42	0	0	0	0	0	10262	0	0	0	1	1.53323e-110	1.99851e-109	no	EFAU004_02336	no	yes	FALSE	FALSE
	547610	548302		+	-	EFAU004_00532	5'-methylthioadenosine/S-adenosylhomocysteine nucleosidase	2	0	0	6	40882	15316	16765	106729	0	64	0	0	0	0	0	6550	0	0	0	2	2.90247e-105	3.76696e-104	no	#N/A	#N/A	#N/A	#N/A	#N/A
	2671325	2673124		+	-	EFAU004_02612	oligoendopeptidase, PepF/M3 family	97	81	78	113	1808700	1834609	1752373	1886119	0	1011	1	2	3	1	56585	77292	121077	60401	0	43	2.10568e-103	2.72112e-102	no	EFAU004_02612	no	no	TRUE	FALSE
	2113267	2113638		+	-	EFAU004_02088	lactoylglutathione lyase	3	2	1	3	72824	63770	32492	62776	0	155	0	0	0	0	0	0	8196	0	0	5	1.31425e-102	1.69112e-101	no	#N/A	#N/A	#N/A	#N/A	#N/A
	778470	779459		+	-	EFAU004_00744	PTS system, mannose/fructose/sorbose-specific IIAB component	7	13	9	5	134445	299116	214540	94111	0	187	0	0	0	0	0	24235	0	0	0	6	1.80864e-102	2.31737e-101	no	#N/A	#N/A	#N/A	#N/A	#N/A
	2537108	2536806		-	-	EFAU004_02514	hypothetical protein	0	0	1	0	0	0	28041	0	0	23	0	0	0	0	0	1310	0	0	0	1	4.62495e-100	5.90073e-99	no	#N/A	#N/A	#N/A	#N/A	#N/A
	2102822	2101821		-	-	EFAU004_02076	glyceraldehyde-3-phosphate dehydrogenase	14	16	10	4	275566	379234	228189	80336	0	240	0	0	0	0	0	31004	0	0	0	7	1.84854e-93	2.34851e-92	no	EFAU004_02076	no	no	TRUE	FALSE
	2238690	2239658		+	-	EFAU004_02211	L-asparaginase	67	62	54	89	1245053	1391458	1222403	1479495	0	1377	0	0	2	1	37804	23799	78688	69423	0	54	6.07543e-93	7.68618e-92	no	EFAU004_02211	no	no	TRUE	FALSE
	1281053	1280238		-	-	EFAU004_01244	phosphomethylpyrimidine kinase	0	0	0	6	0	19145	0	107781	0	38	0	0	0	0	0	0	0	5513	0	1	1.55071e-87	1.95363e-86	no	#N/A	#N/A	#N/A	#N/A	#N/A
	1765247	1764018		-	arcA	EFAU004_01736	arginine deiminase	33	23	13	15	618593	515022	298664	259095	0	343	0	0	0	1	0	0	0	57142	0	11	2.14379e-86	2.68957e-85	no	#N/A	#N/A	#N/A	#N/A	#N/A
	1924409	1925350		+	-	EFAU004_01901	ISEf1, transposase	317	268	231	363	5873420	6010309	5184421	6041955	3	6133	4	7	11	18	160000	282314	442622	759899	0	436	6.36659e-85	7.95427e-84	no	EFAU004_01901	no	no	TRUE	FALSE
	213521	215032		+	-	EFAU004_00218	DEAD/DEAH box helicase	8	4	5	7	149821	95434	118991	127760	0	81	0	0	0	0	0	0	17798	0	0	2	1.45063e-84	1.80489e-83	no	#N/A	#N/A	#N/A	#N/A	#N/A
	2265467	2266948		+	-	EFAU004_02237	M protein trans-acting positive regulator	2	3	0	0	42669	72017	21661	15562	0	25	0	0	0	0	1463	2183	936	1754	0	1	2.54112e-80	3.14869e-79	no	#N/A	#N/A	#N/A	#N/A	#N/A
	2474368	2473349		-	-	EFAU004_02455	L-lactate oxidase	43	52	43	66	811799	1169072	969584	1097791	0	992	0	3	0	0	0	135807	0	30075	0	40	1.87767e-78	2.31707e-77	no	EFAU004_02455	no	no	TRUE	FALSE
	929475	931118		+	-	EFAU004_00916	alpha amylase	17	13	10	11	320738	309572	236646	183175	0	159	0	0	0	0	0	0	36299	0	0	5	2.47268e-77	3.03888e-76	no	#N/A	#N/A	#N/A	#N/A	#N/A
	1822646	1823824		+	-	EFAU004_01797	ISEf1, transposase	363	316	274	430	6718116	7078792	6138872	7149842	3	5743	4	12	17	20	160000	450000	671428	802255	0	441	7.98866e-75	9.77799e-74	no	EFAU004_01797	no	no	TRUE	FALSE
	1692230	1690875		-	glmM	EFAU004_01672	phosphoglucosamine mutase	2	2	1	4	39332	53313	44362	68664	0	37	0	0	0	0	0	0	8430	0	0	1	3.7559e-72	4.57855e-71	no	#N/A	#N/A	#N/A	#N/A	#N/A
	1049523	1048510		-	ilvE	EFAU004_01027	branched-chain amino acid aminotransferase	5	4	4	3	105840	104270	94213	51209	0	87	0	0	0	0	14146	0	0	0	0	3	3.86703e-70	4.69501e-69	no	#N/A	#N/A	#N/A	#N/A	#N/A
	1015822	1015403		-	-	EFAU004_00994	cell division protein DivIVA	8	2	2	5	153396	54639	59792	85383	0	210	0	0	0	0	0	14192	0	0	0	8	3.26701e-68	3.95059e-67	no	#N/A	#N/A	#N/A	#N/A	#N/A
	2764179	2765066		+	-	EFAU004_02700	ISEf1, transposase	65	41	43	64	1205482	932989	972997	1072765	0	1177	0	1	1	2	0	38209	66510	92731	0	55	2.09855e-58	2.52749e-57	no	EFAU004_02700	no	no	TRUE	FALSE
	2772539	2773426		+	-	EFAU004_02709	ISEf1, transposase	65	41	42	64	1205482	922974	961424	1063722	0	1169	0	1	1	2	0	38209	66510	92731	0	55	1.13689e-57	1.36381e-56	no	EFAU004_02709	no	no	TRUE	FALSE
	1299447	1298269		-	-	EFAU004_01263	ISEf1, transposase	390	341	304	459	7220143	7646980	6816320	7637223	3	6217	8	17	23	21	344390	640611	878220	870175	0	579	1.16295e-57	1.38953e-56	no	EFAU004_01263	no	no	TRUE	FALSE
	1724373	1723330		-	hrcA	EFAU004_01699	heat-inducible transcription repressor HrcA	0	0	0	0	0	0	15578	0	0	3	6	1	0	0	243658	42794	0	38095	0	77	1.48422e-57	1.7664e-56	yes	#N/A	#N/A	#N/A	#N/A	#N/A
	554986	555861		+	-	EFAU004_00536	hypothetical protein	3	2	1	2	67818	45655	42878	39537	0	55	0	0	0	0	0	0	8665	0	0	2	2.2947e-57	2.72021e-56	no	#N/A	#N/A	#N/A	#N/A	#N/A
	1367576	1366341		-	-	EFAU004_01320	beta-ketoacyl-acyl-carrier-protein synthase II	11	4	9	16	219785	102650	219732	280336	0	166	0	0	0	0	0	0	32786	0	0	6	1.14735e-56	1.35477e-55	no	#N/A	#N/A	#N/A	#N/A	#N/A
	1866104	1864983		-	-	EFAU004_01844	transposase, IS4 family	12	8	10	17	232777	184536	234718	289169	0	209	0	0	0	0	0	0	28337	9273	0	8	3.73661e-56	4.39489e-55	no	#N/A	#N/A	#N/A	#N/A	#N/A
	2865123	2864908		-	-	EFAU004_02797	hypothetical protein	0	0	0	0	0	0	0	1051	0	1	0	0	0	0	0	15283	0	0	0	17	2.16975e-55	2.54207e-54	yes	#N/A	#N/A	#N/A	#N/A	#N/A
	2007269	2008447		+	-	EFAU004_01984	ISEf1, transposase	378	330	298	438	6994874	7404565	6679673	7293059	3	6016	8	17	23	20	344390	630349	878220	830576	0	569	4.15387e-55	4.8478e-54	no	EFAU004_01984	no	no	TRUE	FALSE
	1693423	1692254		-	-	EFAU004_01673	hypothetical protein	5	4	2	2	97020	97496	45252	49526	0	61	0	0	0	0	0	0	12880	0	0	2	6.09347e-54	7.08395e-53	no	#N/A	#N/A	#N/A	#N/A	#N/A
	1174421	1173243		-	-	EFAU004_01145	ISEf1, transposase	377	331	289	441	6967818	7417967	6482047	7327339	3	5978	8	17	23	21	344390	616375	885480	870175	0	576	1.69113e-53	1.95846e-52	no	EFAU004_01145	no	no	TRUE	FALSE
	1543412	1543768		+	-	EFAU004_01527	ISEf1, transposase	90	71	65	118	1666984	1611487	1467359	1970452	2	4703	2	1	2	5	89756	50000	79156	214035	0	303	3.68841e-52	4.25509e-51	no	EFAU004_01527	no	no	TRUE	FALSE
	2328331	2328816		+	-	EFAU004_02291	YbaK/prolyl-tRNA synthetase-associated domain protein	28	30	29	43	517640	676877	654896	721240	0	1322	0	2	0	0	0	96724	0	19799	0	59	1.03416e-51	1.1885e-50	no	EFAU004_02291	no	no	TRUE	FALSE
	1791790	1790915		-	-	EFAU004_01765	ISEf1, transposase	316	276	228	364	5843384	6180559	5127299	6052891	3	6622	6	12	17	21	232682	444541	671896	843358	0	625	1.69061e-47	1.93552e-46	no	EFAU004_01765	no	no	TRUE	FALSE
	314435	313395		-	-	EFAU004_00318	ISEf1, transposase	299	262	231	320	5541001	5876583	5185608	5327970	3	5266	6	16	20	13	254634	590611	799063	542606	0	525	5.29428e-42	6.03829e-41	no	EFAU004_00318	no	no	TRUE	FALSE
	2874436	2873918		-	-	EFAU004_02806	transcriptional regulator	0	2	0	3	0	47128	0	53417	0	48	0	0	0	0	0	0	5854	0	0	2	1.12184e-41	1.27467e-40	no	#N/A	#N/A	#N/A	#N/A	#N/A
	2490050	2490691		+	cutC	EFAU004_02473	copper homeostasis protein CutC	15	13	13	18	282240	300000	297329	303890	0	460	0	0	0	1	0	0	0	56892	0	22	4.96503e-39	5.62019e-38	no	#N/A	#N/A	#N/A	#N/A	#N/A
	151952	152887		+	-	EFAU004_00158	ISEf1, transposase	290	253	224	317	5368295	5676730	5040207	5272239	3	5704	6	15	20	15	254634	546724	799063	610025	0	590	2.07994e-38	2.34558e-37	no	EFAU004_00158	no	no	TRUE	FALSE
	179155	180030		+	-	EFAU004_00187	ISEf1, transposase	266	233	204	270	4920381	5236377	4590652	4492429	3	5490	4	14	18	13	184878	511572	721779	542606	0	559	1.05291e-36	1.18296e-35	no	EFAU004_00187	no	no	TRUE	FALSE
	1278117	1275451		-	-	EFAU004_01242	calcium-translocating P-type ATPase	4	4	5	8	79618	92047	126854	138696	0	40	0	0	0	0	0	22925	0	0	0	2	5.90024e-36	6.60432e-35	no	#N/A	#N/A	#N/A	#N/A	#N/A
	2096067	2096642		+	-	EFAU004_02071	hypothetical protein	13	4	3	12	248390	111045	73738	203785	0	276	0	0	0	0	0	21834	0	9523	0	13	6.32269e-36	7.05098e-35	no	#N/A	#N/A	#N/A	#N/A	#N/A
	465286	464684		-	-	EFAU004_00453	accessory regulator agrBfs protein	12	3	4	6	232181	74815	107715	109043	0	217	0	0	0	0	0	0	0	26817	0	11	1.74877e-35	1.94301e-34	no	#N/A	#N/A	#N/A	#N/A	#N/A
	584329	585720		+	sufB	EFAU004_00564	FeS assembly protein SufB	39	35	28	44	724791	787039	637537	732176	0	517	0	1	0	1	29512	63537	0	76942	0	30	4.16965e-34	4.61575e-33	no	EFAU004_00564	no	no	TRUE	FALSE
	2084437	2083031		-	atpD	EFAU004_02057	ATP synthase F1 subunit beta	6	11	7	5	117520	254344	166913	83385	0	110	0	0	0	0	0	0	0	31829	0	5	7.46196e-33	8.23003e-32	no	#N/A	#N/A	#N/A	#N/A	#N/A
	1419874	1418870		-	-	EFAU004_01372	N-acetylneuraminate synthase	0	0	0	0	0	0	16468	0	0	4	0	3	2	0	29024	124454	114051	0	0	66	1.56067e-32	1.71503e-31	yes	#N/A	#N/A	#N/A	#N/A	#N/A
	430456	429872		-	-	EFAU004_00421	aromatic acid decarboxylase	9	15	16	21	170321	349337	366765	349526	0	528	0	1	0	0	0	67030	0	0	0	28	3.08459e-31	3.37734e-30	no	EFAU004_00421	no	no	TRUE	FALSE
	255949	256755		+	-	EFAU004_00256	gluconate 5-dehydrogenase	25	18	24	26	477473	423416	547774	445531	0	586	0	0	0	1	35365	0	21311	49874	0	33	1.7822e-30	1.94427e-29	no	EFAU004_00256	no	no	TRUE	FALSE
	2752806	2751772		-	-	EFAU004_02688	zinc-binding alcohol dehydrogenase family protein	65	39	38	45	1211799	886597	865430	763512	0	900	0	0	3	2	30243	0	131615	101754	0	63	7.93241e-30	8.62256e-29	no	EFAU004_02688	no	no	TRUE	FALSE
	1070391	1070645		+	-	EFAU004_01043	ISL3 family transposase	75	77	90	86	1402026	1736082	2025816	1437960	3	6472	2	2	5	6	92195	74017	213583	254385	0	621	1.36393e-29	1.47726e-28	no	EFAU004_01043	no	no	TRUE	FALSE
	1358886	1358626		-	-	EFAU004_01309	ribosome-associated protein	2	1	0	1	47794	37849	0	22502	0	103	0	0	0	0	0	6768	0	0	0	6	1.55586e-29	1.6791e-28	no	#N/A	#N/A	#N/A	#N/A	#N/A
	726049	726294		+	-	EFAU004_00693	hypothetical protein	0	0	0	0	0	0	0	6098	0	6	0	0	0	1	0	35807	0	50626	0	87	4.30653e-28	4.63106e-27	yes	#N/A	#N/A	#N/A	#N/A	#N/A
	1666783	1665728		-	-	EFAU004_01651	Diacylglycerol kinase	5	2	6	7	96901	58173	150000	118296	0	100	0	0	0	0	0	24672	0	0	0	5	9.14586e-28	9.76531e-27	no	#N/A	#N/A	#N/A	#N/A	#N/A
	1543782	1544102		+	-	EFAU004_01528	ISEf1, transposase	63	50	37	60	1164123	1124594	837388	1003470	1	3216	0	0	3	3	36585	27729	132552	121804	0	248	4.99167e-27	5.31093e-26	no	EFAU004_01528	no	no	TRUE	FALSE
	1544078	1544590		+	-	EFAU004_01529	ISEf1, transposase	83	64	69	103	1540762	1434315	1549258	1718822	1	3042	2	5	6	1	111707	196069	243091	59899	0	297	5.8647e-27	6.21782e-26	no	EFAU004_01529	no	no	TRUE	FALSE
	125768	126712		+	oppF	EFAU004_00135	peptide ABC transporter ATP-binding protein	6	5	5	4	123718	115758	113204	71188	0	112	0	0	0	0	0	0	25058	0	0	6	1.01756e-26	1.07504e-25	no	#N/A	#N/A	#N/A	#N/A	#N/A
	1798495	1800294		+	-	EFAU004_01774	glycerophosphodiester phosphodiesterase family protein	3	2	3	0	67342	60235	72551	11041	0	29	6	7	21	14	266341	287336	806088	574436	0	268	1.81139e-25	1.90702e-24	yes	EFAU004_01774	yes	yes	FALSE	TRUE
	467750	469936		+	pcrA	EFAU004_00457	ATP-dependent DNA helicase PcrA	7	5	2	6	144576	134020	46884	109568	0	49	0	0	0	0	0	0	26229	0	0	2	5.55261e-25	5.8254e-24	no	EFAU004_00457	no	yes	FALSE	FALSE
	783553	783978		+	-	EFAU004_00750	hypothetical protein	1	2	8	0	27532	52135	191691	11882	0	166	0	0	0	0	0	0	0	17794	0	10	1.02685e-24	1.07356e-23	no	#N/A	#N/A	#N/A	#N/A	#N/A
	1224232	1222346		-	-	EFAU004_01195	ABC transporter ATP-binding protein	8	5	9	7	152205	115463	219287	124395	0	80	0	0	0	0	35365	0	0	0	0	4	1.07343e-24	1.11837e-23	no	#N/A	#N/A	#N/A	#N/A	#N/A
	746896	747225		+	-	EFAU004_00714	hypothetical protein	0	0	0	0	4886	0	0	4626	0	7	0	1	1	0	0	41048	63700	24060	0	97	3.49163e-24	3.62527e-23	yes	#N/A	#N/A	#N/A	#N/A	#N/A
	2106644	2105760		-	-	EFAU004_02079	polysaccharide deacetylase family protein	6	6	5	4	118116	144624	132344	70872	0	131	0	0	0	0	28292	0	0	0	0	7	1.40299e-23	1.45168e-22	no	#N/A	#N/A	#N/A	#N/A	#N/A
	2518211	2516442		-	aspS	EFAU004_02495	aspartyl-tRNA synthetase	0	2	3	14	12753	57584	74035	244058	0	54	0	0	0	0	24634	0	0	0	0	3	4.42175e-23	4.55955e-22	no	#N/A	#N/A	#N/A	#N/A	#N/A
	1473415	1472540		-	-	EFAU004_01427	hypothetical protein	11	4	7	9	206436	108247	159347	162355	0	181	0	1	0	0	0	37991	0	0	0	10	9.62632e-23	9.89244e-22	no	#N/A	#N/A	#N/A	#N/A	#N/A
	2415244	2414369		-	-	EFAU004_02377	hypothetical protein	11	4	7	9	206436	108247	159347	162355	0	181	0	1	0	0	0	37991	0	0	0	10	9.62632e-23	9.89244e-22	no	#N/A	#N/A	#N/A	#N/A	#N/A
	1087264	1087890		+	-	EFAU004_01065	Metallo-beta-lactamase superfamily protein	8	5	3	4	160905	117525	78189	78233	0	173	0	0	0	0	0	27074	0	0	0	10	1.0298e-22	1.0511e-21	no	#N/A	#N/A	#N/A	#N/A	#N/A
	845369	846244		+	-	EFAU004_00832	hypothetical protein	11	4	7	9	206436	99410	159347	162355	0	179	0	1	0	0	0	37991	0	0	0	10	3.15325e-22	3.20758e-21	no	#N/A	#N/A	#N/A	#N/A	#N/A
	2334103	2334345		+	-	EFAU004_02296	hypothetical protein	4	4	3	6	91299	97054	67507	114511	0	381	0	0	0	0	24146	0	0	0	0	24	8.29522e-22	8.40973e-21	no	EFAU004_02296	no	no	TRUE	FALSE
	2883281	2882814		-	-	EFAU004_02816	DNA protection during starvation protein 1	5	3	3	5	106078	76141	76261	92218	0	187	0	0	0	0	0	23144	0	0	0	12	1.21677e-21	1.22943e-20	no	#N/A	#N/A	#N/A	#N/A	#N/A
	651586	653004		+	-	EFAU004_00624	Na+/H+ antiporter	23	15	16	27	435160	337997	363798	458044	0	281	0	0	0	0	24146	29912	23185	27819	0	18	1.4724e-21	1.48274e-20	no	EFAU004_00624	no	no	TRUE	FALSE
	2390970	2391860		+	-	EFAU004_02351	ArsR family transcriptional regulator	4	8	3	7	88200	197643	74332	124815	0	136	0	0	0	0	0	30131	0	0	0	8	1.85416e-21	1.86096e-20	no	#N/A	#N/A	#N/A	#N/A	#N/A
	2582286	2583122		+	-	EFAU004_02550	AP endonuclease	21	15	6	13	401430	344035	150890	226498	0	335	1	0	0	0	39756	0	33021	0	0	21	2.28572e-21	2.28648e-20	no	EFAU004_02550	no	no	TRUE	FALSE
	304088	304846		+	-	EFAU004_00310	hypothetical protein	4	6	3	6	84028	144477	77744	99684	0	133	0	0	0	0	0	14192	2576	9523	0	8	2.56579e-21	2.55814e-20	no	#N/A	#N/A	#N/A	#N/A	#N/A
	1177130	1177753		+	-	EFAU004_01150	LysM domain-containing protein	3	4	0	4	56853	89985	19287	67192	0	93	0	0	0	0	0	0	0	15789	0	6	3.71298e-21	3.6897e-20	no	#N/A	#N/A	#N/A	#N/A	#N/A
	1784218	1784670		+	-	EFAU004_01759	hypothetical protein	17	16	15	24	330870	374815	352670	410830	0	810	0	0	1	1	0	0	57142	40601	0	53	8.17903e-21	8.10101e-20	no	EFAU004_01759	no	no	TRUE	FALSE
	262137	263042		+	-	EFAU004_00262	CorA-like Mg2+ transporter protein	201	208	168	255	3727294	4664948	3771364	4238170	2	4525	9	12	18	15	369024	467467	692271	612531	0	590	1.84766e-20	1.82403e-19	no	EFAU004_00262	no	no	TRUE	FALSE
	2499412	2497604		-	-	EFAU004_02482	oligoendopeptidase F	15	4	0	3	291418	99410	0	60883	0	62	0	0	0	0	0	0	0	29072	0	4	2.06e-20	2.02702e-19	no	#N/A	#N/A	#N/A	#N/A	#N/A
2931404			2931319	-	-	EFAU004_03152	Leu tRNA	1	0	0	0	27890	0	0	0	0	81	0	0	0	0	2439	0	0	0	0	7	3.46067e-20	3.39416e-19	no	#N/A	#N/A	#N/A	#N/A	#N/A
	2839371	2838763		-	vanXB	EFAU004_02774	D-alanyl-D-alanine dipeptidase	22	22	10	18	406793	502945	246142	303785	0	599	1	0	0	0	38780	28384	31381	0	0	40	3.53146e-20	3.45235e-19	no	EFAU004_02774	no	no	TRUE	FALSE
	927118	929346		+	clpX	EFAU004_00915	ATP-dependent protease ATP-binding subunit ClpX	6	2	7	6	118831	51251	166023	113249	0	50	0	0	0	0	0	0	29039	0	0	3	3.61898e-20	3.52646e-19	no	#N/A	#N/A	#N/A	#N/A	#N/A
	1385285	1383909		-	-	EFAU004_01337	hemolysin	0	0	0	0	0	15316	0	0	0	2	1	0	2	0	67560	24672	107728	0	0	36	5.23818e-20	5.0878e-19	yes	#N/A	#N/A	#N/A	#N/A	#N/A
	668633	667860		-	-	EFAU004_00637	ABC transporter protein	6	15	8	9	115971	348895	194807	154468	0	262	0	0	0	1	0	0	0	53132	0	17	1.33274e-19	1.29031e-18	no	EFAU004_00637	no	no	TRUE	FALSE
	968136	965908		-	-	EFAU004_00949	DNA topoisomerase III	1	4	0	12	24791	101030	14836	200630	0	38	0	0	0	0	0	23799	0	0	0	2	6.32887e-19	6.10776e-18	no	#N/A	#N/A	#N/A	#N/A	#N/A
	1386673	1387107		+	-	EFAU004_01339	GNAT family acetyltransferase	11	7	4	4	205721	176583	108456	82439	0	329	0	0	0	0	0	30131	0	7268	0	21	8.73784e-19	8.40563e-18	no	#N/A	#N/A	#N/A	#N/A	#N/A
	1790918	1790613		-	-	EFAU004_01764	ISEf1, transposase	27	31	25	46	512157	709278	574925	779179	1	2104	0	2	2	0	0	79039	97658	27819	0	167	1.79438e-18	1.72066e-17	no	EFAU004_01764	no	no	TRUE	FALSE
	1775718	1773907		-	-	EFAU004_01746	hypothetical protein	88	116	88	108	1640882	2604565	1986350	1804416	0	1108	5	10	5	3	219756	392358	211007	147869	0	133	2.04387e-18	1.95368e-17	no	EFAU004_01746	no	no	TRUE	FALSE
	326167	326631		+	-	EFAU004_00329	GNAT family acetyltransferase	0	0	0	3	0	0	0	60988	0	32	0	0	0	0	0	0	5386	0	0	2	5.98514e-18	5.70293e-17	no	#N/A	#N/A	#N/A	#N/A	#N/A
	2197534	2197887		+	-	EFAU004_02176	thioredoxin domain-containing protein	7	9	6	10	140762	220765	138130	172870	0	474	0	0	0	1	0	0	0	45363	0	32	7.08498e-18	6.72961e-17	no	EFAU004_02176	no	no	TRUE	FALSE
	1202680	1203318		+	plsY	EFAU004_01173	acyl-phosphate glycerol 3-phosphate acyltransferase	23	18	13	23	434326	409131	294658	391692	0	598	1	0	1	0	44390	16375	44028	7518	0	43	1.76648e-17	1.6726e-16	no	EFAU004_01173	no	no	TRUE	FALSE
	768620	769009		+	-	EFAU004_00734	signal peptidase I	6	0	1	3	124553	0	27893	51209	0	130	0	0	0	0	0	0	0	15288	0	9	5.75035e-17	5.41072e-16	no	#N/A	#N/A	#N/A	#N/A	#N/A
	586996	585815		-	xerC	EFAU004_00565	site-specific tyrosine recombinase XerC-family	3	3	0	5	55899	87334	0	87802	0	48	0	0	0	0	0	0	17330	0	0	3	1.03191e-16	9.67934e-16	no	#N/A	#N/A	#N/A	#N/A	#N/A
	997785	998198		+	-	EFAU004_00979	ribonuclease HI	7	7	3	9	129558	164948	86943	151735	0	321	0	1	0	0	0	37336	0	0	0	22	3.74396e-16	3.50095e-15	no	#N/A	#N/A	#N/A	#N/A	#N/A
	1212720	1211863		-	dprA	EFAU004_01181	DNA processing protein DprA	3	4	5	4	64958	106332	130415	69610	0	108	0	0	0	0	27073	0	0	0	0	7	3.98752e-16	3.71716e-15	no	#N/A	#N/A	#N/A	#N/A	#N/A
	2342158	2342760		+	-	EFAU004_02307	methyltransferase domain protein	15	12	13	19	286054	276583	296290	321135	0	489	0	0	1	0	23658	0	65105	0	0	36	6.86236e-16	6.37734e-15	no	#N/A	#N/A	#N/A	#N/A	#N/A
	2244019	2244648		+	-	EFAU004_02216	alpha/beta hydrolase family protein	101	119	125	155	1869487	2675110	2806528	2582965	2	3942	4	6	10	14	192682	220960	406557	576441	0	554	1.42809e-15	1.32307e-14	no	EFAU004_02216	no	no	TRUE	FALSE
	119246	120928		+	yloV	EFAU004_00130	DAK2 domain fusion protein YloV	15	8	13	8	282121	183652	302818	135226	0	134	0	0	0	1	0	0	0	68671	0	10	3.52852e-15	3.25901e-14	no	#N/A	#N/A	#N/A	#N/A	#N/A
	735816	736553		+	-	EFAU004_00702	DeoR-like helix-turn-helix protein	2	1	0	3	43027	32400	12462	61934	0	50	0	0	0	0	0	12008	0	0	0	4	1.2014e-14	1.10625e-13	no	#N/A	#N/A	#N/A	#N/A	#N/A
	451950	451033		-	-	EFAU004_00442	ribokinase	1	6	3	4	28486	134756	87685	67718	0	86	0	0	0	0	0	24890	0	0	0	6	1.30873e-14	1.2014e-13	no	#N/A	#N/A	#N/A	#N/A	#N/A
	1013593	1012097		-	-	EFAU004_00992	carboxypeptidase Taq metallopeptidase	6	5	0	3	128486	112960	18842	61198	0	53	0	0	0	0	0	25327	0	0	0	4	4.48661e-14	4.10614e-13	no	#N/A	#N/A	#N/A	#N/A	#N/A
	191275	193401		+	pnp	EFAU004_00200	Polyribonucleotide nucleotidyltransferase	6	4	5	8	120500	99263	115578	141324	0	56	0	0	0	0	36097	0	0	0	0	4	8.92152e-14	8.14021e-13	no	#N/A	#N/A	#N/A	#N/A	#N/A
	261399	262052		+	-	EFAU004_00261	deoxynucleoside kinase	37	34	35	29	700476	776730	792284	489905	0	1054	1	0	1	2	54390	35589	73302	116040	0	106	1.05695e-13	9.61475e-13	no	EFAU004_00261	no	no	TRUE	FALSE
	2729627	2729971		+	-	EFAU004_02664	hypothetical protein	15	25	16	17	293921	574374	368991	291272	0	1107	0	1	1	0	0	47816	54800	30325	0	96	1.41567e-13	1.28391e-12	no	EFAU004_02664	no	no	TRUE	FALSE
	2877192	2878379		+	-	EFAU004_02811	transposase	412	414	402	434	7626340	9274226	9025816	7215352	4	6974	24	42	51	62	956829	1534716	1966276	2490225	0	1462	2.5966e-13	2.34786e-12	no	EFAU004_02811	no	no	TRUE	FALSE
	2632324	2629910		-	leuS	EFAU004_02583	leucyl-tRNA synthetase	8	8	10	8	154707	183210	227744	133228	0	72	0	0	0	0	0	21834	33489	0	0	5	3.23473e-13	2.9161e-12	no	#N/A	#N/A	#N/A	#N/A	#N/A
	1912624	1912989		+	-	EFAU004_01888	hypothetical protein	48	68	42	69	899523	1525184	956824	1149316	1	3094	3	4	1	6	118048	167903	45667	262656	0	405	3.98545e-13	3.58214e-12	no	EFAU004_01888	no	no	TRUE	FALSE
	2806096	2807007		+	-	EFAU004_02744	conjugative transposon protein	10	5	2	7	193325	124594	51632	127760	0	136	0	0	1	0	0	0	38641	0	0	10	5.22178e-13	4.6794e-12	no	#N/A	#N/A	#N/A	#N/A	#N/A
	416552	414258		-	-	EFAU004_00408	glycoside hydrolase, family 65	17	14	10	26	329797	321796	243471	440799	0	145	0	2	0	0	0	89301	0	25814	0	12	1.15835e-12	1.03495e-11	no	#N/A	#N/A	#N/A	#N/A	#N/A
	1402334	1401267		-	-	EFAU004_01356	sensor histidine kinase	0	0	0	9	16924	10751	21068	159411	0	48	0	0	0	0	0	0	17798	0	0	4	1.24299e-12	1.10729e-11	no	EFAU004_01356	no	yes	FALSE	FALSE	pathway to daptomycin resistance 10.1093/jac/dkw229
	83085	84647		+	yufO	EFAU004_00081	ABC transporter ATP-binding protein	4	0	2	8	82002	15463	48219	147003	0	46	0	0	0	0	24634	0	0	0	0	3	1.53551e-12	1.36384e-11	no	#N/A	#N/A	#N/A	#N/A	#N/A
	1175031	1175273		+	fosX	EFAU004_01147	fosfomycin resistance protein FosX domain protein	10	14	7	8	188557	321207	171364	143638	0	848	15	33	26	28	588048	1222925	998594	1125814	0	4048	1.94229e-12	1.72007e-11	yes	#N/A	#N/A	#N/A	#N/A	#N/A
	32955	33818		+	-	EFAU004_00032	hypothetical protein	4	7	0	3	84624	168483	20771	52996	0	94	0	0	0	0	0	0	0	27067	0	7	2.08013e-12	1.83674e-11	no	#N/A	#N/A	#N/A	#N/A	#N/A
	2930400	2927908		-	-	EFAU004_02849	negative regulator of genetic competence ClpC/MecB	6	1	2	5	128009	28865	64836	93901	0	31	0	0	0	0	0	0	26229	0	0	2	2.08269e-12	1.83674e-11	no	EFAU004_02849	no	yes	FALSE	FALSE
	791084	790968		-	-	EFAU004_00759	hypothetical protein	12	15	6	13	233492	357731	145252	221030	1	2045	0	0	2	0	0	0	82201	0	0	175	5.19402e-12	4.55953e-11	no	EFAU004_00759	no	no	TRUE	FALSE
	2846321	2846136		-	-	EFAU004_02781	hypothetical protein	2	1	3	0	42908	23858	70771	11041	0	199	0	0	0	0	0	0	13114	0	0	17	5.63969e-12	4.93637e-11	no	EFAU004_02781	no	no	TRUE	FALSE
	1674545	1676104		+	-	EFAU004_01657	voltage-gated cchloride transporter, chloride channel family protein	22	6	9	10	423957	139175	220623	170767	0	152	0	2	0	0	0	82532	0	0	0	13	7.4146e-12	6.47112e-11	no	#N/A	#N/A	#N/A	#N/A	#N/A
	1842441	1842148		-	-	EFAU004_01819	transcriptional regulator	0	0	0	1	16686	0	3115	24395	0	37	0	0	0	0	0	0	4918	0	0	4	3.02484e-11	2.63231e-10	no	#N/A	#N/A	#N/A	#N/A	#N/A
	2318739	2319842		+	-	EFAU004_02284	glycerol dehydrogenase	15	10	13	21	285578	228276	294362	352260	0	262	0	1	0	1	0	55240	0	48621	0	23	3.30899e-11	2.87129e-10	no	#N/A	#N/A	#N/A	#N/A	#N/A
	2213979	2212750		-	hflX	EFAU004_02188	GTP-binding protein HflX	3	6	4	10	65435	155964	109050	176340	0	103	0	1	0	0	0	42576	0	0	0	8	3.99194e-11	3.45395e-10	no	#N/A	#N/A	#N/A	#N/A	#N/A
	1075407	1076165		+	-	EFAU004_01049	hypothetical protein	24	11	10	16	447556	265832	231750	276235	0	402	1	0	0	1	39512	0	29274	42105	0	36	4.1175e-11	3.55237e-10	no	EFAU004_01049	no	no	TRUE	FALSE
	1850331	1848931		-	-	EFAU004_01829	glycosyl hydrolase family protein	2	8	0	1	37902	185714	14836	20609	0	46	0	0	0	0	0	23362	0	0	0	4	4.96398e-11	4.27044e-10	no	#N/A	#N/A	#N/A	#N/A	#N/A
	2488302	2487643		-	-	EFAU004_02470	phosphoglycerate mutase family protein	0	0	0	4	0	0	0	67823	0	25	0	0	0	0	0	0	0	6766	0	2	5.19866e-11	4.45959e-10	no	#N/A	#N/A	#N/A	#N/A	#N/A
	1907776	1909044		+	-	EFAU004_01884	IS1476 , transposase	23	18	14	28	436948	413696	325964	468349	0	324	0	1	0	2	0	59606	23887	82957	0	32	1.05433e-10	9.01872e-10	no	EFAU004_01884	no	no	TRUE	FALSE
	31592	32617		+	-	EFAU004_00031	hypothetical protein	1	4	2	4	32181	104270	53412	67507	0	62	0	0	0	0	0	0	23653	0	0	5	1.50894e-10	1.28709e-09	no	#N/A	#N/A	#N/A	#N/A	#N/A
	1773430	1772441		-	-	EFAU004_01744	UDP-glucose 4-epimerase	3	1	1	1	59117	32695	38872	28601	0	40	0	0	0	0	0	0	14988	0	0	3	1.57498e-10	1.33962e-09	no	#N/A	#N/A	#N/A	#N/A	#N/A
	1498409	1498780		+	-	EFAU004_01473	hypothetical protein	1	0	0	0	24433	0	21958	8622	0	36	1	1	3	4	44634	67903	132084	193734	0	294	2.31718e-10	1.96536e-09	yes	#N/A	#N/A	#N/A	#N/A	#N/A
	395409	395089		-	-	EFAU004_00391	hypothetical protein	1	1	0	2	19904	22385	5044	47108	0	73	0	0	0	0	0	0	0	9022	0	7	2.87644e-10	2.43286e-09	no	EFAU004_00391	no	no	TRUE	FALSE
1534073	1534311	1535561	1535587	+	-	EFAU004_01518	IS116/IS110/IS902 family transposase	12431	12127	10281	13649	229657687	271480412	230333234	226769295	114	191494	870	1299	1196	1446	33776585	46833187	45687587	58021804	7	36834	3.37228e-10	2.84424e-09	no	EFAU004_01518	no	no	TRUE	FALSE
2725660	2725899	2727149	2727175	+	-	EFAU004_02661	IS116/IS110/IS902 family transposase	12351	12060	10230	13540	228185935	269978497	229207715	224958569	113	190313	866	1291	1180	1435	33605121	46541266	45081733	57562406	7	36528	3.55142e-10	2.98697e-09	no	EFAU004_02661	no	no	TRUE	FALSE
1292994	1293291	1294541	1294585	+	-	EFAU004_01259	IS116/IS110/IS902 family transposase	12446	12140	10287	13667	229949225	271785125	230470623	227070662	114	191701	875	1307	1199	1455	33937073	47090829	45779859	58367919	7	37005	3.68824e-10	3.09339e-09	no	EFAU004_01259	no	no	TRUE	FALSE
	516004	517506		+	-	EFAU004_00500	phosphoglucomutase/phosphomannomutase family protein	4	3	2	4	81764	69955	44807	76656	0	45	0	0	0	0	0	0	25292	0	0	4	4.09722e-10	3.42687e-09	no	#N/A	#N/A	#N/A	#N/A	#N/A
	1352466	1354745		+	-	EFAU004_01304	DNA helicase IV	21	36	30	29	397854	814874	672551	494637	0	260	1	0	2	3	53170	0	87822	136090	0	30	4.23326e-10	3.53084e-09	no	#N/A	#N/A	#N/A	#N/A	#N/A
	153012	153968		+	-	EFAU004_00159	hypothetical protein	18	29	12	17	332538	669955	287982	288328	0	412	0	0	1	1	0	32969	68618	64661	0	43	7.1332e-10	5.91683e-09	no	EFAU004_00159	no	no	TRUE	FALSE
	24969	23347		-	ykpA	EFAU004_00023	ABC transporter ATP-binding protein	9	12	11	13	173063	279086	249406	223449	0	142	0	1	0	0	0	60917	27634	0	0	13	1.05942e-09	8.73949e-09	no	#N/A	#N/A	#N/A	#N/A	#N/A
	2225133	2224441		-	radC	EFAU004_02200	DNA repair protein RadC	26	46	50	49	490703	1033431	1124183	815772	0	1249	0	4	2	6	0	148471	84309	242105	0	171	1.19207e-09	9.80689e-09	no	EFAU004_02200	no	no	TRUE	FALSE
	1128823	1130388		+	-	EFAU004_01102	AraC family transcriptional regulator	11	17	14	20	203218	389396	322700	346898	0	201	0	0	2	0	0	0	100936	28320	0	20	1.40669e-09	1.1541e-08	no	#N/A	#N/A	#N/A	#N/A	#N/A
	2786772	2789999		+	-	EFAU004_02726	LPXTG-motif protein cell wall anchor domain protein	20	17	20	37	371513	394550	459643	615562	0	142	0	0	0	4	0	0	29039	169924	0	15	1.43124e-09	1.17105e-08	no	#N/A	#N/A	#N/A	#N/A	#N/A
	2577096	2578517		+	-	EFAU004_02546	mannitol dehydrogenase protein	5	2	3	9	98212	65832	68991	163301	0	69	0	0	0	0	36097	0	0	0	0	6	2.21418e-09	1.80674e-08	no	EFAU004_02546	no	yes	FALSE	FALSE
	2276815	2276612		-	-	EFAU004_02247	hypothetical protein	41	44	28	23	760786	1006332	640504	392744	1	3431	2	3	2	1	80731	139082	94379	51879	0	448	3.01132e-09	2.45056e-08	no	EFAU004_02247	no	no	TRUE	FALSE
	401017	399407		-	-	EFAU004_00397	tetronasin resistance transmembrane protein	41	33	54	48	770441	759941	1218842	810725	0	552	0	7	4	1	0	280786	178220	50125	0	79	3.41617e-09	2.77253e-08	no	EFAU004_00397	no	no	TRUE	FALSE
	812092	810566		-	-	EFAU004_00777	glucose-6-phosphate 1-dehydrogenase	7	9	1	9	137902	220029	37685	165299	0	91	0	0	1	0	0	0	52927	0	0	8	4.65722e-09	3.7696e-08	no	EFAU004_00777	no	no	TRUE	FALSE
	106654	107949		+	secY	EFAU004_00115	preprotein translocase subunit SecY	5	3	8	2	100119	74668	186350	36593	0	76	0	0	0	0	36829	0	0	0	0	7	4.73821e-09	3.82486e-08	no	#N/A	#N/A	#N/A	#N/A	#N/A
	2737977	2736709		-	-	EFAU004_02672	mannosyl-glycoprotein endo-beta-N-acetylglucosaminidase	4	3	3	6	74970	88512	67804	112092	0	67	0	0	0	0	0	32314	0	0	0	6	6.95518e-09	5.58455e-08	no	#N/A	#N/A	#N/A	#N/A	#N/A
	2236726	2236166		-	-	EFAU004_02208	hypothetical protein	0	0	1	1	0	21060	43175	26288	0	40	0	0	0	0	9268	0	0	0	0	4	8.8994e-09	7.12662e-08	no	EFAU004_02208	no	yes	FALSE	FALSE
	2195027	2196277	2196277	+	-	EFAU004_02174	IS116/IS110/IS902 family transposase	10986	10774	9001	12179	202959833	241191752	201655192	202347108	101	169495	774	1182	1095	1317	30027317	42585371	41812177	52821303	6	33422	9.41793e-09	7.52185e-08	no	EFAU004_02174	no	no	TRUE	FALSE
	2790112	2790426		+	-	EFAU004_02727	hypothetical protein	0	0	0	0	10607	0	0	0	0	8	0	0	0	1	18048	0	0	71428	0	71	1.23603e-08	9.84569e-08	yes	#N/A	#N/A	#N/A	#N/A	#N/A
	408381	409802		+	-	EFAU004_00403	amino acid permease	7	8	0	3	136710	184830	0	55415	0	66	0	0	0	0	0	35807	0	0	0	6	1.40299e-08	1.11462e-07	no	#N/A	#N/A	#N/A	#N/A	#N/A
	762680	763762		+	-	EFAU004_00729	M42 glutamyl aminopeptidase	5	3	0	2	102622	87187	5044	48685	0	56	0	0	0	0	0	0	24590	0	0	5	1.43055e-08	1.13352e-07	no	#N/A	#N/A	#N/A	#N/A	#N/A
	61048	63075		+	-	EFAU004_00060	amino acid transporter	12	2	0	26	225625	67010	15133	442376	0	92	1	0	0	0	46829	0	0	28822	0	9	1.46443e-08	1.15732e-07	no	EFAU004_00060	no	yes	FALSE	FALSE
	2825003	2826130		+	-	EFAU004_02758	ISL3 family transposase	17	7	6	14	319308	177025	144807	247213	0	196	0	0	0	2	0	0	0	90726	0	20	1.47925e-08	1.16598e-07	no	#N/A	#N/A	#N/A	#N/A	#N/A
	2075736	2076380		+	-	EFAU004_02046	hypothetical protein	20	13	16	19	379141	306627	374035	325341	0	536	0	1	1	0	28536	60480	66978	0	0	60	1.4922e-08	1.17311e-07	no	EFAU004_02046	no	no	TRUE	FALSE
	1028898	1029851		+	-	EFAU004_01008	Integrase	332	340	284	428	6138736	7623122	6370029	7114300	4	7139	44	54	41	44	1732926	1945414	1583606	1770676	0	1842	1.60517e-08	1.25864e-07	no	EFAU004_01008	no	no	TRUE	FALSE
	2050691	2050251		-	-	EFAU004_02020	hypothetical protein	0	0	4	1	0	0	100445	23133	0	70	0	0	0	0	0	0	12880	0	0	7	1.68452e-08	1.31742e-07	no	#N/A	#N/A	#N/A	#N/A	#N/A
	2496549	2496103		-	-	EFAU004_02480	IS1251-like transposase	16	12	17	19	304648	274521	381008	319137	0	715	0	0	2	0	0	0	110304	31578	0	79	1.71385e-08	1.33689e-07	no	#N/A	#N/A	#N/A	#N/A	#N/A
	774851	777685		+	-	EFAU004_00742	transcriptional antiterminator bglG:Sigma-54 factor	9	1	0	6	169606	42415	6528	100000	0	28	0	0	0	0	0	0	0	30827	0	2	2.07822e-08	1.61693e-07	no	#N/A	#N/A	#N/A	#N/A	#N/A
	2805073	2806077		+	-	EFAU004_02743	NLP/P60 family lipoprotein	5	1	1	3	107032	34904	28486	54468	0	55	0	0	0	0	0	0	23185	0	0	5	2.0969e-08	1.62726e-07	no	#N/A	#N/A	#N/A	#N/A	#N/A
	2305080	2305667		+	-	EFAU004_02272	hypothetical protein	1	3	2	4	35041	73343	48367	76761	0	99	0	0	0	0	0	0	24121	0	0	10	2.85305e-08	2.20837e-07	no	#N/A	#N/A	#N/A	#N/A	#N/A
	2284617	2283598		-	gpsA	EFAU004_02253	glycerol-3-phosphate dehydrogenase	3	0	3	6	61144	17083	75222	102944	0	62	0	0	0	0	0	0	0	26065	0	6	3.04064e-08	2.34753e-07	no	#N/A	#N/A	#N/A	#N/A	#N/A
	2482890	2483969		+	-	EFAU004_02466	sensor histidine kinase	35	13	17	22	654946	305301	395845	377497	0	401	2	1	1	0	80000	55895	67915	0	0	47	3.44882e-08	2.65586e-07	no	#N/A	#N/A	#N/A	#N/A	#N/A
	514595	513222		-	-	EFAU004_00497	major facilitator superfamily transporter	4	6	5	5	84147	135198	113501	96529	0	78	0	1	0	0	0	41921	0	0	0	7	3.50674e-08	2.69357e-07	no	#N/A	#N/A	#N/A	#N/A	#N/A
	1509087	1508989		-	-	EFAU004_01489	hypothetical protein	7	13	4	7	143861	300736	98961	122502	0	1681	0	0	0	0	0	33624	34660	0	0	172	3.54755e-08	2.71798e-07	no	EFAU004_01489	no	no	TRUE	FALSE
	1157245	1156421		-	-	EFAU004_01127	serine-type D-Ala-D-Ala carboxypeptidase	2	4	2	1	38498	102798	61572	24395	0	68	0	0	0	0	0	0	23653	0	0	7	3.64002e-08	2.77632e-07	no	#N/A	#N/A	#N/A	#N/A	#N/A
	1433216	1431078		-	-	EFAU004_01385	glycosyl transferase family protein	7	6	6	11	141835	150957	139317	184752	0	72	0	0	0	0	36585	0	25995	0	0	7	3.63292e-08	2.77632e-07	no	#N/A	#N/A	#N/A	#N/A	#N/A
	35298	35675		+	-	EFAU004_00033	hypothetical protein	0	0	0	0	0	3681	1186	0	0	3	0	1	0	0	0	37117	0	2005	0	25	3.79686e-08	2.88696e-07	yes	#N/A	#N/A	#N/A	#N/A	#N/A
	2115649	2117043		+	-	EFAU004_02091	GntR family transcriptional regulator	3	7	5	6	68653	164653	132047	101156	0	83	0	1	0	0	0	46288	0	0	0	8	4.88601e-08	3.70574e-07	no	#N/A	#N/A	#N/A	#N/A	#N/A
	2645522	2644329		-	metK	EFAU004_02593	S-adenosylmethionine synthetase	1	5	4	7	19904	117967	101186	121451	0	75	0	0	0	0	28048	7423	0	0	0	7	4.99532e-08	3.77913e-07	no	#N/A	#N/A	#N/A	#N/A	#N/A
	916197	914689		-	-	EFAU004_00902	ATP-dependent Zn protease	1	6	2	7	24553	134904	44955	127024	0	54	0	0	0	0	32926	0	0	0	0	5	6.3803e-08	4.80277e-07	no	#N/A	#N/A	#N/A	#N/A	#N/A
	861108	861944		+	-	EFAU004_00849	ISEfa8, transposase	51	54	54	69	958045	1210898	1226706	1156677	0	1359	6	2	4	6	245609	97598	188056	252380	0	234	6.47972e-08	4.86544e-07	no	#N/A	#N/A	#N/A	#N/A	#N/A
	1457676	1456840		-	-	EFAU004_01410	ISEfa8, transposase	51	54	54	69	958045	1210898	1226706	1156677	0	1359	6	2	4	6	245609	97598	188056	252380	0	234	6.47972e-08	4.86544e-07	no	#N/A	#N/A	#N/A	#N/A	#N/A
	2546512	2547522		+	-	EFAU004_02526	Foldase protein prsA	5	5	2	5	106436	116200	59792	99579	0	94	0	0	0	0	37804	0	0	0	0	9	6.6976e-08	5.00409e-07	no	#N/A	#N/A	#N/A	#N/A	#N/A
	2832111	2831128		-	-	EFAU004_02764	cobalamin synthesis protein	3	0	0	1	61859	19145	20623	24815	0	32	0	0	0	0	0	0	13817	0	0	3	9.55743e-08	7.12312e-07	no	EFAU004_02764	no	yes	FALSE	FALSE
	1474585	1473425		-	-	EFAU004_01428	Major phage capsid protein	30	6	3	23	564481	150368	76261	393480	0	255	3	0	0	0	137073	0	0	0	0	29	1.01928e-07	7.57793e-07	no	#N/A	#N/A	#N/A	#N/A	#N/A
	2416414	2415254		-	-	EFAU004_02378	Major phage capsid protein	30	6	3	23	564481	150368	76261	393480	0	255	3	0	0	0	137073	0	0	0	0	29	1.01928e-07	7.57793e-07	no	#N/A	#N/A	#N/A	#N/A	#N/A
	2919975	2920931		+	-	EFAU004_02843	FMN-binding domain-containing protein	5	5	0	8	96424	120324	20771	138485	0	98	0	0	0	0	37804	0	0	0	0	9	1.0766e-07	7.96473e-07	no	EFAU004_02843	no	yes	FALSE	FALSE
	844199	845359		+	-	EFAU004_00831	Major phage capsid protein	30	6	3	23	564481	143740	76261	393480	0	253	3	0	0	0	137073	0	0	0	0	29	1.19359e-07	8.80859e-07	no	#N/A	#N/A	#N/A	#N/A	#N/A
	2237591	2236752		-	-	EFAU004_02209	HAD superfamily hydrolase	0	0	0	1	13349	10898	8160	29442	0	18	2	0	0	8	79512	0	0	332330	0	122	1.53484e-07	1.12993e-06	yes	#N/A	#N/A	#N/A	#N/A	#N/A
	1309461	1310696		+	-	EFAU004_01276	glycosyl transferase, MGT family	14	14	6	32	267938	322238	150000	538696	0	258	0	1	0	2	0	36462	28103	89223	0	31	1.73886e-07	1.277e-06	no	#N/A	#N/A	#N/A	#N/A	#N/A
	1800503	1800393		-	-	EFAU004_01775	hypothetical protein	0	0	0	0	0	12371	16468	0	0	64	0	0	0	0	0	0	3981	0	0	8	1.86541e-07	1.36661e-06	no	#N/A	#N/A	#N/A	#N/A	#N/A
	2362685	2361816		-	-	EFAU004_02325	glyoxalase family protein	5	0	5	3	102860	14874	126261	61409	0	87	0	0	0	0	0	20305	0	11027	0	9	1.87266e-07	1.36859e-06	no	#N/A	#N/A	#N/A	#N/A	#N/A
	1080180	1080818		+	lysM	EFAU004_01059	peptidoglycan-binding protein LysM	2	2	0	2	46960	45655	4154	44794	0	55	0	0	0	0	0	0	0	15789	0	6	2.07723e-07	1.51442e-06	no	#N/A	#N/A	#N/A	#N/A	#N/A
	1847418	1845871		-	-	EFAU004_01825	IS66 family transposase	94	73	69	78	1739332	1652430	1563353	1298948	0	1010	1	10	6	13	66341	361572	232786	536842	0	193	2.49747e-07	1.8164e-06	no	EFAU004_01825	no	no	TRUE	FALSE
	2594926	2597079		+	-	EFAU004_02559	alpha-1,2-mannosidase	31	23	20	33	573182	525625	467804	551314	0	245	0	1	4	1	0	62663	164402	66165	0	34	2.66825e-07	1.93593e-06	no	#N/A	#N/A	#N/A	#N/A	#N/A
	2295607	2297370		+	-	EFAU004_02263	ABC transporter ATP-binding protein/permease	1	1	2	8	26221	22533	53560	149106	0	35	7	6	12	4	277560	251310	483606	199498	0	171	2.91135e-07	2.10723e-06	yes	EFAU004_02263	yes	yes	FALSE	TRUE
	2261834	2262691		+	-	EFAU004_02233	Fis family transcriptional regulator	26	46	15	43	488557	1045508	355341	717350	0	759	5	3	1	0	198536	121615	40515	31829	0	114	2.96092e-07	2.13797e-06	no	EFAU004_02233	no	no	TRUE	FALSE
	693890	693084		-	-	EFAU004_00663	hypothetical protein	13	9	13	28	246245	215905	291246	466246	0	377	1	0	0	1	41707	29912	28571	47869	0	45	2.98038e-07	2.14687e-06	no	EFAU004_00663	no	no	TRUE	FALSE
	1545756	1546883		+	xerC	EFAU004_01531	site-specific tyrosine recombinase XerC-family	6	10	4	5	120262	225625	100445	99474	0	120	0	1	0	0	0	46506	2576	9523	0	12	3.0959e-07	2.22476e-06	no	#N/A	#N/A	#N/A	#N/A	#N/A
	2010396	2008849		-	-	EFAU004_01985	Transposase IS66 family	94	73	69	77	1739332	1652430	1563353	1288222	0	1008	1	10	6	13	66341	361572	242388	536842	0	194	3.26022e-07	2.33727e-06	no	EFAU004_01985	no	no	TRUE	FALSE
	848887	852318		+	-	EFAU004_00839	phage tail tape measure protein, TP901 family, core region	14	2	2	32	261620	49484	65727	537854	0	66	0	1	0	0	35365	36899	0	30325	0	7	3.46159e-07	2.47574e-06	no	EFAU004_00839	no	yes	FALSE	FALSE
	1469897	1466466		-	-	EFAU004_01420	phage tail tape measure protein, TP901 family, core region	14	2	2	32	261620	49484	65727	537854	0	66	0	1	0	0	35365	36899	0	30325	0	7	3.46159e-07	2.47574e-06	no	EFAU004_01420	no	yes	FALSE	FALSE
	1955216	1952427		-	-	EFAU004_01928	DnaQ family exonuclease/DinG family helicase	0	2	5	5	18355	56848	113501	93375	0	25	0	0	0	0	0	0	29742	0	0	2	3.50959e-07	2.49819e-06	no	EFAU004_01928	no	yes	FALSE	FALSE
	673037	674314		+	-	EFAU004_00643	hypothetical protein	6	8	1	11	125744	190868	29673	190641	0	105	0	0	0	0	0	25327	0	32581	0	11	3.73913e-07	2.65531e-06	no	#N/A	#N/A	#N/A	#N/A	#N/A
	554856	552949		-	-	EFAU004_00535	Peptidase family M13	11	0	3	5	210727	0	70623	93059	0	49	1	0	0	0	39024	0	0	0	0	5	3.77471e-07	2.67427e-06	no	#N/A	#N/A	#N/A	#N/A	#N/A
	263676	263044		-	-	EFAU004_00263	pentapeptide repeat-containing protein	8	9	8	21	165196	222091	194510	350788	0	368	2	0	0	0	105365	0	0	0	0	41	3.91528e-07	2.76735e-06	no	#N/A	#N/A	#N/A	#N/A	#N/A
	2706291	2704735		-	rny	EFAU004_02641	2',3'-cyclic-nucleotide 2'-phosphodiesterase	2	7	0	2	54469	178792	18694	43848	0	47	0	0	0	0	0	0	31147	0	0	5	4.15402e-07	2.92922e-06	no	#N/A	#N/A	#N/A	#N/A	#N/A
	1318560	1317685		-	-	EFAU004_01283	BglG family transcriptional antiterminator	0	0	0	0	0	0	14094	0	0	4	0	0	0	2	28536	0	0	82957	0	31	5.17706e-07	3.64208e-06	yes	#N/A	#N/A	#N/A	#N/A	#N/A
	792284	792652		+	-	EFAU004_00761	hypothetical protein	1	0	0	0	27056	15022	0	13459	0	37	0	0	0	0	6829	0	0	0	0	4	5.37606e-07	3.77327e-06	no	#N/A	#N/A	#N/A	#N/A	#N/A
	1229529	1230404		+	-	EFAU004_01201	hypothetical protein	18	15	20	24	350297	342120	461424	405047	0	444	1	0	0	2	44634	10043	28337	114536	0	56	5.63513e-07	3.9459e-06	no	#N/A	#N/A	#N/A	#N/A	#N/A
	477289	476819		-	-	EFAU004_00461	glutathione peroxidase	0	2	0	0	2145	56848	0	0	0	31	0	0	0	0	0	7205	0	0	0	3	5.88384e-07	4.1105e-06	no	#N/A	#N/A	#N/A	#N/A	#N/A
	558992	560278		+	-	EFAU004_00540	transporter, major facilitator family protein	27	27	30	37	515256	618556	682937	622818	0	473	0	0	5	3	0	33842	207962	127568	0	71	6.89716e-07	4.80726e-06	no	EFAU004_00540	no	no	TRUE	FALSE
	1592112	1591276		-	-	EFAU004_01576	prephenate dehydratase	0	0	0	0	0	0	14985	12828	0	8	1	0	0	3	62195	0	0	147869	0	62	7.02237e-07	4.88322e-06	yes	#N/A	#N/A	#N/A	#N/A	#N/A
	2625844	2627628		+	-	EFAU004_02581	ABC transporter ATP-binding protein	10	5	5	5	189511	113107	115281	91587	0	71	0	0	0	0	0	25109	0	30576	0	7	7.02856e-07	4.88322e-06	no	#N/A	#N/A	#N/A	#N/A	#N/A
	2629562	2628009		-	-	EFAU004_02582	glycosyl hydrolase	11	13	7	17	219547	292341	162314	294952	0	155	0	0	2	0	26585	0	87119	0	0	18	7.84541e-07	5.43046e-06	no	#N/A	#N/A	#N/A	#N/A	#N/A
	2658359	2657814		-	hpt	EFAU004_02600	Hypoxanthine-guanine phosphoribosyltransferase	2	0	1	3	53039	0	27893	60357	0	64	0	0	0	0	0	0	16393	0	0	7	8.06853e-07	5.5721e-06	no	#N/A	#N/A	#N/A	#N/A	#N/A
	11392	12939		+	-	EFAU004_00014	IS66 family transposase	94	73	69	77	1739332	1652430	1563353	1288222	0	1008	1	10	7	13	66341	361572	291100	536842	0	202	1.09729e-06	7.56052e-06	no	EFAU004_00014	no	no	TRUE	FALSE
	699598	698861		-	-	EFAU004_00669	phosphopantothenate--cysteine ligase	0	0	2	3	0	0	48367	64458	0	38	0	0	0	0	0	0	0	13283	0	4	1.09849e-06	7.56052e-06	no	#N/A	#N/A	#N/A	#N/A	#N/A
	1346496	1344343		-	-	EFAU004_01299	Penicillin binding protein transpeptidase domain protein	4	3	12	7	89392	80706	275222	131125	0	66	0	0	0	0	0	30567	34660	0	0	7	1.12698e-06	7.72973e-06	no	#N/A	#N/A	#N/A	#N/A	#N/A
	1526710	1526204		-	-	EFAU004_01509	isochorismatase family hydrolase	0	0	0	1	0	0	0	22502	0	11	0	2	0	2	0	76637	0	94736	0	84	1.14104e-06	7.80834e-06	yes	#N/A	#N/A	#N/A	#N/A	#N/A
	426475	427947		+	-	EFAU004_00417	major facilitator superfamily transporter	6	0	2	2	113349	1472	58456	45951	0	37	0	0	0	0	0	0	0	25062	0	4	1.18716e-06	8.10551e-06	no	#N/A	#N/A	#N/A	#N/A	#N/A
	2389265	2387994		-	-	EFAU004_02349	extracellular solute-binding protein	0	3	0	1	15375	80412	18545	31125	0	28	0	0	0	0	0	0	17096	0	0	3	1.36072e-06	9.26954e-06	no	#N/A	#N/A	#N/A	#N/A	#N/A
	173932	174645		+	-	EFAU004_00180	GntR family transcriptional regulator	0	0	0	0	0	9131	0	3259	0	4	0	0	0	2	0	0	0	93734	0	32	1.37541e-06	9.34841e-06	yes	#N/A	#N/A	#N/A	#N/A	#N/A
	100832	101488		+	rpsC	EFAU004_00101	30S ribosomal protein S3	4	2	1	3	85578	48306	27893	61198	0	84	0	0	0	0	0	0	25526	0	0	9	1.42725e-06	9.67892e-06	no	#N/A	#N/A	#N/A	#N/A	#N/A
	2544693	2543482		-	ecsB	EFAU004_02522	Bacterial ABC transporter protein EcsB	0	1	0	4	0	25036	19584	76025	0	24	0	0	0	0	0	14410	0	0	0	2	1.63316e-06	1.10504e-05	no	EFAU004_02522	no	yes	FALSE	FALSE
	1288374	1289348		+	-	EFAU004_01253	glyoxalase family protein	5	4	5	9	97020	94845	114391	160567	0	119	0	0	1	0	0	0	52224	0	0	13	1.72066e-06	1.16164e-05	no	#N/A	#N/A	#N/A	#N/A	#N/A
	1383508	1381928		-	prfC	EFAU004_01336	peptide chain release factor 3	2	1	1	10	53158	38880	35014	168769	0	46	0	0	0	0	0	0	32552	0	0	5	1.77641e-06	1.19659e-05	no	EFAU004_01336	no	yes	FALSE	FALSE
	2141032	2140121		-	-	EFAU004_02112	N-acetylmuramoyl-L-alanine amidase	5	16	7	14	107032	374521	170326	237329	0	243	0	0	0	2	0	0	0	107268	0	29	2.35669e-06	1.58393e-05	no	#N/A	#N/A	#N/A	#N/A	#N/A
	623308	623138		-	-	EFAU004_00595	ISL3 family transposase	10	10	14	12	194994	244771	334569	209674	0	1438	0	0	1	1	0	0	61358	64411	0	183	3.50848e-06	2.35279e-05	no	EFAU004_00595	no	no	TRUE	FALSE
	611976	612887		+	prsA	EFAU004_00585	putative foldase protein PrsA	3	6	3	0	64719	138438	75519	15247	0	80	0	0	0	0	0	0	0	33333	0	9	4.07789e-06	2.72856e-05	no	#N/A	#N/A	#N/A	#N/A	#N/A
	230193	231224		+	queA	EFAU004_00234	S-adenosylmethionine--tRNA ribosyltransferase-isomerase	9	1	3	2	171275	25773	77893	38170	0	75	5	15	2	10	222926	548908	103044	413032	0	311	4.36649e-06	2.91519e-05	yes	EFAU004_00234	yes	yes	FALSE	TRUE
	2686895	2684487		-	-	EFAU004_02623	Primosomal protein N'	8	2	3	8	161263	63917	79821	144794	0	46	0	1	0	0	0	52183	0	0	0	5	4.61321e-06	3.07309e-05	no	#N/A	#N/A	#N/A	#N/A	#N/A
	1820769	1821071		+	-	EFAU004_01796	hypothetical protein	14	12	8	13	269010	272459	193026	230494	0	796	13	18	24	21	541707	682096	948477	879699	0	2518	4.79301e-06	3.18582e-05	yes	#N/A	#N/A	#N/A	#N/A	#N/A
	1495255	1495067		-	-	EFAU004_01468	small integral membrane protein	3	4	6	7	71871	90132	136943	123028	0	558	0	0	0	0	0	0	30913	17794	0	64	4.89176e-06	3.2443e-05	no	#N/A	#N/A	#N/A	#N/A	#N/A
	1872755	1870626		-	-	EFAU004_01849	hypothetical protein	5	0	2	3	94517	0	48664	64984	0	24	0	0	0	0	0	0	25058	0	0	2	4.91493e-06	3.2525e-05	no	EFAU004_01849	no	yes	FALSE	FALSE
	2519912	2520859		+	-	EFAU004_02497	oxidoreductase, aldo/keto reductase family protein	36	27	27	27	676162	611929	608753	457097	0	620	2	0	0	6	84878	28602	5386	269172	0	102	5.1055e-06	3.37119e-05	no	EFAU004_02497	no	no	TRUE	FALSE
	1495834	1495268		-	-	EFAU004_01469	hypothetical protein	29	25	26	18	536233	569808	586053	300315	0	878	0	4	1	1	25609	171615	55269	57894	0	136	5.57461e-06	3.6729e-05	no	EFAU004_01469	no	no	TRUE	FALSE
	414265	413600		-	-	EFAU004_00407	beta-phosphoglucomutase	11	3	1	14	206912	87481	44213	248790	0	220	0	0	1	0	0	0	70960	0	0	26	5.68336e-06	3.73638e-05	no	#N/A	#N/A	#N/A	#N/A	#N/A
	2951723	2950326		-	mnmE	EFAU004_02862	tRNA modification GTPase MnmE	5	0	2	3	107985	0	49406	52260	0	37	0	0	0	0	0	25327	0	0	0	4	6.08559e-06	3.9921e-05	no	EFAU004_02862	no	yes	FALSE	FALSE
	218910	221615		+	pip	EFAU004_00224	phage infection protein	6	4	4	3	124672	104565	104599	56572	0	36	0	1	0	0	0	45633	0	0	0	4	8.10915e-06	5.30797e-05	no	#N/A	#N/A	#N/A	#N/A	#N/A
	1808949	1810202		+	-	EFAU004_01785	hypothetical protein	19	14	10	9	352920	324447	244658	154889	0	214	0	0	2	0	0	22270	97892	27067	0	29	8.17179e-06	5.33737e-05	no	EFAU004_01785	no	no	TRUE	FALSE
	1397506	1398309		+	-	EFAU004_01351	hypothetical protein	8	17	3	10	163289	391752	76409	180546	0	252	0	0	2	0	0	23362	78688	0	0	31	8.19373e-06	5.34011e-05	no	#N/A	#N/A	#N/A	#N/A	#N/A
	2828105	2828323		+	-	EFAU004_02760	transposase	0	0	3	3	18235	17673	78338	49947	0	187	0	0	0	0	0	20524	0	0	0	23	8.27812e-06	5.38346e-05	no	EFAU004_02760	no	no	TRUE	FALSE
	46030	48219		+	recF_1	EFAU004_00044	recombination protein F, RecF_1	8	3	4	9	155899	73784	110534	157939	0	56	0	1	0	0	15121	45196	0	0	0	6	8.5651e-06	5.55808e-05	no	#N/A	#N/A	#N/A	#N/A	#N/A
	807719	810517		+	ileS	EFAU004_00776	isoleucyl-tRNA synthetase	12	6	7	14	229082	138733	164540	235015	0	68	0	0	0	0	28536	0	37939	29824	0	8	8.56926e-06	5.55808e-05	no	#N/A	#N/A	#N/A	#N/A	#N/A
	777876	778367		+	-	EFAU004_00743	PTS system, mannose/fructose/sorbose-specific IIB component	2	12	0	4	47318	268777	15430	70767	0	204	0	0	0	0	24634	22925	0	0	0	24	9.35983e-06	6.04774e-05	no	#N/A	#N/A	#N/A	#N/A	#N/A
	2564109	2562541		-	-	EFAU004_02534	glycosyl hydrolase family protein	4	3	0	2	78665	82474	18991	47949	0	36	0	0	0	0	0	0	27634	0	0	4	1.07684e-05	6.94298e-05	no	#N/A	#N/A	#N/A	#N/A	#N/A
	73223	74416		+	xerC	EFAU004_00072	site-specific tyrosine recombinase XerC-family	17	19	18	17	329082	429455	422403	286645	0	307	2	0	1	1	89268	0	60889	60651	0	44	1.12775e-05	7.25566e-05	no	#N/A	#N/A	#N/A	#N/A	#N/A
	682968	682435		-	-	EFAU004_00655	exonuclease, DNA polymerase III, epsilon subunit family protein	3	1	2	2	57210	38144	53857	46582	0	91	0	0	0	0	0	24454	0	0	0	11	1.14073e-05	7.32351e-05	no	#N/A	#N/A	#N/A	#N/A	#N/A
	2733266	2732820		-	-	EFAU004_02668	hypothetical protein	0	0	2	5	0	0	47477	95268	0	79	0	0	0	0	0	0	18266	0	0	10	1.33459e-05	8.5499e-05	no	#N/A	#N/A	#N/A	#N/A	#N/A
	2198843	2200777		+	-	EFAU004_02178	ABC transporter ATP-binding protein	13	2	13	28	246603	59499	296587	468454	0	138	0	2	0	1	0	105021	0	45112	0	19	1.37438e-05	8.78614e-05	no	#N/A	#N/A	#N/A	#N/A	#N/A
	663551	665533		+	-	EFAU004_00634	PTS system, sugar-specific IIBC component	11	6	10	21	209535	140206	234866	361303	0	119	0	1	1	0	0	62445	66744	0	0	16	1.41894e-05	9.05174e-05	no	#N/A	#N/A	#N/A	#N/A	#N/A
860032			860105	+	-	EFAU004_02897	Met tRNA	0	0	0	0	0	0	0	2523	0	8	0	0	0	0	0	16157	0	0	0	54	1.42516e-05	9.07219e-05	yes	#N/A	#N/A	#N/A	#N/A	#N/A
1458752			1458679	-	-	EFAU004_03007	Met tRNA	0	0	0	0	0	0	0	2523	0	8	0	0	0	0	0	16157	0	0	0	54	1.42516e-05	9.07219e-05	yes	#N/A	#N/A	#N/A	#N/A	#N/A
	783971	784420		+	nusB	EFAU004_00751	transcription antitermination factor NusB	0	0	7	3	17997	17673	176261	52471	0	146	0	0	0	0	0	0	0	31578	0	17	1.4595e-05	9.25171e-05	no	#N/A	#N/A	#N/A	#N/A	#N/A
	202616	203245		+	udk	EFAU004_00209	uridine kinase	2	0	6	2	50178	17231	135608	34174	0	94	0	0	0	0	0	0	28805	0	0	11	1.50585e-05	9.52543e-05	no	#N/A	#N/A	#N/A	#N/A	#N/A
	1259408	1257093		-	-	EFAU004_01228	cation transporter E1-E2 family ATPase	4	2	0	3	74970	62592	17210	58675	0	23	0	0	0	0	0	0	26463	0	0	2	1.51675e-05	9.57428e-05	no	#N/A	#N/A	#N/A	#N/A	#N/A
	1943827	1942361		-	-	EFAU004_01920	amino acid permease family protein	7	1	0	1	136352	42415	0	25657	0	34	0	0	0	0	25609	0	0	0	0	4	1.55171e-05	9.77447e-05	no	EFAU004_01920	no	yes	FALSE	FALSE
	843513	844199		+	-	EFAU004_00830	ATP-dependent Clp protease proteolytic subunit	5	2	1	7	100834	64801	31750	124921	0	117	0	0	0	0	0	0	0	38596	0	14	1.76521e-05	0.00011073	no	#N/A	#N/A	#N/A	#N/A	#N/A
	1475271	1474585		-	-	EFAU004_01429	peptidase S14	5	2	1	7	100834	64801	31750	124921	0	117	0	0	0	0	0	0	0	38596	0	14	1.76521e-05	0.00011073	no	#N/A	#N/A	#N/A	#N/A	#N/A
	2417100	2416414		-	-	EFAU004_02379	ATP-dependent Clp protease proteolytic subunit	5	2	1	7	100834	64801	31750	124921	0	117	0	0	0	0	0	0	0	38596	0	14	1.76521e-05	0.00011073	no	#N/A	#N/A	#N/A	#N/A	#N/A
	2703850	2704656		+	-	EFAU004_02640	delta 1-pyrroline-5-carboxylate reductase	5	2	2	0	100000	59646	60237	9884	0	71	0	0	0	0	0	24017	0	4511	0	8	2.29632e-05	0.000143152	no	#N/A	#N/A	#N/A	#N/A	#N/A
	431978	430503		-	-	EFAU004_00422	3-octaprenyl-4-hydroxybenzoate carboxy-lyase	25	20	20	38	478307	450810	467804	645951	0	346	0	3	1	3	28536	110262	54566	155639	0	59	2.55343e-05	0.000158851	no	EFAU004_00422	no	no	TRUE	FALSE
	2344430	2343663		-	-	EFAU004_02309	hypothetical protein	1	0	0	3	30512	14727	20623	51209	0	38	0	0	0	0	0	0	0	15538	0	5	2.57214e-05	0.000159685	no	EFAU004_02309	no	yes	FALSE	FALSE
	2034345	2032633		-	-	EFAU004_02008	PTS system beta-glucoside-specific transporter subunit IIABC	2	8	4	6	38855	188217	96142	115352	0	64	0	1	0	0	0	43231	11709	0	0	8	2.6352e-05	0.000163263	no	#N/A	#N/A	#N/A	#N/A	#N/A
	1450887	1452119		+	pepS	EFAU004_01403	aminopeptidase PepS	4	6	6	6	85339	139911	150593	102103	0	96	0	0	1	0	0	0	61124	0	0	12	2.93854e-05	0.000181682	no	#N/A	#N/A	#N/A	#N/A	#N/A
	1021871	1021173		-	-	EFAU004_01000	DnaD and phage-associated domain protein	0	0	0	0	0	0	0	14721	0	5	0	0	2	0	0	0	100000	0	0	35	3.27665e-05	0.000202172	yes	EFAU004_01000	yes	yes	FALSE	TRUE
	464544	463264		-	-	EFAU004_00451	sensor histidine kinase	2	2	1	6	45292	66863	32937	111777	0	50	0	0	0	0	0	32096	0	0	0	6	4.08427e-05	0.000250974	no	#N/A	#N/A	#N/A	#N/A	#N/A
	1106852	1103424		-	-	EFAU004_01084	pyruvate carboxylase	3	7	18	12	57330	158173	406379	214090	0	60	0	0	3	0	0	0	116393	0	0	8	4.25095e-05	0.000260684	no	#N/A	#N/A	#N/A	#N/A	#N/A
	265456	266763		+	-	EFAU004_00267	citrate transporter	3	0	2	5	66030	0	66468	86540	0	41	0	0	0	0	0	28165	0	0	0	5	4.42204e-05	0.000270625	no	#N/A	#N/A	#N/A	#N/A	#N/A
	412578	411559		-	-	EFAU004_00405	LacI family transcriptional regulator	6	14	6	8	124910	327393	151038	142586	0	182	0	0	0	1	0	0	28337	73684	0	25	5.22609e-05	0.000319184	no	#N/A	#N/A	#N/A	#N/A	#N/A
	2209499	2211112		+	-	EFAU004_02186	pyridine nucleotide-disulfide oxidoreductase	12	3	3	6	236352	73490	77893	112197	0	77	0	0	0	0	0	0	32084	34335	0	10	5.22678e-05	0.000319184	no	#N/A	#N/A	#N/A	#N/A	#N/A
	1593906	1592611		-	aroA	EFAU004_01578	3-phosphoshikimate 1-carboxyvinyltransferase	3	3	1	4	65792	83063	37240	75184	0	50	0	0	0	0	0	0	33021	0	0	6	5.2494e-05	0.000319312	no	#N/A	#N/A	#N/A	#N/A	#N/A
	1078250	1077987		-	-	EFAU004_01054	hypothetical protein	0	0	0	0	12514	14285	0	0	0	25	0	0	0	0	0	0	0	4511	0	4	5.27787e-05	0.000320111	no	#N/A	#N/A	#N/A	#N/A	#N/A
	1835867	1834695		-	-	EFAU004_01812	sortase family protein	1	5	4	2	32300	120765	102522	49526	0	65	0	0	1	0	0	0	38407	0	0	8	5.27316e-05	0.000320111	no	#N/A	#N/A	#N/A	#N/A	#N/A
	2718444	2718049		-	-	EFAU004_02654	ribonuclease III	2	1	0	0	40643	27098	1038	15772	0	53	0	0	0	0	0	11572	0	0	0	7	5.56195e-05	0.000336286	no	#N/A	#N/A	#N/A	#N/A	#N/A
	1909150	1910445		+	-	EFAU004_01885	IS1251-like transposase	36	36	30	50	680572	810456	677151	834174	0	579	2	3	8	1	99756	135152	322482	77694	0	122	6.65419e-05	0.000401518	no	#N/A	#N/A	#N/A	#N/A	#N/A
	1741253	1738947		-	infB	EFAU004_01715	translation initiation factor IF-2	14	12	14	6	264481	283357	332937	102313	0	106	1	1	0	0	50000	48471	25058	25563	0	16	7.41462e-05	0.000446509	no	#N/A	#N/A	#N/A	#N/A	#N/A
	1918703	1919212		+	-	EFAU004_01893	IS116/IS110/IS902 family transposase	3894	3863	3272	3952	71949463	86480706	73304747	65665089	86	145784	289	400	389	508	11235365	14419432	14851756	20386716	5	29849	8.02899e-05	0.000482541	no	EFAU004_01893	no	no	TRUE	FALSE
	2943195	2941711		-	guaB	EFAU004_02855	Inosine-5'-monophosphate dehydrogenase	7	4	1	4	143027	98821	42433	81808	0	61	0	0	0	1	0	0	0	47869	0	8	8.454e-05	0.000507071	no	EFAU004_02855	no	no	TRUE	FALSE
	1075112	1074915		-	-	EFAU004_01048	hypothetical protein	0	0	0	0	0	0	0	6940	0	8	0	1	0	0	0	41921	0	0	0	52	8.60649e-05	0.000515192	yes	#N/A	#N/A	#N/A	#N/A	#N/A
	545717	544521		-	-	EFAU004_00528	tellurite resistance protein	3	17	4	10	63408	399410	106824	177076	0	155	0	2	0	0	0	105240	0	0	0	21	9.11109e-05	0.000544315	no	#N/A	#N/A	#N/A	#N/A	#N/A
	1977921	1978589		+	-	EFAU004_01954	RpiR family transcriptional regulator	13	11	10	16	258402	248159	241839	275920	0	382	2	0	0	1	90243	12227	5152	51127	0	59	9.38374e-05	0.000559494	no	EFAU004_01954	no	no	TRUE	FALSE
	1006519	1006842		+	-	EFAU004_00986	hypothetical protein	0	0	0	1	0	0	0	28180	0	21	0	1	3	0	0	54585	120374	0	0	134	9.66281e-05	0.000574394	yes	#N/A	#N/A	#N/A	#N/A	#N/A
	2680942	2678873		-	-	EFAU004_02618	serine/threonine-protein kinase	3	1	3	6	72586	30927	68545	102313	0	33	0	0	0	0	0	35589	0	0	0	4	9.65272e-05	0.000574394	no	EFAU004_02618	no	yes	FALSE	FALSE
	1045920	1044826		-	-	EFAU004_01023	alpha3-beta1 integrin-binding family protein	1	4	1	2	34564	103240	30712	49001	0	49	0	0	0	0	28780	0	0	0	0	6	9.75979e-05	0.000577987	no	#N/A	#N/A	#N/A	#N/A	#N/A
	1331026	1331928		+	-	EFAU004_01290	LysR family transcriptional regulator	3	1	2	9	56019	33284	52818	160988	0	83	0	1	0	0	0	39301	0	0	0	10	9.75149e-05	0.000577987	no	#N/A	#N/A	#N/A	#N/A	#N/A
	1313283	1311982		-	-	EFAU004_01278	PTS system transporter subunit IIC	1	0	0	0	33730	0	6973	11566	0	10	1	1	1	2	49024	50436	72599	110526	0	54	0.000100056	0.000590724	yes	#N/A	#N/A	#N/A	#N/A	#N/A
	1410872	1412167		+	-	EFAU004_01364	IS1251-like transposase	43	38	34	57	803456	870397	780563	962670	0	659	2	5	10	1	99756	183842	386651	77694	0	144	0.000106559	0.000627885	no	#N/A	#N/A	#N/A	#N/A	#N/A
	787839	788657		+	-	EFAU004_00756	hemolysin A	1	1	0	0	26817	36082	16468	0	0	24	2	4	2	1	83414	148253	103044	52631	0	118	0.000115348	0.000678343	yes	#N/A	#N/A	#N/A	#N/A	#N/A
	2907486	2903869		-	rpoB	EFAU004_02832	DNA-directed RNA polymerase subunit beta	11	5	2	9	211323	125036	60534	154784	0	38	0	0	1	0	0	8733	39578	29072	0	5	0.000124446	0.000730425	no	#N/A	#N/A	#N/A	#N/A	#N/A
	210422	208677		-	-	EFAU004_00215	ABC1 family protein	31	16	15	34	589868	375994	337685	578233	0	269	1	2	2	3	73902	73144	80327	120802	0	49	0.000126378	0.000740319	no	EFAU004_00215	no	no	TRUE	FALSE
	1982756	1982085		-	-	EFAU004_01957	IS66 family transposase	48	33	32	34	886769	759204	723738	579915	0	1097	0	6	2	7	27560	240393	77517	307518	0	242	0.000136162	0.000796087	no	#N/A	#N/A	#N/A	#N/A	#N/A
	2587954	2588811		+	-	EFAU004_02554	23S rRNA pseudouridine synthase D	6	7	5	10	119427	168335	129228	176235	0	172	0	0	1	0	0	0	51288	32832	0	24	0.000137815	0.000804186	no	#N/A	#N/A	#N/A	#N/A	#N/A
	81327	81725		+	-	EFAU004_00079	cytidine deaminase	0	0	0	0	1549	0	0	13038	0	9	0	0	2	0	0	0	92037	0	0	57	0.000148923	0.000867327	yes	#N/A	#N/A	#N/A	#N/A	#N/A
	926278	924983		-	-	EFAU004_00913	IS1251-like transposase	42	38	34	55	786174	870397	776706	927024	0	648	2	5	10	1	99756	183842	386651	77694	0	144	0.000154196	0.000896302	no	#N/A	#N/A	#N/A	#N/A	#N/A
	1008374	1007025		-	-	EFAU004_00987	amino acid permease	4	2	1	1	76400	48306	43768	19032	0	34	0	0	0	0	26097	0	0	0	0	4	0.000154513	0.000896302	no	#N/A	#N/A	#N/A	#N/A	#N/A
	1784776	1786071		+	-	EFAU004_01760	IS1251-like transposase	42	38	34	55	786174	870397	776706	927024	0	648	2	5	10	1	99756	183842	386651	77694	0	144	0.000154196	0.000896302	no	#N/A	#N/A	#N/A	#N/A	#N/A
	2598997	2597552		-	-	EFAU004_02560	AraC family transcriptional regulator	8	2	3	7	164600	62002	73590	122292	0	73	0	0	1	0	0	0	58313	0	0	10	0.000158089	0.000913641	no	#N/A	#N/A	#N/A	#N/A	#N/A
	2592426	2589724		-	-	EFAU004_02556	glycosyl hydrolase family 38 protein	12	4	4	13	228724	102503	109792	231545	0	62	0	0	0	2	0	0	0	97493	0	9	0.000167853	0.000968208	no	#N/A	#N/A	#N/A	#N/A	#N/A
	2728304	2729551		+	proA	EFAU004_02663	gamma-glutamyl phosphate reductase	20	12	27	26	383075	275110	613946	436487	0	342	0	4	1	3	0	146069	38875	129072	0	62	0.000169856	0.000977888	no	#N/A	#N/A	#N/A	#N/A	#N/A
	713192	714310		+	-	EFAU004_00682	hypothetical protein	0	0	0	0	14660	0	0	10620	0	5	0	0	3	0	0	0	120843	34085	0	34	0.000170599	0.000980291	yes	#N/A	#N/A	#N/A	#N/A	#N/A
	1241994	1241257		-	-	EFAU004_01213	hydrolase	2	2	4	5	46007	65243	98367	96319	0	103	0	0	0	0	30731	0	0	10526	0	13	0.000194977	0.00111824
	1342931	1344121		+	-	EFAU004_01298	IS1251-like transposase	42	37	34	54	786174	841678	772403	900315	0	692	2	5	10	1	99756	183842	384309	77694	0	156	0.000205458	0.00117611
	1453425	1452235		-	-	EFAU004_01404	IS1251-like transposase	42	37	34	54	786174	841678	768545	900315	0	692	2	5	10	1	99756	183842	384309	77694	0	156	0.000211567	0.00120878
	1965902	1966852		+	-	EFAU004_01941	putative OxaA-like protein	9	8	2	5	178903	189690	58456	85488	0	134	1	0	0	0	43902	0	0	30075	0	19	0.000216626	0.00123534
	543044	544420		+	-	EFAU004_00527	amino acid permease	21	9	14	15	402860	201767	322106	262565	0	215	0	1	2	1	0	36462	90163	67418	0	35	0.00022427	0.00127651
	181900	180548		-	-	EFAU004_00188	branched-chain amino acid transport system II carrier protein	8	3	3	10	156019	85714	79525	176025	0	91	0	0	0	0	0	34934	0	36842	0	13	0.000226599	0.00128734
[truncated: 2,423 more rows]

## Sheet: WTvRelAplank
Transcription Start	Translation Start	Translation Stop	Transcription Stop	Strand	Name	Synonym	Product	Expression wt-plank	Expression relA-plank	qValue wt-plank vs relA-plank	greater for relA?
[truncated: 2,937 more rows]

[truncated: 2 more sheets: WTvRelAbiofilm, SUMMARY]
